# Supplementary material for: Syntheses and crystal structures of bis­(4-methyl­pyridine-κN)bis­(seleno­cyanato-κN)zinc(II) and catena-poly[[bis­(4-methyl­pyridine-κN)cadmium(II)]-di-μ-seleno­cyanato-κ2 N:Se;κ2 Se:N]
Source: Acta Crystallogr E Crystallogr Commun. 2023 Feb 7;79(Pt 3):136–41. doi: 10.1107/S2056989023000920 (PMC9993905; doi:10.1107/S2056989023000920)
Supplement: Supplementary file 1 [file e-79-00136-sup1.cif]

##############################################################################
#                                                                            #
# This CIF contains the data in a paper accepted for publication in          #
# Acta Crystallographica Section E. It conforms to the requirements of       #
# Notes for Authors for Acta Crystallographica Section E, and has been       #
# peer reviewed under the auspices of the IUCr Commission on Journals.       #
#                                                                            #
# Full details of the Crystallographic Information File format               #
# are given in the paper "The Crystallographic Information File (CIF):       #
# a New Standard Archive File for Crystallography" by S. R. Hall, F. H.      #
# Allen and I. D. Brown [Acta Cryst. (1991), A47, 655-685].                  #
#                                                                            #
# The current version of the core CIF dictionary is obtainable from          #
# ftp://ftp.iucr.org/pub/cif_core.dic.                                       #
#                                                                            #
# Software is freely available for graphical display of the structure(s)     #
# in this CIF. For information consult the CIF software page                 #
# http://www.iucr.org/resources/cif/software.                                #
#                                                                            #
# This file may be used for bona fide research purposes within the           #
# scientific community so long as proper attribution is given to the journal # 
# article from which it was obtained.                                        #
#                                                                            #
##############################################################################
data_I
_audit_creation_method     'SHELXL-2016/6'
_chemical_name_systematic
;
Bis(4-methylpyridine-\k<i>N</i>)bis(selenocyanato-\k<i>N</i>)zinc(II)
;
_chemical_name_common     ?
_chemical_formula_moiety     'C14 H14 N4 Se2 Zn'
_chemical_formula_sum     'C14 H14 N4 Se2 Zn'
_chemical_formula_iupac     '[Zn (N C Se)2 (C6 H7 N)2]'
_chemical_formula_weight     461.58
_chemical_melting_point     ?
_chemical_absolute_configuration     ?
_space_group_crystal_system     orthorhombic
_space_group_name_H-M_alt     'F d d 2'
_space_group_name_Hall     'F 2 -2d'
loop_
    _space_group_symop_operation_xyz
    'x, y, z'
    '-x, -y, z'
    'x+1/4, -y+1/4, z+1/4'
    '-x+1/4, y+1/4, z+1/4'
    'x, y+1/2, z+1/2'
    '-x, -y+1/2, z+1/2'
    'x+1/4, -y+3/4, z+3/4'
    '-x+1/4, y+3/4, z+3/4'
    'x+1/2, y, z+1/2'
    '-x+1/2, -y, z+1/2'
    'x+3/4, -y+1/4, z+3/4'
    '-x+3/4, y+1/4, z+3/4'
    'x+1/2, y+1/2, z'
    '-x+1/2, -y+1/2, z'
    'x+3/4, -y+3/4, z+1/4'
    '-x+3/4, y+3/4, z+1/4'
_cell_length_a     37.3964(18)
_cell_length_b     18.4780(7)
_cell_length_c     5.1164(2)
_cell_angle_alpha     90
_cell_angle_beta     90
_cell_angle_gamma     90
_cell_volume     3535.5(3)
_cell_formula_units_Z     8
_cell_measurement_reflns_used     14188
_cell_measurement_theta_min     2.18
_cell_measurement_theta_max     27.45
_cell_measurement_temperature     293(2)
_exptl_crystal_description     block
_exptl_crystal_colour     colorless
_exptl_crystal_size_max     0.25
_exptl_crystal_size_mid     0.20
_exptl_crystal_size_min     0.20
_exptl_crystal_density_diffrn     1.734
_exptl_crystal_density_meas     ?
_exptl_crystal_density_method     ?
_exptl_crystal_F_000     1792
_exptl_absorpt_coefficient_mu     5.505
_exptl_absorpt_correction_type     numerical
_exptl_absorpt_process_details
;
(X-Red and X-Shape; Stoe, 2008)
;
_exptl_absorpt_correction_T_min     0.3047
_exptl_absorpt_correction_T_max     0.5465
_diffrn_ambient_temperature     293(2)
_diffrn_source     ?
_diffrn_radiation_type     MoK\a
_diffrn_radiation_wavelength     0.71073
_diffrn_measurement_device_type     'STOE IPDS-2'
_diffrn_measurement_method     'Omega scans'
_diffrn_detector_area_resol_mean     ?
_diffrn_reflns_number     14188
_diffrn_reflns_av_R_equivalents     0.0271
_diffrn_reflns_av_unetI/netI     0.0121
_diffrn_reflns_theta_min     2.178
_diffrn_reflns_theta_max     27.454
_diffrn_reflns_theta_full     25.242
_diffrn_measured_fraction_theta_max     0.994
_diffrn_measured_fraction_theta_full     0.992
_diffrn_reflns_limit_h_min     -48
_diffrn_reflns_limit_h_max     48
_diffrn_reflns_limit_k_min     -23
_diffrn_reflns_limit_k_max     23
_diffrn_reflns_limit_l_min     -6
_diffrn_reflns_limit_l_max     5
_refine_special_details     ?
_reflns_number_total     1953
_reflns_number_gt     1823
_reflns_threshold_expression     'I > 2\s(I)'
_refine_ls_structure_factor_coef     Fsqd
_refine_ls_matrix_type     full
_refine_ls_R_factor_all     0.0323
_refine_ls_R_factor_gt     0.0290
_refine_ls_wR_factor_gt     0.0652
_refine_ls_wR_factor_ref     0.0665
_refine_ls_goodness_of_fit_ref     1.130
_refine_ls_restrained_S_all     1.130
_refine_ls_number_reflns     1953
_refine_ls_number_parameters     97
_refine_ls_number_restraints     1
_refine_ls_hydrogen_treatment     constr
_refine_ls_weighting_scheme     calc
_refine_ls_weighting_details
              'w=1/[\s^2^(Fo^2^)+(0.0306P)^2^+2.9003P] where P=(Fo^2^+2Fc^2^)/3'
_atom_sites_solution_hydrogens     geom
_atom_sites_solution_primary     dual
_atom_sites_solution_secondary     ?
_refine_ls_shift/su_max     0.000
_refine_ls_shift/su_mean     0.000
_refine_diff_density_max     0.261
_refine_diff_density_min     -0.223
_refine_ls_extinction_method     none
_refine_ls_extinction_coef     .
_refine_ls_abs_structure_details
;
Flack <i>x</i> determined using 675 quotients
[(<i>I</i>^+^)-(<i>I</i>^-^)]/[(<i>I</i>^+^)+(<i>I</i>^-^)]
(Parsons et al., 2013)
;
_refine_ls_abs_structure_Flack     0.012(8)
loop_
    _atom_type_symbol
    _atom_type_description
    _atom_type_scat_dispersion_real
    _atom_type_scat_dispersion_imag
    _atom_type_scat_source
    'C' 'C' 0.0033 0.0016
                         'International Tables Vol C Tables 4.2.6.8 and 6.1.1.4'
    'H' 'H' 0.0000 0.0000
                         'International Tables Vol C Tables 4.2.6.8 and 6.1.1.4'
    'N' 'N' 0.0061 0.0033
                         'International Tables Vol C Tables 4.2.6.8 and 6.1.1.4'
    'Zn' 'Zn' 0.2839 1.4301
                         'International Tables Vol C Tables 4.2.6.8 and 6.1.1.4'
    'Se' 'Se' -0.0929 2.2259
                         'International Tables Vol C Tables 4.2.6.8 and 6.1.1.4'
_computing_data_collection
;
X-Area (Stoe, 2008)
;
_computing_cell_refinement
;
X-Area (Stoe, 2008)
;
_computing_data_reduction
;
X-Area (Stoe, 2008)
;
_computing_structure_solution
;
<i>SHELXT2014/5</i> (Sheldrick, 2015a)
;
_computing_structure_refinement
;
<i>SHELXL2016/6</i> (Sheldrick, 2015b)
;
_computing_molecular_graphics
;
DIAMOND (Brandenburg & Putz, 1999)
;
_computing_publication_material
;
Publcif (Westrip, 2010)
;
loop_
    _atom_site_type_symbol
    _atom_site_label
    _atom_site_fract_x
    _atom_site_fract_y
    _atom_site_fract_z
    _atom_site_U_iso_or_equiv
    _atom_site_adp_type
    _atom_site_calc_flag
    _atom_site_occupancy
    _atom_site_disorder_assembly
    _atom_site_disorder_group
    Zn Zn1 0.000000 0.500000 0.44116(13) 0.05955(17) Uani d 1 . .
    Se Se1 0.05719(2) 0.30585(3) 0.91932(12) 0.1023(2) Uani d 1 . .
    N N11 0.03820(7) 0.54594(16) 0.2162(7) 0.0548(7) Uani d 1 . .
    C C11 0.03560(12) 0.6142(2) 0.1324(10) 0.0702(12) Uani d 1 . .
    H H11 0.016846 0.642476 0.193939 0.084 Uiso calc 1 . .
    C C1 0.03662(12) 0.3754(3) 0.7402(9) 0.0681(11) Uani d 1 . .
    N N1 0.02308(11) 0.4217(2) 0.6310(9) 0.0806(11) Uani d 1 . .
    C C15 0.06600(11) 0.5073(2) 0.1294(9) 0.0651(10) Uani d 1 . .
    H H15 0.068456 0.459745 0.185725 0.078 Uiso calc 1 . .
    C C12 0.05934(12) 0.6443(2) -0.0402(10) 0.0748(12) Uani d 1 . .
    H H12 0.056342 0.691924 -0.095090 0.090 Uiso calc 1 . .
    C C16 0.11412(15) 0.6356(4) -0.3232(15) 0.0985(16) Uani d 1 . .
    H H16A 0.115697 0.686987 -0.298495 0.148 Uiso calc 1 . .
    H H16B 0.106438 0.625496 -0.498454 0.148 Uiso calc 1 . .
    H H16C 0.137157 0.614117 -0.294057 0.148 Uiso calc 1 . .
    C C14 0.09088(11) 0.5347(2) -0.0380(11) 0.0734(11) Uani d 1 . .
    H H14 0.110202 0.506325 -0.089267 0.088 Uiso calc 1 . .
    C C13 0.08745(11) 0.6043(3) -0.1317(9) 0.0670(11) Uani d 1 . .
loop_
    _atom_site_aniso_label
    _atom_site_aniso_U_11
    _atom_site_aniso_U_22
    _atom_site_aniso_U_33
    _atom_site_aniso_U_12
    _atom_site_aniso_U_13
    _atom_site_aniso_U_23
    Zn1 0.0556(3) 0.0672(3) 0.0558(3) -0.0044(3) 0.000 0.000
    Se1 0.1184(4) 0.0790(3) 0.1095(5) 0.0235(3) -0.0162(4) 0.0132(4)
    N11 0.0497(14) 0.0573(16) 0.0573(19) -0.0027(12) -0.0047(14) 0.0011(15)
    C11 0.065(2) 0.064(2) 0.081(3) 0.0077(18) 0.007(2) 0.006(2)
    C1 0.069(2) 0.073(3) 0.063(3) -0.007(2) -0.002(2) 0.002(2)
    N1 0.081(2) 0.088(3) 0.073(3) 0.002(2) -0.007(2) 0.017(2)
    C15 0.063(2) 0.0566(19) 0.076(3) 0.0029(16) 0.0013(19) -0.001(2)
    C12 0.080(3) 0.069(2) 0.075(3) -0.001(2) 0.008(3) 0.013(2)
    C16 0.090(3) 0.120(4) 0.085(3) -0.019(3) 0.021(3) 0.015(4)
    C14 0.063(2) 0.076(3) 0.081(3) 0.0048(18) 0.011(2) -0.007(3)
    C13 0.064(2) 0.079(3) 0.057(3) -0.014(2) 0.0001(18) -0.0001(19)
_geom_special_details
;
 All esds (except the esd in the dihedral angle between two l.s. planes)
 are estimated using the full covariance matrix.  The cell esds are taken
 into account individually in the estimation of esds in distances, angles
 and torsion angles; correlations between esds in cell parameters are only
 used when they are defined by crystal symmetry.  An approximate (isotropic)
 treatment of cell esds is used for estimating esds involving l.s. planes.
;
loop_
    _geom_bond_atom_site_label_1
    _geom_bond_atom_site_label_2
    _geom_bond_site_symmetry_2
    _geom_bond_distance
    _geom_bond_publ_flag
    Zn1 N1 . 1.945(4) y
    Zn1 N1 2_565 1.945(4) ?
    Zn1 N11 2_565 2.021(3) ?
    Zn1 N11 . 2.021(3) y
    Se1 C1 . 1.756(5) ?
    N11 C11 . 1.335(5) ?
    N11 C15 . 1.337(5) ?
    C11 C12 . 1.371(6) ?
    C11 H11 . 0.9300 ?
    C1 N1 . 1.140(5) ?
    C15 C14 . 1.362(7) ?
    C15 H15 . 0.9300 ?
    C12 C13 . 1.368(6) ?
    C12 H12 . 0.9300 ?
    C16 C13 . 1.513(7) ?
    C16 H16A . 0.9600 ?
    C16 H16B . 0.9600 ?
    C16 H16C . 0.9600 ?
    C14 C13 . 1.379(6) ?
    C14 H14 . 0.9300 ?
loop_
    _geom_angle_atom_site_label_1
    _geom_angle_atom_site_label_2
    _geom_angle_atom_site_label_3
    _geom_angle_site_symmetry_1
    _geom_angle_site_symmetry_3
    _geom_angle
    _geom_angle_publ_flag
    N1 Zn1 N1 . 2_565 120.0(3) y
    N1 Zn1 N11 . 2_565 106.61(15) y
    N1 Zn1 N11 2_565 2_565 106.44(15) ?
    N1 Zn1 N11 . . 106.45(15) y
    N1 Zn1 N11 2_565 . 106.61(15) ?
    N11 Zn1 N11 2_565 . 110.59(18) y
    C11 N11 C15 . . 117.0(4) ?
    C11 N11 Zn1 . . 121.9(3) ?
    C15 N11 Zn1 . . 121.0(3) ?
    N11 C11 C12 . . 122.9(4) ?
    N11 C11 H11 . . 118.5 ?
    C12 C11 H11 . . 118.5 ?
    N1 C1 Se1 . . 177.9(4) ?
    C1 N1 Zn1 . . 179.3(4) ?
    N11 C15 C14 . . 122.9(4) ?
    N11 C15 H15 . . 118.6 ?
    C14 C15 H15 . . 118.6 ?
    C13 C12 C11 . . 119.9(4) ?
    C13 C12 H12 . . 120.1 ?
    C11 C12 H12 . . 120.1 ?
    C13 C16 H16A . . 109.5 ?
    C13 C16 H16B . . 109.5 ?
    H16A C16 H16B . . 109.5 ?
    C13 C16 H16C . . 109.5 ?
    H16A C16 H16C . . 109.5 ?
    H16B C16 H16C . . 109.5 ?
    C15 C14 C13 . . 120.1(4) ?
    C15 C14 H14 . . 120.0 ?
    C13 C14 H14 . . 120.0 ?
    C12 C13 C14 . . 117.2(4) ?
    C12 C13 C16 . . 121.4(4) ?
    C14 C13 C16 . . 121.3(5) ?
_shelx_space_group_comment
;
The symmetry employed for this shelxl refinement is uniquely defined
by the following loop, which should always be used as a source of
symmetry information in preference to the above space-group names.
They are only intended as comments.
;
_shelx_estimated_absorpt_T_min     ?
_shelx_estimated_absorpt_T_max     ?
_shelx_hkl_file
;
   4   0   0 9651.90   47.08   0
  -4   0   0 9541.93   46.16   0
   6   0   0   -3.30    8.92   0
  -6   0   0    2.13    8.87   0
   6   0   0    3.08   10.67   0
  -6   0   0   -0.42   10.51   0
  -8   0   0 9999.99   32.88   0
 -10   0   0    2.01    7.20   0
 -10   0   0    5.89    7.94   0
  10   0   0   16.22    8.01   0
  10   0   0    6.80    7.60   0
 -12   0   0  767.33   11.86   0
  12   0   0  736.18   10.43   0
  12   0   0  755.62   12.00   0
 -12   0   0  761.19   11.75   0
  14   0   0    4.79    8.80   0
 -14   0   0    6.68    8.59   0
  14   0   0   13.78    8.90   0
 -14   0   0   17.52    8.50   0
  16   0   0 5314.47   19.81   0
 -16   0   0 5562.18   19.11   0
  16   0   0 5377.09   19.29   0
 -16   0   0 5648.76   19.85   0
 -18   0   0   -0.26    7.58   0
  18   0   0    2.53    7.85   0
  18   0   0   -0.37    7.83   0
 -18   0   0   -7.75    6.22   0
  20   0   0 3424.60   15.71   0
 -20   0   0 3635.29   14.21   0
 -20   0   0 3691.36   15.67   0
  20   0   0 3379.65   14.13   0
 -22   0   0    2.26    5.66   0
 -22   0   0    5.01    6.46   0
  22   0   0   -1.68    5.85   0
  22   0   0    1.02    6.56   0
 -24   0   0   57.39    6.26   0
  24   0   0   37.68    7.32   0
 -24   0   0   46.72    6.94   0
  24   0   0   46.94    6.54   0
 -26   0   0   -5.09    7.44   0
  26   0   0   -8.48    6.15   0
  26   0   0    0.04    6.15   0
 -26   0   0    3.93    6.14   0
  28   0   0   57.72    7.83   0
  28   0   0   56.76    7.68   0
 -28   0   0   59.19    7.50   0
 -28   0   0   64.37    7.47   0
  30   0   0   -4.35    7.81   0
  30   0   0   -8.29    7.67   0
 -30   0   0    2.80    7.26   0
 -30   0   0   -5.27    6.04   0
  32   0   0 1232.00    9.09   0
 -32   0   0 1339.12   10.32   0
 -32   0   0 1279.70    9.20   0
  32   0   0 1204.56   10.38   0
 -34   0   0   -2.58    5.90   0
  34   0   0   -7.03    6.06   0
  34   0   0   -0.22    7.47   0
 -34   0   0    4.74    7.09   0
  36   0   0  376.43    7.29   0
  36   0   0  389.87    7.10   0
 -36   0   0  378.71    7.02   0
 -36   0   0  429.24    7.12   0
 -38   0   0   -2.54    7.10   0
  38   0   0    6.58    7.29   0
  38   0   0    7.47    5.93   0
 -38   0   0  -13.08    7.14   0
 -40   0   0    7.84    5.74   0
  40   0   0   23.57    7.38   0
  40   0   0   13.30    7.23   0
 -40   0   0    3.89    6.83   0
  42   0   0   -2.32    7.09   0
  42   0   0   -2.06    5.66   0
 -42   0   0   -1.87    5.40   0
 -44   0   0   25.66    5.86   0
  44   0   0   20.93    7.31   0
  44   0   0   21.87    6.21   0
  46   0   0   19.83    7.35   0
  46   0   0   -1.78    6.88   0
 -46   0   0   -3.35    7.00   0
  46   0   0   13.83    5.67   0
 -48   0   0   23.89    6.89   0
  48   0   0   15.96    7.26   0
  48   0   0    9.43    6.90   0
  48   0   0   29.57    7.37   0
   0   2   0    5.26    9.26   0
   0  -2   0  144.45   10.31   0
   0  -2   0    6.96    9.78   0
   0   2   0    1.21   10.19   0
   2  -2   0 2363.10   22.31   0
   2   2   0 2162.50   21.27   0
   2  -2   0 2432.10   23.20   0
  -2   2   0 2343.12   21.93   0
  -2   2   0 2364.17   22.60   0
  -2  -2   0 2320.22   22.85   0
   2   2   0 2309.71   23.01   0
   4  -2   0  929.22   15.33   0
   4  -2   0 1048.09   15.60   0
  -4  -2   0 1009.03   14.80   0
  -4   2   0 1047.36   15.53   0
  -4  -2   0 1041.53   15.09   0
   4   2   0 1022.98   14.22   0
  -4   2   0 1028.90   16.10   0
   4   2   0 1016.15   16.13   0
   6   2   0 8048.98   31.55   0
   8  -2   0 3625.59   20.78   0
  -8   2   0 3607.89   19.82   0
  -8  -2   0 3578.85   20.04   0
   8   2   0 3512.17   20.19   0
   8  -2   0 3690.27   20.88   0
  -8  -2   0 3553.22   18.86   0
   8   2   0 3449.37   19.79   0
   8  -2   0 3487.34   19.41   0
  12  -2   0 2985.21   16.46   0
 -12   2   0 2952.32   15.80   0
 -12  -2   0 3010.05   16.48   0
 -12  -2   0 2888.77   16.16   0
  12  -2   0 2990.71   17.07   0
  12  -2   0 2976.30   16.02   0
  12   2   0 2833.05   16.56   0
  12   2   0 2852.12   15.59   0
  14  -2   0  379.37    9.97   0
 -14  -2   0  375.89    9.23   0
 -14   2   0  388.89    8.42   0
  14   2   0  383.34   10.15   0
  14  -2   0  379.59    9.38   0
  14   2   0  359.99    8.14   0
 -14  -2   0  389.71    8.45   0
  16   2   0   21.91    6.51   0
 -16  -2   0   29.12    6.79   0
  16   2   0   29.54    7.19   0
 -16   2   0   28.72    6.60   0
  16  -2   0   28.30    6.72   0
 -16  -2   0   31.07    6.31   0
  16  -2   0   28.64    7.85   0
  18  -2   0  788.47   10.07   0
 -18   2   0  806.45    9.93   0
 -18  -2   0  825.43    9.74   0
  18  -2   0  812.35    8.94   0
  18   2   0  782.70   10.39   0
  18   2   0  780.58    9.81   0
 -18  -2   0  813.77    9.03   0
  20  -2   0 1121.06   10.63   0
 -20  -2   0 1153.69   10.47   0
 -20  -2   0 1129.73   10.25   0
  20  -2   0 1102.52    9.72   0
  20   2   0 1080.43   10.45   0
  20   2   0 1062.65    9.82   0
 -20   2   0 1151.06   10.89   0
 -22  -2   0 1081.36    9.25   0
  22  -2   0 1047.59   10.66   0
 -22  -2   0 1093.50    9.13   0
  22  -2   0 1032.83   10.39   0
  22   2   0 1036.33   10.31   0
 -22   2   0 1078.31    9.41   0
  22   2   0 1034.30    9.32   0
 -24  -2   0  188.54    7.96   0
  24  -2   0  183.24    7.11   0
  24   2   0  192.45    8.02   0
 -24   2   0  198.04    6.86   0
  24  -2   0  183.77    7.84   0
 -24  -2   0  190.40    7.72   0
  24   2   0  179.96    7.01   0
  26   2   0 2272.08   13.28   0
  26  -2   0 2282.08   12.00   0
  26  -2   0 2274.55   11.40   0
  26   2   0 2301.42   11.22   0
 -26  -2   0 2350.31   12.46   0
 -26  -2   0 2395.81   11.00   0
 -26   2   0 2358.16   11.29   0
  28   2   0  197.04    6.64   0
  28  -2   0  205.45    8.23   0
  28  -2   0  205.04    8.45   0
 -28   2   0  218.36    6.98   0
  28   2   0  195.01    7.88   0
 -28  -2   0  203.14    7.56   0
 -28  -2   0  216.45    7.90   0
  30   2   0  796.11    8.39   0
 -30  -2   0  850.01    8.18   0
  30   2   0  755.82    8.50   0
  30  -2   0  816.07    8.21   0
 -30   2   0  807.18    8.00   0
  30  -2   0  764.25    9.55   0
 -30  -2   0  837.33    9.36   0
  32  -2   0   43.16    6.43   0
 -32   2   0   37.19    6.05   0
 -32  -2   0   44.08    5.94   0
  32   2   0   43.47    7.40   0
 -32  -2   0   37.95    7.11   0
  32   2   0   44.29    7.75   0
  32  -2   0   36.15    7.30   0
 -34  -2   0   56.82    5.93   0
  34   2   0   52.05    6.25   0
 -34   2   0   61.02    6.13   0
  34  -2   0   64.17    7.24   0
  34  -2   0   54.31    7.41   0
 -34  -2   0   66.23    7.19   0
  34   2   0   54.56    7.55   0
  34  -2   0   44.30    6.32   0
  36   2   0   29.22    7.48   0
  36  -2   0   29.05    6.98   0
 -36   2   0   35.35    6.13   0
  36  -2   0   13.44    7.39   0
 -36  -2   0   27.17    5.85   0
 -36  -2   0   30.17    7.03   0
  36   2   0   38.99    7.30   0
  36  -2   0   28.23    6.45   0
 -38  -2   0    5.32    5.75   0
  38  -2   0   -1.56    7.38   0
  38   2   0   10.09    5.96   0
  38   2   0    5.83    5.92   0
  38  -2   0    5.89    7.15   0
 -38  -2   0    6.27    5.71   0
  38  -2   0    4.00    6.85   0
 -38   2   0    5.76    5.70   0
 -40  -2   0   22.34    7.07   0
  40  -2   0   20.96    6.99   0
 -40  -2   0   14.64    5.73   0
  40  -2   0   12.39    6.94   0
 -40   2   0   10.48    5.70   0
  40   2   0   10.92    6.11   0
  40  -2   0    6.37    7.34   0
  40   2   0    8.69    7.56   0
 -42  -2   0  116.51    7.56   0
  42  -2   0   86.73    6.18   0
  42  -2   0   92.20    7.50   0
  42   2   0   90.28    7.68   0
  42  -2   0   90.06    5.94   0
  42   2   0  102.58    6.31   0
 -42   2   0   87.04    7.17   0
 -42  -2   0  104.48    7.36   0
 -44  -2   0   14.74    6.91   0
  44   2   0    4.86    7.24   0
  44  -2   0   11.81    7.25   0
 -44   2   0   -3.23    5.49   0
  44  -2   0    7.94    6.74   0
 -44  -2   0    2.45    5.77   0
  44  -2   0    4.98    5.84   0
  44   2   0   -8.89    7.41   0
  46  -2   0   62.39    7.08   0
  46  -2   0   44.33    6.08   0
 -46  -2   0   54.00    5.75   0
 -46   2   0   55.78    5.95   0
  46  -2   0   50.75    7.46   0
  46   2   0   55.17    6.17   0
 -46  -2   0   71.83    6.97   0
  46   2   0   55.13    6.06   0
  48  -2   0   -4.46    7.32   0
  48   2   0    2.23    7.46   0
 -48  -2   0    4.14    5.83   0
  48  -2   0   -4.86    5.77   0
 -48   2   0   14.49    5.77   0
  48  -2   0    3.72    5.62   0
  48   2   0   -2.34    7.52   0
   0  -4   0  217.84    8.81   0
   0  -4   0  225.28    9.54   0
   0   4   0  216.61   10.04   0
   0   4   0  215.32    9.74   0
  -4   4   0 2813.05   17.58   0
  -4  -4   0 2863.22   17.48   0
   4   4   0 2898.66   18.09   0
   4   4   0 2913.06   18.08   0
   4  -4   0 2921.85   17.63   0
   4   4   0 2866.26   17.39   0
  -4   4   0 2872.61   17.81   0
   4  -4   0 2854.77   18.07   0
   6   4   0 9442.70   28.16   0
   8   4   0  441.03   10.88   0
  -8  -4   0  468.94    9.86   0
  -8   4   0  478.27   10.11   0
   8  -4   0  480.44   10.79   0
  -8   4   0  465.05   10.87   0
   8   4   0  459.45    8.84   0
  -8  -4   0  468.79   10.73   0
   8  -4   0  488.00   10.42   0
  10  -4   0 3235.89   16.95   0
  10   4   0 3146.59   17.49   0
 -10  -4   0 3241.76   16.50   0
  10  -4   0 3280.55   16.40   0
 -10   4   0 3217.75   16.26   0
 -10  -4   0 3274.47   17.26   0
 -10   4   0 3217.37   16.75   0
  10   4   0 3191.56   15.94   0
  12  -4   0 4382.96   18.50   0
  12   4   0 4137.77   17.54   0
  12  -4   0 4186.09   17.75   0
 -12   4   0 4244.33   17.98   0
 -12  -4   0 4257.85   16.74   0
  12   4   0 4143.16   16.94   0
 -12  -4   0 4237.30   17.99   0
 -12   4   0 4233.36   17.36   0
  14   4   0 4454.35   17.43   0
  14  -4   0 4628.34   18.13   0
 -14  -4   0 4511.80   16.51   0
  14  -4   0 4636.90   17.85   0
  14  -4   0 4725.56   17.60   0
 -14   4   0 4613.83   17.97   0
  14   4   0 4517.81   16.95   0
 -14  -4   0 4579.91   17.01   0
  16  -4   0 3841.52   15.47   0
 -16   4   0 3767.20   15.13   0
 -16  -4   0 3751.15   15.17   0
  16   4   0 3691.89   15.04   0
 -16  -4   0 3772.94   15.40   0
  16  -4   0 3912.95   15.64   0
  16  -4   0 3851.27   15.18   0
  16   4   0 3673.73   16.46   0
 -18   4   0  277.44    7.89   0
  18   4   0  249.62    7.38   0
 -18  -4   0  271.41    7.05   0
  18  -4   0  284.07    8.29   0
  18   4   0  261.26    7.89   0
 -18  -4   0  270.33    6.61   0
  18  -4   0  275.34    6.91   0
  18  -4   0  285.35    7.78   0
  20  -4   0 2114.06   12.84   0
  20   4   0 2015.71   12.94   0
  20  -4   0 2094.21   12.57   0
 -20   4   0 2121.26   11.85   0
  20   4   0 2019.07   12.18   0
 -20  -4   0 2144.72   11.49   0
 -20  -4   0 2105.84   10.94   0
  20  -4   0 2189.89   12.64   0
  22  -4   0  739.45    8.93   0
  22  -4   0  691.27    8.09   0
  22   4   0  689.50    9.10   0
 -22   4   0  700.99    8.43   0
 -22  -4   0  716.31    8.77   0
 -22  -4   0  708.85    8.09   0
  22   4   0  665.28    8.32   0
  22  -4   0  717.12    8.57   0
 -24  -4   0  399.82    6.91   0
  24   4   0  385.37    7.14   0
  24  -4   0  387.81    8.42   0
  24  -4   0  406.23    8.46   0
  24   4   0  366.53    8.81   0
  24  -4   0  403.70    7.48   0
 -24   4   0  401.62    7.43   0
 -24  -4   0  406.50    7.19   0
  26  -4   0   72.18    6.60   0
  26   4   0   72.73    6.51   0
  26   4   0   71.59    8.02   0
  26  -4   0   73.73    7.71   0
 -26  -4   0   73.69    7.65   0
 -26  -4   0   81.66    6.06   0
  26  -4   0   78.41    7.64   0
 -26   4   0   82.79    6.50   0
  28  -4   0  226.38    8.38   0
 -28  -4   0  223.27    6.19   0
 -28  -4   0  216.03    6.46   0
 -28   4   0  218.74    6.84   0
  28   4   0  215.56    6.78   0
  28   4   0  221.34    6.47   0
  28  -4   0  215.35    7.96   0
  28  -4   0  228.31    6.55   0
  30  -4   0  217.35    7.83   0
 -30  -4   0  221.82    7.81   0
 -30   4   0  224.12    6.75   0
  30   4   0  216.36    8.35   0
  30  -4   0  243.88    7.77   0
 -30  -4   0  224.01    7.91   0
  30  -4   0  230.80    6.88   0
  30   4   0  224.05    6.65   0
 -32  -4   0  217.42    6.50   0
  32  -4   0  199.94    7.60   0
  32  -4   0  204.82    6.88   0
  32  -4   0  205.59    7.55   0
 -32  -4   0  226.76    6.42   0
  32   4   0  189.06    6.85   0
 -32   4   0  195.64    8.08   0
  32   4   0  200.29    6.45   0
  34   4   0   26.29    5.88   0
  34  -4   0   19.10    7.02   0
  34  -4   0   22.16    7.16   0
  34   4   0   17.67    7.53   0
 -34  -4   0   22.40    6.19   0
 -34   4   0   16.53    6.12   0
 -34  -4   0   27.23    7.30   0
  34  -4   0   21.48    6.21   0
 -36  -4   0   76.51    5.80   0
 -36   4   0   69.48    6.32   0
  36  -4   0   77.94    7.40   0
 -36  -4   0   68.25    7.03   0
  36  -4   0   70.68    7.39   0
  36   4   0   59.89    7.69   0
  36  -4   0   73.73    7.78   0
  36   4   0   69.56    6.44   0
 -38  -4   0   74.67    7.27   0
  38  -4   0   56.25    6.12   0
  38  -4   0   60.26    6.06   0
 -38   4   0   67.39    7.35   0
  38   4   0   71.61    7.57   0
 -38  -4   0   63.58    7.22   0
  38   4   0   50.75    6.30   0
  38  -4   0   55.98    7.05   0
 -40   4   0  113.77    6.13   0
  40  -4   0  141.64    6.16   0
 -40  -4   0  131.66    7.54   0
  40   4   0  132.60    6.13   0
 -40  -4   0  125.91    6.16   0
  40  -4   0  115.25    6.42   0
  40   4   0  111.05    7.72   0
  40  -4   0  109.02    7.71   0
 -42  -4   0   15.51    7.11   0
  42  -4   0   15.09    6.83   0
 -42   4   0   -0.27    5.93   0
  42   4   0   16.56    7.15   0
  42   4   0    1.06    7.55   0
  42  -4   0   13.57    7.20   0
 -42  -4   0   13.88    5.52   0
  42  -4   0   -1.18    6.06   0
  44  -4   0   55.14    7.35   0
  44  -4   0   47.29    7.30   0
  44   4   0   57.57    6.25   0
 -44   4   0   56.50    6.08   0
  44  -4   0   49.80    7.03   0
 -44  -4   0   50.60    5.86   0
  44   4   0   35.78    7.53   0
 -44  -4   0   54.81    7.16   0
 -46  -4   0   18.91    6.96   0
  46  -4   0    7.44    6.77   0
  46  -4   0   13.06    7.17   0
  46   4   0   17.65    7.40   0
 -46   4   0   12.99    5.75   0
  46  -4   0   -5.32    7.10   0
 -46  -4   0    9.74    7.08   0
  46   4   0    0.30    6.03   0
   0  -6   0    6.08    7.60   0
   0   6   0    3.94    8.00   0
   0  -6   0    2.41    6.90   0
   0   6   0    8.94    6.69   0
  -2  -6   0 6742.74   22.32   0
   2   6   0 6669.08   21.21   0
  -2   6   0 6770.70   21.59   0
   2  -6   0 6833.44   22.95   0
   4  -6   0 6919.73   22.09   0
  -4  -6   0 6883.09   22.28   0
   6   6   0  171.23    7.60   0
   6   6   0  169.75    7.81   0
  -6  -6   0  185.41    7.69   0
   6   6   0  197.22    7.81   0
  -6   6   0  171.07    8.44   0
  -6   6   0  176.54    9.05   0
   6  -6   0  171.24    8.73   0
   6  -6   0  165.78    7.29   0
   8  -6   0  158.37    7.00   0
  -8  -6   0  206.48    7.49   0
  -8   6   0  151.86    6.62   0
   8   6   0  143.83    7.30   0
   8   6   0  156.62    7.70   0
  -8   6   0  148.11    8.67   0
   8  -6   0  147.56    8.33   0
  -8  -6   0  157.06    6.43   0
 -10   6   0   18.46    6.65   0
  10   6   0    8.72    5.62   0
 -10  -6   0   12.06    5.62   0
  10  -6   0    8.96    7.63   0
 -10  -6   0    2.77    8.18   0
  10   6   0    8.32    6.70   0
  10  -6   0    9.75    7.93   0
 -10   6   0    8.66    6.00   0
  12   6   0 3680.25   15.32   0
 -12  -6   0 3827.14   15.56   0
 -12   6   0 3741.08   15.27   0
  12  -6   0 3890.11   16.44   0
 -12  -6   0 3811.14   15.95   0
  12  -6   0 3785.30   14.98   0
 -12   6   0 3800.21   15.81   0
  12   6   0 3768.38   15.11   0
 -14  -6   0 5285.70   16.81   0
  14  -6   0 5415.99   18.39   0
  14   6   0 5234.13   17.32   0
  14  -6   0 5415.01   16.95   0
 -14   6   0 5307.59   17.24   0
  14   6   0 5243.58   17.78   0
 -14   6   0 5295.40   17.20   0
 -14  -6   0 5356.42   16.96   0
 -16   6   0  577.44    9.71   0
  16  -6   0  604.79    8.35   0
 -16  -6   0  584.73    8.12   0
  16   6   0  572.35    8.75   0
  16   6   0  557.56    8.45   0
 -16   6   0  572.96    7.57   0
  16  -6   0  591.59    8.96   0
 -16  -6   0  589.77    8.46   0
  18  -6   0 6798.42   19.25   0
  18   6   0 6661.72   18.09   0
 -18   6   0 6778.06   18.60   0
  18  -6   0 7005.45   19.15   0
  18   6   0 6583.10   19.54   0
 -18  -6   0 6802.74   18.42   0
  20   6   0 2147.12   12.92   0
  20   6   0 2195.43   12.01   0
 -20  -6   0 2243.44   12.44   0
  20  -6   0 2301.40   12.76   0
  20  -6   0 2249.48   12.50   0
 -20   6   0 2234.52   11.81   0
  20  -6   0 2300.89   12.74   0
 -20  -6   0 2257.62   10.92   0
  22   6   0  182.24    8.43   0
  22  -6   0  190.31    7.68   0
  22  -6   0  189.01    6.47   0
  22   6   0  175.10    6.51   0
 -22   6   0  190.33    8.28   0
 -22  -6   0  193.76    8.19   0
  22  -6   0  182.27    8.18   0
 -22  -6   0  181.94    7.37   0
  24   6   0  439.11    7.56   0
  24  -6   0  452.86    7.64   0
  24  -6   0  510.35    8.28   0
  24  -6   0  474.40    8.41   0
  24   6   0  467.02    7.43   0
 -24  -6   0  484.13    8.40   0
 -24   6   0  467.91    7.94   0
 -24  -6   0  491.87    8.15   0
 -26  -6   0   38.10    7.27   0
  26  -6   0   37.63    6.98   0
 -26   6   0   40.87    6.55   0
 -26  -6   0   31.80    5.55   0
  26  -6   0   28.09    7.03   0
  26   6   0   29.71    7.61   0
  26  -6   0   33.18    6.57   0
  26   6   0   38.41    7.25   0
 -28  -6   0   86.16    7.42   0
  28  -6   0   77.92    6.00   0
 -28  -6   0   82.52    7.13   0
  28   6   0   63.43    6.61   0
 -28   6   0   71.07    7.81   0
  28  -6   0   65.23    5.96   0
  28   6   0   77.57    6.11   0
  28  -6   0   61.65    8.02   0
  30   6   0  405.07    8.45   0
 -30  -6   0  423.62    6.96   0
  30  -6   0  421.85    8.77   0
 -30  -6   0  428.28    6.85   0
  30  -6   0  419.51    8.55   0
  30   6   0  378.27    7.50   0
 -30   6   0  412.51    8.66   0
  30  -6   0  444.87    8.24   0
  32   6   0  296.05    8.16   0
 -32  -6   0  290.62    6.42   0
  32   6   0  275.02    8.62   0
  32  -6   0  298.42    7.95   0
  32  -6   0  301.61    7.25   0
 -32   6   0  314.87    8.46   0
 -32  -6   0  296.96    8.12   0
  32  -6   0  313.81    8.11   0
  34  -6   0  290.62    7.95   0
 -34  -6   0  316.66    6.43   0
 -34   6   0  276.76    6.93   0
  34  -6   0  317.02    6.99   0
  34  -6   0  311.44    7.97   0
 -34  -6   0  301.78    6.66   0
  34   6   0  249.93    8.42   0
  34   6   0  295.68    7.06   0
 -36  -6   0    2.85    7.16   0
 -36  -6   0   -1.23    7.19   0
 -36   6   0   -6.10    5.90   0
  36   6   0   -5.91    6.23   0
  36  -6   0   13.38    7.44   0
  36  -6   0   19.90    7.03   0
  36  -6   0    6.64    6.88   0
  36   6   0   -3.90    6.21   0
 -38  -6   0   51.09    7.20   0
  38   6   0   50.73    6.14   0
 -38  -6   0   55.18    7.07   0
  38  -6   0   42.72    7.08   0
  38  -6   0   37.06    7.21   0
  38  -6   0   55.87    6.27   0
  38   6   0   54.98    7.73   0
 -38   6   0   57.89    6.22   0
  40  -6   0   41.00    7.20   0
 -40   6   0   55.83    7.52   0
  40  -6   0   46.65    7.05   0
 -40  -6   0   42.72    5.80   0
  40  -6   0   39.52    7.52   0
 -40  -6   0   42.59    5.79   0
  40   6   0   41.75    7.91   0
  40   6   0   13.34    7.34   0
  42  -6   0   14.75    6.95   0
  42  -6   0    7.55    7.22   0
  42  -6   0   24.71    5.92   0
 -42   6   0    7.23    7.22   0
 -42  -6   0   17.14    5.78   0
 -42  -6   0   14.16    6.86   0
  42   6   0   20.96    6.10   0
  42   6   0   21.15    7.39   0
 -44   6   0   -0.19    6.06   0
  44  -6   0   15.33    6.81   0
  44  -6   0    9.26    7.24   0
 -44  -6   0  -16.65    7.04   0
  44   6   0    7.50    7.60   0
  44  -6   0   -7.42    7.32   0
 -44  -6   0    2.98    5.60   0
  44   6   0    9.14    7.39   0
  46   6   0   14.26    7.66   0
 -46  -6   0   23.11    5.67   0
  46   6   0   14.06    6.01   0
 -46   6   0   16.22    6.12   0
 -46  -6   0   15.23    7.10   0
  46  -6   0   24.56    5.99   0
  46  -6   0   15.85    6.01   0
  46  -6   0   12.22    7.00   0
   0   8   0   82.70    6.43   0
   0  -8   0   79.37    8.00   0
   0   8   0   85.87    7.39   0
   0  -8   0   83.35    7.41   0
   2   8   0 1477.21   11.38   0
  -2  -8   0 1469.13   10.37   0
  -2  -8   0 1474.88   10.61   0
   2  -8   0 1461.61   11.32   0
  -2   8   0 1456.84   11.16   0
  -2   8   0 1457.16   11.71   0
   2   8   0 1451.53   10.35   0
   2  -8   0 1493.84   10.74   0
  -4   8   0  345.46    7.53   0
  -4  -8   0  360.72    8.71   0
   4  -8   0  355.84    8.59   0
   4  -8   0  345.41    8.38   0
   4   8   0  378.91    7.38   0
  -4   8   0  350.24    7.10   0
   4   8   0  364.39    7.99   0
   6   8   0 1638.41   11.63   0
   6   8   0 1717.54   11.70   0
  -6  -8   0 1673.35   10.91   0
  -6   8   0 1690.31   11.39   0
   6   8   0 1709.45   11.87   0
   6  -8   0 1686.51   10.96   0
   6  -8   0 1672.04   11.06   0
  -6   8   0 1631.41   12.16   0
  10   8   0   25.63    6.66   0
  10   8   0   21.00    6.59   0
  10   8   0   17.06    6.65   0
 -10  -8   0   20.33    7.81   0
 -10   8   0   18.02    6.25   0
  10  -8   0   22.10    5.98   0
  10  -8   0   13.32    7.28   0
 -10   8   0   23.41    5.62   0
  12   8   0 2532.99   12.91   0
 -12   8   0 2424.62   13.11   0
 -12   8   0 2507.74   12.44   0
  12  -8   0 2459.13   12.00   0
 -12  -8   0 2527.56   12.41   0
  12   8   0 2432.22   12.27   0
 -12  -8   0 2595.54   12.22   0
  12  -8   0 2527.12   13.01   0
  14   8   0  500.78    8.06   0
 -14  -8   0  531.16    8.14   0
 -14   8   0  528.69    8.18   0
 -14   8   0  512.62    9.08   0
  14   8   0  524.28    8.25   0
 -14  -8   0  518.19    8.13   0
  14  -8   0  519.48    7.38   0
  14  -8   0  516.03    8.77   0
  16   8   0   31.00    5.63   0
 -16  -8   0   28.93    6.53   0
 -16   8   0   28.64    6.61   0
  16  -8   0   32.17    6.90   0
  16   8   0   27.46    6.54   0
 -16  -8   0   32.96    6.43   0
 -16   8   0   35.95    6.62   0
  16  -8   0   25.66    6.24   0
  18  -8   0   33.40    7.00   0
 -18  -8   0   24.38    5.37   0
  18   8   0   20.47    6.64   0
 -18   8   0   30.21    6.78   0
  18   8   0   33.94    6.62   0
 -18   8   0   30.85    7.96   0
  18  -8   0   27.36    6.12   0
 -18  -8   0   41.60    7.77   0
 -20  -8   0   18.94    6.09   0
  20  -8   0   11.09    6.22   0
  20   8   0   10.49    6.94   0
  20  -8   0   12.94    7.08   0
  20   8   0   18.96    6.43   0
 -20   8   0    8.03    7.67   0
 -20  -8   0    6.46    6.75   0
  22   8   0  193.06    6.87   0
 -22  -8   0  193.39    6.52   0
  22  -8   0  194.27    7.44   0
  22  -8   0  200.20    8.23   0
 -22  -8   0  193.20    7.52   0
  22   8   0  195.53    8.04   0
  22  -8   0  190.47    7.56   0
 -22   8   0  186.40    8.26   0
 -24  -8   0 1629.95    9.88   0
  24   8   0 1566.12   10.30   0
  24  -8   0 1591.48   11.39   0
 -24   8   0 1575.49   10.48   0
 -24  -8   0 1646.78    9.70   0
  24  -8   0 1614.23   10.87   0
  24  -8   0 1623.67   11.01   0
  24   8   0 1559.49    9.79   0
  26  -8   0    5.15    5.68   0
 -26  -8   0   12.75    6.92   0
 -26   8   0   10.53    7.99   0
  26  -8   0   11.82    7.15   0
  26   8   0   21.23    6.16   0
  26  -8   0    3.75    6.34   0
 -26  -8   0   18.51    6.03   0
  26   8   0   10.01    6.56   0
  28   8   0 1060.75    9.28   0
  28  -8   0 1179.20    8.94   0
  28  -8   0 1124.40   10.13   0
 -28  -8   0 1147.80    9.46   0
 -28  -8   0 1093.77    8.80   0
  28  -8   0 1095.67    9.97   0
 -28   8   0 1082.92    9.06   0
  28   8   0 1087.36    8.76   0
  30   8   0   53.77    7.91   0
  30  -8   0   35.30    6.36   0
 -30   8   0   42.29    6.34   0
 -30  -8   0   44.74    6.11   0
  30  -8   0   35.70    7.03   0
  30   8   0   50.16    7.55   0
  30  -8   0   34.17    7.32   0
 -30  -8   0   40.84    5.77   0
  32  -8   0   74.56    7.42   0
 -32  -8   0   77.59    6.95   0
 -32   8   0   71.03    6.58   0
  32  -8   0   76.28    6.65   0
  32   8   0   78.46    6.11   0
  32   8   0   66.13    8.09   0
  32  -8   0   73.58    7.15   0
 -32  -8   0   69.22    7.40   0
 -34  -8   0   14.74    7.03   0
 -34   8   0   27.05    5.99   0
  34  -8   0    8.00    6.13   0
  34  -8   0    0.28    7.06   0
  34   8   0    8.20    7.95   0
  34   8   0   11.25    7.53   0
 -34  -8   0   19.07    6.05   0
  34  -8   0   16.11    7.20   0
 -36  -8   0   10.10    5.65   0
  36  -8   0   19.39    7.05   0
  36   8   0   15.33    7.35   0
 -36   8   0    3.71    6.14   0
  36  -8   0    9.25    6.89   0
  36  -8   0   17.12    6.12   0
  36   8   0   -3.60    7.69   0
 -36  -8   0   23.08    7.16   0
 -38  -8   0   -1.86    5.75   0
  38   8   0    0.18    6.34   0
  38  -8   0    6.56    6.96   0
 -38  -8   0    5.39    5.85   0
  38  -8   0   -1.33    7.47   0
  38  -8   0    8.38    6.97   0
 -38   8   0   -7.49    6.09   0
  38   8   0    3.18    7.34   0
  40  -8   0   15.57    7.24   0
  40  -8   0   29.24    6.07   0
 -40  -8   0   27.91    5.85   0
  40   8   0    8.67    7.54   0
 -40   8   0   22.18    6.02   0
 -40  -8   0   24.01    6.91   0
  40   8   0    1.53    7.81   0
  40  -8   0   31.04    7.09   0
 -42  -8   0    3.21    6.94   0
 -42   8   0    7.37    7.44   0
 -42  -8   0    2.96    6.86   0
  42  -8   0   -0.85    6.05   0
  42  -8   0   18.11    7.01   0
  42   8   0   16.01    6.15   0
  42   8   0   20.62    7.20   0
  42  -8   0   -8.51    6.01   0
 -44  -8   0   38.24    7.23   0
  44   8   0   29.89    7.77   0
  44  -8   0   35.21    7.48   0
  44  -8   0   43.55    5.97   0
  44   8   0   23.25    7.53   0
 -44  -8   0   41.96    5.83   0
 -44   8   0   18.15    6.16   0
  44  -8   0   45.47    7.33   0
   0  10   0   13.16    7.37   0
   0 -10   0    5.52    6.99   0
   0  10   0   13.43    7.05   0
   0 -10   0    4.56    6.25   0
   2 -10   0 5826.27   17.81   0
   2 -10   0 5953.98   17.92   0
  -2 -10   0 5969.13   18.08   0
   2  10   0 5801.08   16.55   0
  -2 -10   0 5844.53   17.03   0
  -2  10   0 5799.15   18.37   0
  -2  10   0 5871.12   17.16   0
  -4  10   0 1887.77   10.97   0
  -4 -10   0 1932.76   12.04   0
   4 -10   0 1977.69   11.14   0
   4 -10   0 1930.70   11.41   0
  -4 -10   0 1964.26   11.28   0
   4  10   0 1893.34   11.63   0
   4  10   0 1952.25   12.40   0
  -4  10   0 1932.17   11.41   0
  -6 -10   0    3.67    6.29   0
  -6  10   0    1.79    6.84   0
   6  10   0    5.98    6.37   0
  -6  10   0    4.51    5.55   0
   6  10   0    2.77    7.70   0
   6  10   0    4.09    6.70   0
   6 -10   0   10.98    7.15   0
   6 -10   0   -0.23    6.41   0
   8  10   0    2.69    6.19   0
   8 -10   0    0.90    7.10   0
  -8  10   0   -1.29    6.90   0
   8 -10   0    9.60    6.51   0
   8  10   0    4.86    5.27   0
   8  10   0    6.62    6.08   0
  -8 -10   0    4.32    6.28   0
  -8  10   0    5.47    6.75   0
  10  10   0  185.32    6.80   0
  10 -10   0  180.61    6.20   0
 -10 -10   0  180.97    6.83   0
  10  10   0  187.94    7.26   0
  10 -10   0  180.61    7.33   0
  10  10   0  168.82    7.17   0
 -10  10   0  178.57    7.12   0
 -10  10   0  169.90    7.68   0
  12  10   0  160.09    6.67   0
  12  10   0  176.15    7.03   0
 -12  10   0  174.26    5.95   0
  12 -10   0  176.84    7.27   0
  12 -10   0  182.69    6.19   0
 -12  10   0  171.96    7.78   0
 -12 -10   0  161.49    6.63   0
  12  10   0  172.90    7.24   0
 -14 -10   0 1911.54   10.60   0
  14  10   0 1914.59   11.80   0
 -14  10   0 1893.60   11.65   0
  14  10   0 1921.01   11.48   0
  14  10   0 1971.40   10.55   0
  14 -10   0 1964.47   11.61   0
  14 -10   0 1970.58   10.39   0
 -14  10   0 1943.93   11.08   0
 -16  10   0   10.65    6.92   0
  16  10   0   13.62    6.89   0
  16  10   0   11.45    7.90   0
 -16  10   0   17.10    6.16   0
  16 -10   0   11.24    7.03   0
 -16 -10   0   12.62    7.72   0
  16 -10   0   10.76    7.21   0
  18 -10   0 2464.15   12.09   0
 -18 -10   0 2499.76   11.49   0
  18  10   0 2392.37   11.60   0
 -18  10   0 2444.47   12.26   0
 -18  10   0 2408.01   12.48   0
  18 -10   0 2554.97   12.24   0
 -18 -10   0 2562.98   12.20   0
  18  10   0 2466.98   11.44   0
 -20  10   0  209.35    7.53   0
  20  10   0  203.38    7.21   0
 -20  10   0  182.19    8.17   0
 -20 -10   0  201.72    7.48   0
  20 -10   0  203.48    7.97   0
  20 -10   0  196.63    7.93   0
  20  10   0  177.54    7.41   0
 -20 -10   0  192.94    6.85   0
  22 -10   0  272.33    6.56   0
 -22  10   0  277.15    8.52   0
  22 -10   0  279.63    8.07   0
 -22 -10   0  283.85    6.35   0
 -22  10   0  277.54    6.43   0
 -22 -10   0  288.07    6.96   0
  22  10   0  270.61    7.71   0
  22  10   0  268.72    7.40   0
 -24 -10   0   -1.17    5.42   0
 -24 -10   0    0.80    6.01   0
  24 -10   0    2.52    6.04   0
  24 -10   0   21.98    7.09   0
  24  10   0    5.05    6.26   0
  24  10   0   13.96    6.81   0
 -24  10   0  -11.01    6.18   0
 -26 -10   0   24.96    6.59   0
  26 -10   0   19.80    6.71   0
 -26  10   0   24.57    7.40   0
  26  10   0   19.01    5.80   0
  26 -10   0   21.30    6.91   0
 -26 -10   0   23.09    5.86   0
  26 -10   0   13.60    5.82   0
  26  10   0    4.61    6.31   0
  28 -10   0   78.30    7.94   0
  28  10   0   75.72    7.35   0
  28 -10   0  100.16    7.41   0
 -28 -10   0   91.60    5.69   0
  28  10   0  109.36    7.78   0
 -28  10   0   92.12    6.32   0
 -28 -10   0   96.99    6.02   0
  28 -10   0   95.72    7.03   0
  30 -10   0   72.28    6.97   0
  30 -10   0   68.94    7.26   0
  30 -10   0   69.94    6.35   0
 -30  10   0   63.58    6.41   0
  30  10   0   63.28    6.45   0
 -30 -10   0   69.62    7.56   0
 -30 -10   0   69.18    5.66   0
  30  10   0   57.80    6.19   0
  32 -10   0   30.50    7.42   0
  32 -10   0   28.86    7.22   0
 -32 -10   0   35.97    6.06   0
 -32  10   0   28.62    7.50   0
 -32 -10   0   44.45    6.95   0
  32 -10   0   35.20    6.98   0
  32  10   0   24.89    6.66   0
  32  10   0   27.48    7.29   0
 -34 -10   0  268.79    6.68   0
 -34  10   0  220.54    8.13   0
  34 -10   0  272.07    7.90   0
  34  10   0  257.43    8.13   0
  34 -10   0  256.38    7.69   0
  34  10   0  241.08    7.28   0
 -34 -10   0  267.79    7.43   0
  34 -10   0  267.40    6.92   0
 -36  10   0   33.07    7.27   0
  36  10   0   20.31    7.26   0
  36 -10   0   23.86    5.82   0
  36 -10   0   25.24    7.36   0
 -36 -10   0   31.93    7.30   0
  36  10   0   20.20    6.44   0
 -36 -10   0   14.49    5.60   0
  36 -10   0   26.02    6.06   0
 -38 -10   0   91.02    5.95   0
 -38  10   0  103.27    7.62   0
  38 -10   0  101.14    6.21   0
  38  10   0   79.13    6.67   0
  38 -10   0   91.90    7.36   0
  38  10   0   89.05    6.29   0
 -38 -10   0   97.13    6.27   0
  38 -10   0   87.85    7.52   0
  40 -10   0   12.92    7.29   0
  40 -10   0   12.61    7.06   0
 -40 -10   0    2.06    5.56   0
  40 -10   0   -1.80    7.34   0
  40  10   0   10.33    7.24   0
 -40  10   0   23.08    7.03   0
 -40 -10   0   12.69    5.87   0
  40  10   0  -20.26    7.88   0
  42  10   0   19.36    7.74   0
 -42 -10   0   14.83    7.06   0
  42 -10   0    8.77    7.31   0
  42 -10   0   15.23    5.87   0
 -42  10   0   11.48    5.81   0
  42  10   0   27.21    7.59   0
  42 -10   0   20.86    7.37   0
 -42 -10   0    5.21    5.78   0
  44 -10   0   12.16    7.19   0
  44  10   0   -1.15    7.47   0
  44  10   0    4.39    6.47   0
 -44 -10   0   -1.52    5.87   0
   0 -12   0  238.25    6.97   0
   0  12   0  240.44    6.67   0
   0 -12   0  244.06    7.32   0
   0  12   0  251.78    7.70   0
   2  12   0  603.94    8.48   0
  -2 -12   0  604.60    7.87   0
   2 -12   0  600.87    8.90   0
  -2  12   0  591.69    7.39   0
   2  12   0  584.74    7.54   0
  -2  12   0  586.67    8.53   0
   2 -12   0  607.03    8.22   0
  -2 -12   0  594.25    7.29   0
   4  12   0  322.93    7.84   0
  -4  12   0  315.82    7.85   0
  -4  12   0  328.73    7.79   0
  -4 -12   0  317.99    8.45   0
   4 -12   0  318.65    7.15   0
   4 -12   0  319.43    7.47   0
   4  12   0  329.18    6.89   0
   6 -12   0 1075.33    9.43   0
   6  12   0 1106.14    9.57   0
   6 -12   0 1089.31    9.98   0
   6  12   0 1052.47    8.61   0
   6  12   0 1067.11    9.72   0
  -6 -12   0 1049.64    8.98   0
  -6  12   0 1065.67    8.31   0
  -6  12   0 1039.91    9.94   0
   8  12   0 2045.76   11.47   0
  -8  12   0 2144.05   11.19   0
   8 -12   0 2151.91   11.63   0
   8 -12   0 2200.10   11.04   0
  -8  12   0 2058.57   11.25   0
   8  12   0 2213.83   11.71   0
  -8 -12   0 2124.26   10.82   0
   8  12   0 2146.85   11.83   0
  10  12   0  252.72    7.52   0
 -10  12   0  248.51    8.41   0
  10 -12   0  257.51    8.22   0
 -10  12   0  255.48    7.70   0
  10  12   0  245.51    6.86   0
  10  12   0  262.22    7.57   0
  10 -12   0  252.06    7.54   0
 -10 -12   0  262.53    6.98   0
  12  12   0 2137.96   10.83   0
 -12  12   0 2144.72   11.35   0
 -12 -12   0 2119.12   11.01   0
  12  12   0 2167.18   11.72   0
  12 -12   0 2121.83   12.25   0
 -12  12   0 2030.75   12.34   0
  12  12   0 2084.01   10.80   0
  12 -12   0 2155.30   10.59   0
  14 -12   0 1416.91    9.19   0
  14  12   0 1433.04   10.03   0
  14 -12   0 1434.86    9.67   0
 -14  12   0 1466.56    9.02   0
 -14 -12   0 1454.53    9.88   0
 -14  12   0 1405.20    9.51   0
  14  12   0 1417.54    9.82   0
  14  12   0 1431.54   10.13   0
  16  12   0  452.92    7.83   0
  16 -12   0  456.78    7.46   0
 -16  12   0  426.21    8.39   0
  16 -12   0  467.02    6.95   0
 -16  12   0  436.29    6.94   0
 -16 -12   0  451.90    7.33   0
  16  12   0  455.51    7.62   0
  16  12   0  456.64    7.92   0
  18 -12   0  122.81    6.06   0
  18  12   0  133.36    8.07   0
  18 -12   0  137.23    7.43   0
  18  12   0  131.64    6.93   0
 -18  12   0  125.67    7.05   0
 -18  12   0  119.39    7.63   0
  18  12   0  121.71    6.84   0
 -18 -12   0  125.48    7.88   0
 -20 -12   0   -5.10    7.62   0
  20  12   0    3.95    6.49   0
  20 -12   0   13.85    7.10   0
  20 -12   0   -2.62    5.70   0
  20  12   0   -1.98    6.73   0
 -20  12   0    7.85    7.49   0
  20  12   0    2.80    6.34   0
 -20  12   0   -2.29    5.39   0
 -22  12   0  569.51    8.29   0
  22 -12   0  619.54    8.86   0
 -22  12   0  541.62    8.62   0
  22  12   0  571.02    8.40   0
  22 -12   0  594.57    8.61   0
 -22 -12   0  584.66    8.76   0
  22  12   0  536.44    8.70   0
 -24  12   0    7.30    6.01   0
 -24 -12   0    4.03    6.75   0
  24  12   0   12.26    7.67   0
 -24  12   0    4.78    6.55   0
  24 -12   0   12.23    5.74   0
  24 -12   0   15.42    5.98   0
  24  12   0   24.23    7.00   0
 -24 -12   0   30.23    7.18   0
  26  12   0    3.01    5.68   0
 -26  12   0   26.07    7.71   0
  26  12   0    3.07    6.34   0
 -26 -12   0   14.13    6.66   0
  26 -12   0    5.93    7.38   0
  26 -12   0   10.49    6.08   0
 -26 -12   0    8.68    6.10   0
  28 -12   0  194.76    6.47   0
  28  12   0  168.66    7.08   0
  28  12   0  172.53    7.58   0
 -28 -12   0  180.97    6.56   0
  28 -12   0  201.45    7.68   0
 -28  12   0  176.00    6.78   0
 -28 -12   0  196.24    7.31   0
  28 -12   0  180.52    7.43   0
 -30 -12   0   48.55    7.43   0
  30  12   0   36.62    7.90   0
  30 -12   0   37.78    7.31   0
 -30 -12   0   37.93    5.65   0
 -30  12   0   36.01    6.01   0
  30 -12   0   47.65    6.00   0
  30 -12   0   43.34    6.82   0
  30  12   0   57.67    7.26   0
  32  12   0   72.50    6.57   0
 -32  12   0   65.70    7.46   0
  32 -12   0   56.48    6.10   0
  32 -12   0   69.25    7.29   0
 -32 -12   0   59.37    5.94   0
  32  12   0   57.10    6.21   0
 -32 -12   0   74.70    6.22   0
  32 -12   0   63.05    6.98   0
  34  12   0    4.70    7.17   0
  34 -12   0   -8.59    5.49   0
 -34 -12   0   12.44    5.68   0
  34 -12   0   11.30    7.26   0
 -34 -12   0    2.53    7.38   0
  34  12   0   -1.15    6.33   0
 -34  12   0   13.27    7.36   0
  34 -12   0   15.70    7.17   0
 -36 -12   0   13.54    5.99   0
  36  12   0   24.14    6.42   0
  36 -12   0   16.75    7.06   0
 -36 -12   0   21.53    6.85   0
 -36  12   0   26.63    7.55   0
  36  12   0   13.92    7.32   0
  36 -12   0   22.70    6.05   0
  36 -12   0   20.94    6.41   0
  38 -12   0   13.41    7.16   0
  38 -12   0   18.79    5.99   0
 -38 -12   0   16.92    5.68   0
  38 -12   0   -2.23    7.52   0
 -38  12   0   22.82    7.16   0
 -38 -12   0   25.36    7.28   0
  38  12   0   13.20    6.54   0
  38  12   0    8.73    7.45   0
 -40 -12   0   46.00    6.13   0
 -40  12   0   37.98    7.49   0
  40  12   0   44.96    6.25   0
  40 -12   0   43.28    7.28   0
  40  12   0   36.33    6.58   0
  40 -12   0   32.98    6.34   0
  40 -12   0   45.16    7.61   0
 -40 -12   0   34.02    7.09   0
 -42 -12   0    5.47    7.24   0
 -42  12   0   -1.89    7.32   0
   0  14   0   10.16    5.80   0
   0 -14   0    7.02    6.66   0
   0 -14   0    5.73    7.31   0
   0  14   0    5.21    7.09   0
  -2 -14   0  209.63    7.06   0
   2 -14   0  197.19    7.17   0
  -2 -14   0  199.62    7.07   0
   2 -14   0  212.75    7.92   0
  -2  14   0  190.09    6.37   0
   2  14   0  198.97    7.67   0
  -2  14   0  203.59    6.52   0
   2  14   0  188.91    6.61   0
  -4 -14   0 1240.60    9.21   0
  -4  14   0 1244.01    9.67   0
   4 -14   0 1248.17    9.63   0
  -4  14   0 1215.02   10.18   0
   4 -14   0 1243.02   10.40   0
   4  14   0 1227.62    9.78   0
   4  14   0 1207.14    9.89   0
  -6  14   0  699.42    9.18   0
   6  14   0  744.95    7.80   0
  -6  14   0  741.07    8.49   0
   6 -14   0  732.05    8.59   0
   6 -14   0  767.86    9.07   0
  -6 -14   0  771.73    8.22   0
   6  14   0  734.21    9.32   0
   6  14   0  753.46    8.41   0
   8  14   0   11.84    6.82   0
  -8  14   0   27.13    7.22   0
   8  14   0    9.78    6.62   0
  -8 -14   0   16.63    6.33   0
   8 -14   0   23.75    6.80   0
   8 -14   0   10.64    6.94   0
  -8  14   0   16.25    6.42   0
   8  14   0   10.67    6.11   0
  10  14   0  272.73    6.93   0
  10  14   0  274.88    7.41   0
  10 -14   0  287.58    7.51   0
  10  14   0  278.11    7.52   0
  10 -14   0  289.69    6.71   0
 -10 -14   0  284.14    6.84   0
 -10  14   0  266.14    6.25   0
 -10  14   0  258.66    8.03   0
  12  14   0 1001.19    9.51   0
 -12  14   0  985.66    7.98   0
 -12 -14   0 1006.19    8.62   0
  12  14   0  988.16    9.43   0
 -12  14   0  961.74    8.69   0
  12 -14   0  994.09    8.62   0
  12 -14   0  973.13    8.16   0
  12  14   0  979.01    8.41   0
 -14  14   0  196.01    7.75   0
  14 -14   0  194.80    6.07   0
  14  14   0  198.13    7.31   0
 -14 -14   0  184.49    6.65   0
 -14  14   0  204.01    7.20   0
  14 -14   0  198.09    7.74   0
  14  14   0  181.99    6.51   0
  14  14   0  199.28    7.18   0
 -16  14   0  145.95    7.05   0
  16  14   0  146.17    7.14   0
 -16  14   0  129.90    7.82   0
  16 -14   0  144.16    7.55   0
 -16 -14   0  149.11    6.56   0
  16 -14   0  158.05    7.32   0
  16  14   0  142.91    7.03   0
  16  14   0  144.75    6.56   0
 -18 -14   0  388.64    7.20   0
  18 -14   0  389.82    8.18   0
 -18  14   0  375.29    8.38   0
  18  14   0  356.47    8.49   0
  18  14   0  390.21    7.98   0
 -18  14   0  361.84    6.48   0
  18 -14   0  378.78    6.67   0
  18  14   0  381.50    7.95   0
 -20 -14   0  236.58    6.91   0
  20 -14   0  225.63    7.94   0
  20  14   0  235.12    7.46   0
  20  14   0  231.05    6.95   0
  20  14   0  235.37    7.38   0
 -20  14   0  242.17    6.15   0
 -20  14   0  220.19    7.95   0
  20 -14   0  232.96    6.33   0
 -22  14   0   60.34    6.21   0
  22  14   0   52.43    6.71   0
  22 -14   0   79.63    5.98   0
  22 -14   0   50.90    7.40   0
 -22  14   0   53.52    6.90   0
 -22 -14   0   55.01    6.10   0
  22  14   0   51.76    7.02   0
  22  14   0   50.56    6.34   0
  24  14   0  135.07    6.95   0
 -24  14   0  126.71    7.89   0
  24  14   0  137.17    7.24   0
 -24 -14   0  137.89    7.57   0
  24 -14   0  137.53    6.19   0
  24 -14   0  135.42    6.22   0
  24  14   0  122.66    8.11   0
 -24  14   0  134.08    7.15   0
  26  14   0   51.39    7.16   0
 -26  14   0   63.17    6.84   0
 -26  14   0   69.76    6.22   0
  26 -14   0   64.54    7.54   0
  26  14   0   62.32    6.75   0
 -26 -14   0   58.21    6.03   0
  26  14   0   68.99    6.18   0
  26 -14   0   67.63    7.37   0
 -28 -14   0   61.48    6.19   0
  28 -14   0   57.22    7.27   0
 -28  14   0   47.08    7.62   0
  28  14   0   60.68    6.36   0
  28  14   0   51.89    6.02   0
  28  14   0   55.47    6.80   0
  28 -14   0   60.63    7.38   0
  30 -14   0   23.61    7.39   0
  30  14   0   25.18    7.83   0
  30  14   0    8.06    7.36   0
  30 -14   0   12.71    6.96   0
 -30  14   0   17.00    5.81   0
  30 -14   0   20.27    7.31   0
 -30 -14   0   21.93    6.20   0
 -32 -14   0   45.43    6.01   0
  32  14   0   34.24    6.01   0
 -32  14   0   42.75    6.11   0
  32 -14   0   40.52    7.44   0
  32 -14   0   52.76    5.94   0
  32 -14   0   39.22    6.95   0
  32  14   0   35.01    6.28   0
 -34 -14   0   -0.48    7.44   0
  34  14   0    2.24    5.96   0
 -34  14   0    9.62    6.29   0
  34 -14   0   12.04    7.25   0
  34  14   0    9.91    6.41   0
  34 -14   0    8.69    6.79   0
  34 -14   0   19.98    7.33   0
  36 -14   0   12.13    6.85   0
 -36 -14   0   11.34    5.88   0
  36  14   0    2.97    7.84   0
 -36  14   0    9.03    6.08   0
  36  14   0  -11.95    7.29   0
  36 -14   0    3.56    7.47   0
  36 -14   0    1.79    5.95   0
 -36 -14   0   -1.18    6.75   0
 -38 -14   0   37.47    6.92   0
  38 -14   0   54.83    6.11   0
  38  14   0   22.90    8.15   0
 -38 -14   0   46.27    6.23   0
  38 -14   0   41.63    7.51   0
 -38  14   0   50.41    6.16   0
  38  14   0   49.53    6.28   0
  38 -14   0   40.24    7.17   0
   0  16   0 1391.87    9.83   0
   0  16   0 1342.91   10.41   0
   0 -16   0 1364.36    9.92   0
   0 -16   0 1356.22    9.21   0
  -2  16   0  143.92    7.48   0
   2 -16   0  138.83    5.69   0
   2  16   0  147.59    7.59   0
   2 -16   0  180.63    6.65   0
  -2 -16   0  173.60    6.57   0
   2  16   0  146.32    7.18   0
  -2 -16   0  141.92    6.88   0
  -2  16   0  144.27    6.11   0
  -4  16   0  341.54    7.94   0
   4  16   0  337.74    7.96   0
  -4 -16   0  343.64    8.35   0
  -4  16   0  344.81    6.43   0
   4  16   0  350.50    7.98   0
   4 -16   0  352.13    7.46   0
   4 -16   0  344.20    8.31   0
   6 -16   0  424.76    7.20   0
   6  16   0  407.57    8.14   0
   6  16   0  419.79    7.73   0
  -6 -16   0  408.17    7.05   0
   6  16   0  413.64    6.92   0
  -6  16   0  418.08    7.71   0
   6 -16   0  404.94    7.75   0
  -6  16   0  398.21    7.12   0
  -8  16   0   55.41    7.08   0
  -8 -16   0   50.87    6.39   0
   8  16   0   51.80    6.63   0
  -8  16   0   46.77    5.50   0
   8  16   0   47.13    6.78   0
   8 -16   0   53.64    7.45   0
   8  16   0   56.22    7.33   0
   8 -16   0   62.51    6.60   0
 -10  16   0   35.00    5.49   0
  10  16   0   32.20    6.75   0
  10 -16   0   20.97    6.10   0
 -10  16   0   27.91    5.80   0
 -10 -16   0   24.47    6.33   0
  10 -16   0   23.91    6.52   0
  10  16   0   25.19    5.96   0
  10  16   0   22.68    6.59   0
 -12  16   0    3.19    7.22   0
  12 -16   0   19.22    6.73   0
  12  16   0    2.88    5.86   0
 -12  16   0   13.31    6.86   0
  12  16   0   10.90    6.48   0
 -12 -16   0   21.35    7.41   0
  12 -16   0    5.44    6.20   0
  12  16   0    7.83    6.70   0
  14 -16   0   37.86    7.05   0
 -14  16   0   34.54    6.75   0
 -14 -16   0   36.84    6.21   0
  14  16   0   38.22    6.15   0
  14  16   0   34.94    6.79   0
  14  16   0   28.70    6.73   0
 -14  16   0   23.23    7.46   0
  14 -16   0   42.87    6.21   0
  16  16   0  601.68    8.91   0
  16 -16   0  676.34    7.51   0
  16  16   0  633.49    8.60   0
  16 -16   0  669.44    7.86   0
 -16  16   0  652.35    8.34   0
 -16 -16   0  668.43    7.78   0
 -16  16   0  611.85    8.82   0
  16  16   0  664.92    8.59   0
 -18  16   0   83.28    6.68   0
  18 -16   0   84.83    7.26   0
  18  16   0   82.19    6.34   0
  18  16   0   83.44    6.96   0
  18  16   0   89.70    6.83   0
 -18  16   0   69.90    6.40   0
 -18 -16   0   85.17    7.66   0
  18 -16   0   79.43    6.53   0
  20  16   0  113.70    7.77   0
 -20 -16   0  125.07    6.15   0
  20  16   0  110.32    5.85   0
 -20  16   0  103.75    6.35   0
  20  16   0  110.66    7.03   0
  20 -16   0  116.85    6.45   0
  20 -16   0  114.52    7.24   0
 -20  16   0  112.32    5.85   0
 -22  16   0   11.96    5.37   0
  22  16   0    5.49    6.69   0
 -22  16   0   23.38    7.26   0
  22  16   0   13.18    5.53   0
  22  16   0    9.07    6.17   0
  22 -16   0   -7.93    5.68   0
 -22 -16   0    8.50    5.91   0
  22 -16   0    9.34    7.19   0
  24  16   0    7.94    6.70   0
 -24  16   0   -1.28    5.36   0
  24 -16   0   -5.43    6.91   0
  24  16   0   -2.99    6.38   0
 -24  16   0    7.16    6.05   0
  24 -16   0    4.79    5.92   0
 -24 -16   0    1.20    6.15   0
  24  16   0    2.01    5.44   0
  26 -16   0   34.84    5.87   0
 -26 -16   0   44.87    6.15   0
 -26  16   0   20.10    6.70   0
  26  16   0   39.83    6.61   0
  26 -16   0   33.86    7.48   0
 -26  16   0   41.91    7.40   0
  26  16   0   40.97    7.75   0
  26  16   0   37.33    7.05   0
  28  16   0   31.67    7.50   0
  28 -16   0   48.34    7.45   0
 -28  16   0   42.07    7.61   0
  28  16   0   50.56    5.66   0
  28 -16   0   48.61    5.94   0
 -28 -16   0   50.89    6.16   0
  28  16   0   38.44    7.28   0
  30  16   0   -0.69    6.28   0
 -30  16   0    7.56    6.27   0
  30 -16   0    0.75    5.63   0
  30 -16   0    3.33    7.31   0
  30  16   0    5.00    6.68   0
  30  16   0   10.17    7.08   0
  30 -16   0    4.74    5.97   0
 -30 -16   0   10.76    6.09   0
  32  16   0   54.27    7.88   0
  32  16   0   55.18    7.42   0
  32  16   0   72.32    5.67   0
  32 -16   0   60.73    7.81   0
  32 -16   0   63.84    6.11   0
 -32 -16   0   53.49    6.35   0
  32 -16   0   50.49    7.05   0
 -32  16   0   75.72    6.33   0
  34  16   0    7.22    7.51   0
  34 -16   0   14.78    6.79   0
  34  16   0    4.16    6.94   0
 -34  16   0   -6.69    6.22   0
  34 -16   0    6.04    7.33   0
  34  16   0    4.53    6.20   0
 -34 -16   0  -16.86    7.39   0
  34 -16   0    2.09    7.48   0
  36 -16   0   18.20    5.99   0
  36 -16   0   18.89    7.61   0
 -36 -16   0   20.32    5.85   0
   0  18   0   -2.45    7.00   0
   0 -18   0   16.58    7.35   0
   0 -18   0   -0.42    5.32   0
   0  18   0   -0.75    5.24   0
  -2 -18   0    8.37    6.01   0
   2 -18   0    0.55    6.69   0
   2 -18   0   17.63    5.93   0
   2  18   0    4.48    5.52   0
   2  18   0    5.41    6.69   0
  -2  18   0   18.53    6.88   0
  -2  18   0   13.96    5.62   0
   4 -18   0   18.38    6.69   0
   4  18   0   18.80    6.93   0
  -4 -18   0   37.18    5.94   0
   4 -18   0   27.09    6.34   0
  -4  18   0   23.36    5.39   0
  -4  18   0   26.55    7.15   0
   4  18   0   25.14    7.19   0
   4  18   0   24.60    5.20   0
  -6  18   0  352.08    6.74   0
   6  18   0  357.41    7.53   0
  -6 -18   0  342.17    7.09   0
  -6  18   0  344.26    8.18   0
   6 -18   0  353.06    8.45   0
   6  18   0  343.38    6.49   0
   6 -18   0  357.85    7.67   0
   6  18   0  340.56    7.96   0
   8 -18   0   13.83    7.71   0
  -8  18   0   -1.70    5.77   0
   8 -18   0   -1.38    5.51   0
  -8 -18   0   20.24    6.10   0
   8  18   0   -6.44    5.88   0
  -8  18   0    6.76    5.82   0
   8  18   0    2.98    6.81   0
   8  18   0   11.16    6.55   0
 -10 -18   0  419.23    8.35   0
  10  18   0  406.17    7.97   0
  10 -18   0  412.74    8.66   0
  10  18   0  417.36    6.90   0
 -10  18   0  417.44    7.93   0
  10 -18   0  436.03    7.79   0
 -10  18   0  393.60    7.11   0
  10  18   0  425.12    7.77   0
  12  18   0   -0.62    6.82   0
 -12 -18   0    8.65    5.98   0
  12 -18   0    8.03    7.39   0
 -12  18   0    6.31    5.52   0
  12 -18   0   -7.99    6.72   0
 -12  18   0   13.47    5.96   0
  12  18   0   -5.95    6.91   0
  12  18   0    9.03    5.75   0
 -14 -18   0   17.56    7.59   0
 -14  18   0   11.18    6.72   0
  14  18   0    9.33    6.05   0
  14 -18   0   14.97    7.67   0
  14 -18   0   18.13    5.49   0
  14  18   0    5.77    6.51   0
 -14  18   0    7.48    5.98   0
  14  18   0    3.57    6.76   0
 -16  18   0   -0.93    7.39   0
 -16 -18   0   14.55    6.17   0
  16  18   0   15.32    6.72   0
 -16  18   0    8.36    5.43   0
  16  18   0    7.97    7.38   0
  16  18   0    1.79    6.66   0
  16 -18   0   11.53    7.50   0
  16 -18   0   -1.55    6.90   0
  18 -18   0   42.71    5.79   0
 -18 -18   0   23.32    7.46   0
 -18  18   0   48.19    6.87   0
  18  18   0   30.00    6.75   0
  18  18   0   28.43    5.99   0
  18  18   0   36.07    6.67   0
  18 -18   0   29.53    6.23   0
 -18  18   0   28.04    7.43   0
  20  18   0    7.96    6.82   0
 -20 -18   0   12.10    5.87   0
 -20  18   0    2.95    6.03   0
  20 -18   0    1.73    5.59   0
 -20  18   0   -2.25    5.39   0
  20  18   0    7.77    5.92   0
  20 -18   0    6.52    7.46   0
  20  18   0   -1.05    6.67   0
 -22 -18   0   62.24    7.40   0
 -22  18   0   49.50    6.69   0
  22 -18   0   60.80    5.75   0
  22  18   0   46.84    7.44   0
  22 -18   0   50.05    6.53   0
 -22  18   0   37.76    7.60   0
  22  18   0   49.65    6.96   0
  22  18   0   50.27    7.15   0
 -24 -18   0   12.14    5.88   0
  24 -18   0   12.59    6.83   0
  24 -18   0   15.59    7.45   0
  24  18   0   -8.29    7.67   0
  24  18   0   -6.80    6.79   0
  24  18   0    5.05    6.80   0
 -24  18   0    3.19    6.07   0
 -24  18   0    8.86    6.69   0
 -26  18   0  157.25    6.78   0
  26  18   0  180.39    7.72   0
  26 -18   0  177.51    6.50   0
  26 -18   0  178.20    8.01   0
 -26 -18   0  186.18    6.58   0
  26  18   0  157.13    6.45   0
 -26  18   0  177.98    6.07   0
  26  18   0  189.40    7.47   0
 -28  18   0   23.20    7.51   0
  28  18   0   -1.48    6.94   0
  28 -18   0   11.21    5.61   0
 -28  18   0    9.41    6.85   0
  28 -18   0    9.56    7.59   0
 -28 -18   0    9.53    7.26   0
  28  18   0   -5.92    6.11   0
  28  18   0   12.25    6.96   0
  30  18   0   30.93    6.11   0
 -30 -18   0   35.58    6.25   0
  30  18   0   36.47    7.48   0
  30  18   0   42.20    7.02   0
  30 -18   0   42.57    7.66   0
  30 -18   0   46.37    5.81   0
 -30  18   0   33.90    7.77   0
  32 -18   0   -2.50    5.73   0
  32  18   0   10.05    7.24   0
 -32 -18   0    4.33    5.85   0
 -32  18   0    8.98    7.40   0
   0  20   0  300.84    7.66   0
   0 -20   0  312.14    7.00   0
   0  20   0  291.46    7.11   0
   2 -20   0   33.75    6.49   0
   2 -20   0   35.36    6.72   0
  -2  20   0   35.25    5.80   0
  -2  20   0   32.37    6.00   0
   2  20   0   36.24    6.67   0
   2  20   0   27.13    7.21   0
  -2 -20   0   29.15    6.33   0
   2  20   0   23.61    5.65   0
  -4 -20   0   59.35    6.21   0
  -4  20   0   51.93    5.88   0
   4 -20   0   49.03    6.69   0
  -4  20   0   65.83    7.47   0
   4  20   0   48.23    6.64   0
   4 -20   0   47.38    6.43   0
   4  20   0   51.02    7.31   0
   4  20   0   60.56    7.30   0
   6  20   0   37.44    7.22   0
  -6 -20   0   55.58    7.59   0
   6 -20   0   49.43    6.50   0
  -6  20   0   47.34    6.95   0
  -6  20   0   55.56    6.24   0
   6  20   0   57.16    7.11   0
   6  20   0   47.85    6.71   0
   6 -20   0   52.13    5.61   0
  -8  20   0   22.33    6.05   0
  -8  20   0   20.44    6.92   0
   8  20   0    9.18    7.07   0
   8 -20   0   20.96    6.36   0
  -8 -20   0   20.59    7.47   0
   8  20   0   15.29    5.73   0
   8 -20   0   26.43    6.75   0
   8  20   0   14.67    6.53   0
 -10 -20   0   32.18    6.03   0
  10 -20   0   20.84    6.74   0
  10  20   0   23.76    6.57   0
  10 -20   0   28.95    6.19   0
  10  20   0   33.37    6.96   0
 -10  20   0   19.77    6.78   0
  10  20   0   17.28    7.05   0
 -10  20   0   30.38    7.35   0
 -12  20   0    4.63    7.36   0
  12  20   0    7.58    6.93   0
  12  20   0    2.95    7.19   0
 -12  20   0   17.16    6.75   0
  12 -20   0    7.42    7.49   0
  12 -20   0   12.25    6.75   0
  12  20   0    3.79    6.50   0
 -12 -20   0    6.26    5.99   0
  14 -20   0   29.09    5.74   0
  14  20   0   13.98    7.23   0
 -14 -20   0   29.79    7.47   0
 -14  20   0   19.28    6.38   0
 -14  20   0   20.69    5.60   0
  14  20   0   30.46    6.74   0
  14 -20   0   30.20    7.57   0
  14  20   0   31.13    6.12   0
  16  20   0  116.42    7.22   0
  16 -20   0  117.55    7.34   0
  16 -20   0  123.74    6.46   0
 -16 -20   0  106.98    6.35   0
 -16  20   0  116.69    5.74   0
 -16  20   0  111.43    7.90   0
  16  20   0  116.31    7.30   0
  16  20   0  107.82    7.44   0
 -18  20   0   17.25    6.37   0
  18  20   0   20.06    6.87   0
 -18  20   0   22.00    6.60   0
  18  20   0   25.20    5.96   0
  18 -20   0   17.22    6.70   0
  18  20   0   24.31    6.89   0
  18 -20   0   34.65    7.42   0
 -18 -20   0    6.76    6.08   0
  20  20   0   80.60    7.23   0
 -20  20   0   71.57    5.67   0
 -20 -20   0   96.99    6.42   0
  20  20   0   94.97    6.21   0
 -20  20   0   78.27    7.85   0
  20 -20   0   98.53    7.16   0
  20 -20   0   76.56    6.39   0
  20  20   0   85.74    7.16   0
 -22  20   0   16.60    6.32   0
  22 -20   0   12.56    7.02   0
  22  20   0   11.11    7.67   0
  22  20   0    4.40    6.90   0
 -22 -20   0   -3.45    7.58   0
  22  20   0   13.12    7.01   0
  22 -20   0  -10.94    6.20   0
 -22  20   0   13.48    5.43   0
 -24  20   0   -0.50    7.64   0
  24  20   0   -2.69    6.93   0
  24 -20   0   -0.25    6.22   0
  24 -20   0    7.43    5.59   0
 -24  20   0   10.66    6.71   0
 -24 -20   0    1.37    6.04   0
  24  20   0    5.49    6.79   0
  24  20   0    5.42    7.45   0
 -26  20   0   13.54    5.54   0
 -26  20   0   14.10    7.70   0
  26  20   0   10.62    6.08   0
  26 -20   0   13.73    6.96   0
  26  20   0   16.94    7.15   0
 -26 -20   0   15.88    5.99   0
  26  20   0    7.70    6.96   0
  26 -20   0   -6.66    7.68   0
   0  22   0   -7.86    7.45   0
   0  22   0    6.08    5.67   0
   0 -22   0   17.92    7.50   0
   2 -22   0   17.36    5.32   0
  -2  22   0   19.49    6.84   0
   2  22   0   24.13    7.33   0
   2  22   0   22.57    6.50   0
   2 -22   0   18.65    7.71   0
   2  22   0    6.32    6.98   0
  -2  22   0   12.84    7.27   0
  -2 -22   0   33.86    7.56   0
  -4  22   0   11.78    7.48   0
   4 -22   0   25.62    6.50   0
  -4 -22   0   25.94    7.64   0
   4  22   0   25.40    6.57   0
   4  22   0   22.73    6.81   0
   4  22   0   18.97    7.16   0
   4 -22   0   19.14    6.33   0
  -4  22   0   18.75    5.75   0
   6  22   0    7.07    5.84   0
  -6  22   0   13.97    6.72   0
   6  22   0   11.14    6.46   0
   6  22   0   22.09    6.69   0
  -6 -22   0    6.91    5.96   0
   6 -22   0    8.47    6.54   0
  -6  22   0    9.70    7.39   0
   6 -22   0   15.38    6.26   0
   8 -22   0   -1.67    6.61   0
   8 -22   0    4.33    7.59   0
   8  22   0  -10.89    6.68   0
  -8  22   0  -15.57    7.49   0
   8  22   0   12.28    6.47   0
   8  22   0    8.62    7.10   0
  -8 -22   0   -0.71    7.26   0
  -8  22   0    7.50    5.55   0
  10  22   0   32.63    5.47   0
  10  22   0   19.60    6.68   0
 -10 -22   0   26.03    7.38   0
  10  22   0   19.59    7.23   0
 -10  22   0   22.37    5.56   0
  10 -22   0    9.05    7.68   0
 -10  22   0   21.46    7.50   0
  10 -22   0   17.22    6.75   0
 -12  22   0   34.05    7.55   0
  12  22   0   21.59    7.19   0
  12 -22   0   29.63    6.29   0
 -12 -22   0   13.13    7.61   0
  12  22   0   18.94    6.01   0
 -12  22   0   12.26    5.66   0
  12 -22   0   20.11    6.76   0
  12  22   0   11.98    6.72   0
 -14 -22   0    8.63    7.35   0
 -14  22   0   23.09    5.49   0
  14  22   0   34.44    7.04   0
  14 -22   0   48.82    7.77   0
 -14  22   0   10.49    7.75   0
  14  22   0   23.28    7.03   0
  14 -22   0   38.83    6.95   0
  14  22   0   25.26    6.79   0
  16 -22   0   20.76    6.81   0
  16 -22   0    0.65    7.48   0
 -16 -22   0   10.57    7.25   0
  16  22   0   11.14    6.83   0
 -16  22   0    4.48    6.20   0
  16  22   0   15.52    6.03   0
  16  22   0    5.85    7.07   0
 -16  22   0   12.67    5.34   0
  18  22   0    8.83    6.99   0
  18  22   0   17.30    6.71   0
  18  22   0   19.63    6.00   0
 -18 -22   0   12.66    6.14   0
 -18  22   0    2.73    7.63   0
  18 -22   0   20.27    6.18   0
 -18  22   0    7.13    5.54   0
  18 -22   0    1.69    6.80   0
  -1  -1   1  885.98   13.61   0
   1  -1  -1 1080.53   12.54   0
  -1   1  -1 1034.25   18.45   0
  -1   1  -1 1022.60   11.91   0
   1   1   1  924.53   14.04   0
   1  -1  -1 1065.92   15.70   0
   1  -1   1  896.58   16.29   0
  -1  -1  -1 1070.65   17.04   0
  -1   1   1  855.41   13.97   0
   1  -1   1  902.98   12.45   0
   1   1  -1 1026.95   15.46   0
  -1   1   1  931.45   13.20   0
  -1  -1  -1 1063.45   14.26   0
   1   1  -1 1030.67   11.60   0
   3  -1  -1 3778.62   19.54   0
  -3  -1   1 3019.82   20.35   0
  -3   1  -1 3574.31   20.21   0
   3   1   1 2945.09   24.95   0
   3  -1  -1 3652.28   22.20   0
  -3  -1   1 3092.01   17.74   0
   3   1   1 3106.49   23.33   0
  -3   1   1 3061.99   20.37   0
   3  -1   1 2976.65   18.80   0
  -3  -1  -1 3661.01   25.28   0
  -3  -1  -1 3674.69   27.82   0
   3   1  -1 3708.40   21.41   0
   3   1  -1 3714.10   19.23   0
   5  -1  -1 5317.57   21.46   0
  -5   1  -1 5073.56   22.43   0
   5  -1  -1 5227.72   21.17   0
   5  -1  -1 5113.61   22.83   0
  -5  -1   1 5387.73   23.97   0
   5  -1   1 5399.83   23.22   0
   5   1  -1 5116.02   22.58   0
   5   1  -1 5136.15   20.28   0
  -9  -1   1 3229.43   15.72   0
   9  -1  -1 2876.54   15.52   0
   9   1   1 3187.50   23.87   0
  -9  -1   1 3218.69   17.07   0
   9   1   1 3275.32   20.85   0
   9  -1  -1 2694.22   15.49   0
  -9   1  -1 2703.10   15.96   0
  -9  -1  -1 2781.05   18.96   0
  -9   1   1 3152.55   16.34   0
   9   1  -1 2731.52   16.09   0
   9  -1   1 3206.34   18.38   0
   9   1  -1 2617.75   14.67   0
  -9  -1  -1 2778.84   21.40   0
 -11   1  -1 1831.36   14.10   0
  11   1   1 2199.57   19.06   0
  11  -1  -1 1778.50   13.34   0
 -11  -1   1 2225.30   13.28   0
  11  -1  -1 1868.11   11.96   0
  11   1   1 2131.30   15.63   0
 -11  -1   1 2200.67   12.37   0
 -11   1  -1 1891.60   20.91   0
 -11  -1  -1 1870.33   16.43   0
 -11  -1  -1 1843.26   15.12   0
 -11   1   1 2206.21   12.81   0
  11  -1   1 2223.79   14.46   0
  11   1  -1 1807.80   12.32   0
  11  -1   1 2158.16   23.95   0
 -11   1   1 2244.64   13.41   0
  11   1  -1 1800.63   11.52   0
  13   1   1 3470.07   18.88   0
 -13  -1   1 3386.06   14.00   0
  13   1   1 3325.61   21.54   0
  13  -1  -1 3201.66   15.49   0
 -13  -1   1 3356.99   14.87   0
 -13   1  -1 3248.59   15.46   0
  13  -1  -1 3362.26   14.48   0
  13   1  -1 3158.03   14.45   0
 -13   1   1 3392.26   15.76   0
  13   1  -1 3262.12   14.68   0
 -13  -1  -1 3307.43   17.57   0
 -13   1   1 3475.44   14.81   0
 -13  -1  -1 3277.27   19.14   0
  13  -1   1 3447.34   17.22   0
  15   1   1 2456.29   15.85   0
 -15   1  -1 2166.67   12.70   0
 -15  -1   1 2451.38   13.44   0
  15  -1  -1 2129.44   11.96   0
  15   1   1 2345.49   18.11   0
 -15  -1   1 2380.47   11.86   0
  15  -1  -1 2206.71   11.89   0
 -15   1  -1 2291.06   17.75   0
 -15  -1  -1 2282.61   16.35   0
 -15   1   1 2410.85   12.31   0
 -15  -1  -1 2200.10   14.41   0
  15   1  -1 2187.58   12.09   0
 -15   1   1 2419.33   12.53   0
  15  -1   1 2444.93   13.91   0
  15  -1   1 2234.62   19.06   0
  15   1  -1 2140.07   11.42   0
  17   1   1  417.18   11.81   0
  17   1   1  440.14    9.88   0
 -17   1  -1  486.41    9.13   0
  17  -1  -1  493.31    8.66   0
 -17  -1   1  441.13    7.55   0
  17  -1  -1  471.90    7.72   0
 -17   1  -1  521.05   10.79   0
 -17  -1   1  450.49    8.86   0
  17  -1   1  413.57   11.42   0
  17   1  -1  490.21    8.98   0
 -17  -1  -1  504.70    9.36   0
  17  -1   1  464.64    8.45   0
 -17   1   1  443.36    8.79   0
 -17   1   1  453.66    7.40   0
 -17  -1  -1  489.20   10.83   0
  17   1  -1  480.88    8.55   0
  19   1   1  309.07   10.23   0
 -19   1  -1  328.08   10.09   0
 -19  -1   1  333.68    7.07   0
 -19  -1   1  340.06    8.25   0
 -19   1  -1  308.26    7.26   0
  19   1   1  329.67    9.33   0
  19  -1  -1  306.95    7.38   0
  19  -1  -1  306.69    7.00   0
  19   1  -1  306.92    7.11   0
 -19  -1  -1  310.07    8.44   0
 -19  -1  -1  324.70   10.22   0
  19   1  -1  323.43    8.35   0
 -19   1   1  318.35    8.66   0
  19  -1   1  306.08   11.24   0
 -19   1   1  327.44    7.00   0
  19  -1   1  334.56    7.90   0
 -21   1  -1 1247.36    9.73   0
 -21   1  -1 1303.83   12.17   0
 -21  -1   1 1369.93   10.76   0
  21   1   1 1269.17   13.36   0
  21  -1  -1 1257.77    9.43   0
  21  -1  -1 1243.20    9.45   0
 -21  -1   1 1353.38   10.46   0
  21   1   1 1360.17   10.56   0
 -21   1   1 1337.47    9.79   0
  21  -1   1 1373.67   10.44   0
 -21   1   1 1389.14    9.67   0
  21   1  -1 1230.81    9.56   0
  21   1  -1 1202.71    9.17   0
 -21  -1  -1 1269.93   10.58   0
 -21  -1  -1 1281.58   12.03   0
  21  -1   1 1243.99   14.09   0
 -23   1  -1  523.85    9.09   0
  23   1   1  461.00   10.11   0
 -23  -1   1  526.17    8.85   0
  23  -1  -1  510.58    7.48   0
 -23   1  -1  573.01   10.34   0
  23   1   1  518.00    8.20   0
  23  -1  -1  512.09    7.60   0
 -23  -1   1  509.80    7.37   0
 -23   1   1  530.53    7.57   0
 -23   1   1  534.50    8.76   0
 -23  -1  -1  543.58    8.90   0
  23   1  -1  494.67    8.95   0
  23  -1   1  506.64    9.53   0
  23  -1   1  465.23   11.18   0
  23   1  -1  505.62    8.41   0
 -23  -1  -1  524.94    9.25   0
 -25   1  -1  879.82    8.27   0
 -25  -1   1  946.18    8.37   0
  25   1   1  932.33   10.23   0
 -25  -1   1  968.92    8.55   0
 -25   1  -1  938.79   10.41   0
  25  -1  -1  867.41    9.51   0
  25  -1  -1  891.19    8.18   0
  25   1   1  874.21   11.28   0
  25   1  -1  845.66    8.06   0
  25  -1   1  869.53   11.28   0
  25   1  -1  882.03    8.34   0
 -25   1   1  984.41    8.56   0
 -25   1   1  965.77    9.60   0
 -25  -1  -1  901.61    9.78   0
 -25  -1  -1  913.16   10.21   0
  25  -1   1  947.66   10.00   0
  27  -1  -1  549.27    7.33   0
 -27  -1   1  546.34    7.46   0
 -27  -1   1  558.04    8.89   0
  27   1   1  518.25    7.95   0
  27  -1  -1  566.44    7.78   0
  27   1   1  482.60    9.80   0
 -27   1  -1  565.36    9.02   0
 -27   1  -1  547.90    7.51   0
 -27   1   1  565.67    7.89   0
  27  -1   1  514.37    9.17   0
  27   1  -1  531.46    7.40   0
 -27  -1  -1  573.19    8.98   0
 -27  -1  -1  576.63    8.66   0
  27  -1   1  486.61    9.88   0
 -27   1   1  548.72    7.28   0
  27   1  -1  536.18    7.59   0
  29   1   1  341.57    9.40   0
 -29   1  -1  530.81    7.39   0
 -29  -1   1  408.79    6.87   0
 -29  -1   1  392.36    8.51   0
  29  -1  -1  497.19    8.77   0
  29  -1  -1  481.14    7.20   0
 -29   1  -1  523.10    9.89   0
  29   1   1  390.85    8.87   0
  29  -1   1  374.24    9.17   0
  29   1  -1  485.71    7.28   0
 -29  -1  -1  499.27    7.35   0
  29   1  -1  463.76    8.31   0
  29  -1   1  400.18    8.96   0
 -29   1   1  413.58    7.99   0
 -29   1   1  408.67    7.17   0
 -29  -1  -1  503.45    8.82   0
 -31  -1   1  257.99    6.58   0
 -31  -1   1  258.89    7.63   0
  31  -1  -1  226.28    6.80   0
  31   1   1  240.98    7.30   0
 -31   1  -1  240.31    6.89   0
 -31   1  -1  251.70    8.15   0
  31   1   1  224.57    9.06   0
  31  -1  -1  232.19    6.72   0
 -31   1   1  273.06    7.87   0
  31  -1   1  230.31    8.65   0
 -31  -1  -1  230.74    8.04   0
  31   1  -1  244.69    6.55   0
  31   1  -1  244.16    7.89   0
  31  -1   1  242.76    7.26   0
 -31  -1  -1  233.50    7.91   0
  33   1   1   30.13    7.87   0
 -33  -1   1   13.99    5.84   0
  33  -1  -1   14.05    7.29   0
 -33   1  -1   14.71    6.07   0
 -33  -1   1   27.24    7.36   0
 -33   1  -1    7.56    7.17   0
  33  -1  -1   16.73    7.38   0
  33   1   1   25.21    8.14   0
 -33  -1  -1   18.21    5.64   0
  33   1  -1   16.97    7.46   0
 -33  -1  -1   19.81    7.24   0
  33   1  -1   15.01    7.08   0
  33  -1   1   24.30    6.22   0
 -33   1   1   24.60    6.15   0
  33  -1   1   23.54    7.70   0
 -35   1  -1   59.36    6.05   0
  35  -1  -1   65.05    6.06   0
  35  -1  -1   51.16    7.45   0
  35   1   1   56.91    8.11   0
 -35  -1   1   61.85    5.86   0
 -35  -1   1   69.69    6.11   0
  35   1   1   64.53    7.90   0
 -35   1   1   59.70    6.14   0
  35  -1   1   57.90    7.91   0
 -35  -1  -1   50.48    7.21   0
 -35  -1  -1   52.27    7.23   0
  35   1  -1   47.67    6.13   0
  35   1  -1   47.92    6.06   0
  35  -1   1   63.65    7.67   0
 -37  -1   1   74.05    7.41   0
 -37  -1   1   52.58    7.38   0
  37   1   1   56.18    7.98   0
  37   1   1   66.34    6.57   0
 -37   1  -1   41.75    7.36   0
  37  -1  -1   32.17    7.46   0
  37  -1  -1   49.02    5.91   0
  37   1  -1   42.50    7.53   0
  37  -1   1   60.49    7.77   0
  37   1  -1   52.30    6.05   0
 -37  -1  -1   24.89    6.03   0
 -37   1   1   57.09    6.09   0
 -37  -1  -1   51.03    7.29   0
  37  -1   1   64.71    6.43   0
  39   1   1  113.40    7.87   0
  39  -1  -1  143.42    6.16   0
 -39  -1   1  132.16    7.51   0
  39   1   1  114.06    6.59   0
  39  -1  -1  118.82    6.32   0
  39  -1  -1  114.73    6.48   0
 -39   1  -1  142.62    7.47   0
 -39  -1   1  120.21    7.48   0
 -39   1   1  118.37    6.40   0
  39  -1   1  110.90    9.15   0
 -39  -1  -1  137.29    7.56   0
  39   1  -1  108.07    7.38   0
 -39  -1  -1  133.23    7.37   0
  39   1  -1  127.53    7.73   0
  39  -1   1  115.29    6.62   0
  41  -1  -1   51.28    6.21   0
  41   1   1   50.00    8.06   0
 -41  -1   1   70.50    6.29   0
 -41  -1   1   77.23    5.78   0
  41  -1  -1   39.92    7.26   0
  41   1   1   70.69    6.45   0
  41  -1  -1   59.28    7.08   0
 -41   1  -1   57.98    5.87   0
  41  -1   1   63.32    7.18   0
 -41   1   1   66.14    5.94   0
  41  -1   1   42.27    7.74   0
 -41  -1  -1   67.83    5.95   0
  41   1  -1   52.83    5.83   0
  41   1  -1   62.26    6.17   0
  41  -1   1   52.68    7.88   0
 -41  -1  -1   56.50    7.37   0
  43  -1  -1   10.62    7.23   0
  43  -1  -1   13.50    6.97   0
 -43   1  -1   14.72    5.82   0
  43   1   1   34.49    6.19   0
 -43  -1   1   20.42    5.83   0
  43   1   1   23.69    7.97   0
  43  -1  -1   19.51    7.24   0
 -43   1   1   23.24    6.04   0
  43   1  -1   21.34    7.19   0
 -43  -1  -1   25.94    7.18   0
  43  -1   1   29.35    7.03   0
  43   1  -1   28.66    5.98   0
 -43  -1  -1   25.85    7.41   0
  43  -1   1   21.63    8.97   0
  43  -1   1   18.04    7.63   0
  45  -1  -1   23.42    7.03   0
  45   1   1   19.92    7.84   0
  45   1   1   24.33    6.30   0
 -45  -1   1   21.74    5.72   0
 -45   1  -1   25.72    7.10   0
  45  -1  -1   27.71    5.83   0
  45  -1  -1   25.05    7.22   0
 -45   1   1   27.58    5.85   0
  45   1  -1   20.90    7.15   0
 -45  -1  -1   17.36    5.76   0
  45   1  -1   13.36    6.01   0
  45  -1   1   25.69    7.12   0
  45  -1   1   29.37    6.29   0
  45  -1   1   14.73    7.86   0
  47  -1  -1   14.85    5.50   0
 -47  -1   1   23.81    7.07   0
  47  -1  -1    7.07    5.96   0
 -47   1  -1   12.24    5.70   0
  47   1   1    4.52    7.81   0
  47  -1  -1   -5.49    6.88   0
  47   1   1    6.73    6.23   0
  47   1  -1   21.32    5.99   0
 -47   1   1    1.70    5.63   0
  47  -1   1    5.11    6.05   0
 -47  -1  -1    8.69    6.90   0
  47   1  -1   22.54    5.94   0
  47  -1   1    3.68    7.12   0
  47  -1   1    5.01    7.70   0
  -5  -3   1 6141.00   20.28   0
  -5  -3   1 6084.49   24.79   0
  -5   3  -1 5192.17   19.95   0
   5  -3  -1 5238.01   26.28   0
   5   3   1 5874.59   24.06   0
   5  -3  -1 5467.97   19.52   0
   5   3  -1 5292.97   22.63   0
  -5  -3  -1 5180.35   22.78   0
   5   3  -1 5381.72   18.59   0
  -5   3   1 6119.27   20.55   0
   5  -3   1 6015.36   20.76   0
  -7  -3   1 6005.83   23.04   0
  -7   3  -1 5528.28   19.42   0
   7  -3  -1 5575.75   24.47   0
   7  -3  -1 5681.87   19.20   0
  -7  -3   1 6164.46   18.95   0
   7  -3   1 5997.77   20.98   0
   7   3  -1 5582.92   21.05   0
   7   3  -1 5695.51   18.38   0
  -7  -3  -1 5597.00   22.83   0
  -7   3   1 6176.79   20.30   0
   9  -3  -1  752.96   10.01   0
  -9  -3   1  511.46    9.08   0
   9  -3  -1  730.82   10.69   0
   9   3   1  482.79   10.95   0
   9   3   1  495.70   12.10   0
  -9   3  -1  739.59    9.38   0
  -9  -3   1  506.86    7.80   0
  -9   3   1  483.93   11.00   0
   9  -3   1  508.85    8.70   0
  -9  -3  -1  725.75   12.18   0
  -9  -3  -1  742.06   11.64   0
   9   3  -1  747.03    9.49   0
   9  -3   1  511.57   14.95   0
   9   3  -1  752.59   11.14   0
  -9   3   1  495.87    8.04   0
  11  -3  -1 2235.18   12.25   0
 -11  -3   1 1935.87   11.05   0
  11  -3  -1 2156.21   12.08   0
  11   3   1 1932.46   14.39   0
  11  -3  -1 2084.14   14.64   0
 -11   3  -1 2048.44   12.37   0
 -11  -3   1 1916.27   13.50   0
  11   3   1 2009.52   17.70   0
  11  -3   1 1945.54   12.31   0
 -11   3   1 1946.71   14.27   0
  11  -3   1 1944.35   20.14   0
  11  -3   1 1991.42   20.44   0
 -11  -3  -1 2101.13   15.85   0
 -11  -3  -1 2111.83   14.86   0
  11   3  -1 2081.42   11.39   0
  11   3  -1 2051.43   12.79   0
 -13   3  -1 2205.93   13.21   0
 -13  -3   1 2127.38   13.26   0
  13  -3  -1 2301.25   11.98   0
  13  -3  -1 2185.19   13.98   0
  13   3   1 2131.37   15.57   0
  13   3   1 2163.68   16.30   0
  13  -3  -1 2337.66   12.80   0
 -13  -3   1 2139.42   11.91   0
  13  -3   1 2193.32   19.20   0
 -13   3   1 2137.62   13.15   0
  13  -3   1 2090.25   19.57   0
 -13  -3  -1 2318.90   14.89   0
 -13  -3  -1 2296.11   15.37   0
  13   3  -1 2190.09   12.06   0
  13  -3   1 2173.18   12.55   0
  13   3  -1 2207.73   12.49   0
 -15   3  -1 2751.44   13.85   0
  15  -3  -1 2701.75   14.31   0
  15   3   1 3092.00   17.61   0
  15  -3  -1 2861.62   13.38   0
 -15  -3   1 3120.90   12.62   0
 -15  -3   1 3116.21   14.56   0
  15   3   1 3022.92   17.41   0
  15  -3  -1 2845.12   12.57   0
 -15  -3  -1 2768.73   15.57   0
  15  -3   1 3194.72   14.14   0
 -15  -3  -1 2782.01   15.39   0
 -15   3   1 3120.79   15.31   0
  15  -3   1 3263.67   20.60   0
  15   3  -1 2782.72   12.04   0
  15   3  -1 2763.68   13.10   0
  15  -3   1 3018.15   21.16   0
  17  -3  -1 3621.54   13.60   0
  17  -3  -1 3650.53   14.35   0
 -17  -3   1 3408.34   14.82   0
  17   3   1 3433.11   18.22   0
  17  -3  -1 3430.69   14.96   0
  17   3   1 3355.09   17.43   0
 -17  -3   1 3413.54   13.66   0
 -17   3  -1 3460.42   14.75   0
  17   3  -1 3431.11   14.95   0
  17  -3   1 3275.33   20.66   0
 -17  -3  -1 3586.70   16.93   0
  17  -3   1 3447.43   15.28   0
 -17  -3  -1 3534.52   16.38   0
  17  -3   1 3555.42   20.12   0
 -17   3   1 3534.84   14.66   0
  17   3  -1 3473.74   13.08   0
 -19   3  -1 4087.65   15.62   0
  19   3   1 4010.86   17.71   0
  19   3   1 3865.12   17.78   0
 -19  -3   1 4062.03   14.51   0
  19  -3  -1 4171.23   14.48   0
  19  -3  -1 4049.74   15.73   0
  19  -3  -1 4242.20   14.39   0
 -19  -3   1 4067.77   13.79   0
  19  -3   1 4147.28   20.07   0
 -19  -3  -1 4117.82   17.26   0
  19  -3   1 4119.41   15.27   0
 -19   3   1 4071.73   15.23   0
  19   3  -1 3949.08   15.37   0
  19  -3   1 3783.11   20.80   0
  19   3  -1 3958.93   13.58   0
 -19  -3  -1 4088.46   16.38   0
  21  -3  -1  288.93    6.83   0
  21  -3  -1  280.12    6.66   0
 -21  -3   1  293.99    7.21   0
  21   3   1  289.50    9.54   0
  21  -3  -1  253.62    8.52   0
 -21   3  -1  254.91    7.16   0
 -21  -3   1  300.90    6.74   0
  21   3   1  292.57    8.84   0
  21   3  -1  255.80    7.28   0
  21   3  -1  285.37    6.96   0
  21  -3   1  279.01    8.98   0
 -21  -3  -1  276.91    8.18   0
 -21  -3  -1  269.92    8.82   0
  21  -3   1  310.51    9.55   0
  21  -3   1  310.95    7.59   0
 -21   3   1  313.72    8.83   0
 -23  -3   1  665.95    9.19   0
  23   3   1  639.50   10.01   0
  23  -3  -1  735.20    7.73   0
  23  -3  -1  693.49    9.51   0
  23   3   1  623.83    9.19   0
 -23  -3   1  664.63    7.69   0
  23  -3  -1  729.65    7.77   0
 -23   3  -1  703.28    8.27   0
 -23   3   1  682.84    9.42   0
  23  -3   1  677.12   10.56   0
  23   3  -1  709.11    8.42   0
 -23  -3  -1  758.14    9.68   0
  23  -3   1  629.34   11.03   0
 -23  -3  -1  752.64    9.37   0
  23   3  -1  702.60    7.86   0
  23  -3   1  678.75    8.50   0
  25  -3  -1  161.02    7.83   0
  25   3   1  178.37    8.51   0
 -25   3  -1  180.27    8.18   0
  25  -3  -1  171.16    6.22   0
 -25  -3   1  191.34    7.62   0
  25  -3  -1  165.98    7.62   0
 -25  -3   1  189.61    7.44   0
  25   3   1  176.09    8.80   0
  25   3  -1  156.61    7.49   0
  25  -3   1  183.88    7.18   0
 -25  -3  -1  164.53    7.96   0
  25  -3   1  166.43    8.78   0
  25   3  -1  161.96    7.83   0
  25  -3   1  184.93    7.93   0
 -25  -3  -1  165.68    7.80   0
 -25   3   1  198.88    8.09   0
  27  -3  -1   43.03    5.61   0
  27  -3  -1   39.23    7.57   0
  27  -3  -1   40.55    5.68   0
  27   3   1   27.47    8.27   0
 -27  -3   1   49.58    6.08   0
 -27  -3   1   41.90    5.89   0
  27   3   1   33.10    8.16   0
 -27   3  -1   42.90    6.31   0
  27  -3   1   47.22    7.27   0
 -27  -3  -1   30.53    7.39   0
  27   3  -1   30.20    6.01   0
 -27   3   1   57.08    7.92   0
  27   3  -1   40.46    7.95   0
 -27  -3  -1   36.66    7.11   0
  27  -3   1   42.45    6.84   0
  27  -3   1   33.05    7.77   0
  29  -3  -1   93.47    5.90   0
 -29  -3   1  100.13    6.09   0
 -29   3  -1   98.07    7.85   0
  29   3   1   78.54    8.58   0
  29   3   1   92.43    8.13   0
  29  -3  -1   80.21    7.18   0
  29  -3  -1   99.72    6.37   0
 -29  -3   1   94.63    7.34   0
  29  -3   1   91.50    7.42   0
  29  -3   1   91.49    8.18   0
  29   3  -1   93.84    7.57   0
  29   3  -1  103.26    6.47   0
 -29  -3  -1   95.96    7.49   0
  29  -3   1   92.93    9.08   0
 -29   3   1   96.91    6.48   0
 -29  -3  -1  106.67    7.55   0
  31  -3  -1  250.47    6.60   0
  31   3   1  231.30    8.18   0
  31  -3  -1  284.29    7.83   0
  31   3   1  220.49    8.93   0
 -31   3  -1  253.30    6.57   0
  31  -3  -1  249.19    6.90   0
 -31  -3   1  249.89    6.76   0
 -31  -3   1  250.07    6.50   0
  31  -3   1  253.90    8.94   0
  31  -3   1  244.69    8.29   0
  31   3  -1  260.70    7.81   0
 -31   3   1  241.75    8.19   0
  31  -3   1  235.64    9.36   0
  31   3  -1  263.16    6.88   0
 -31  -3  -1  262.43    7.88   0
 -31  -3  -1  252.35    7.85   0
 -33  -3   1  453.44    7.25   0
  33  -3  -1  481.12    7.01   0
  33  -3  -1  441.63    7.04   0
  33   3   1  408.21    9.65   0
  33   3   1  459.37    9.08   0
  33  -3  -1  438.33    7.34   0
 -33   3  -1  426.36    7.16   0
 -33  -3   1  453.18    7.14   0
 -33  -3  -1  468.58    8.75   0
  33  -3   1  400.35    9.99   0
  33   3  -1  419.55    7.13   0
  33  -3   1  443.85    7.52   0
 -33   3   1  487.20    8.69   0
 -33  -3  -1  452.01    7.30   0
  33  -3   1  451.09    8.64   0
  33   3  -1  434.57    7.16   0
  35  -3  -1  177.53    7.41   0
  35  -3  -1  177.20    6.26   0
  35  -3  -1  176.91    6.55   0
 -35  -3   1  180.71    7.32   0
  35   3   1  170.75    8.03   0
  35   3   1  171.53    8.58   0
 -35  -3   1  197.40    7.84   0
 -35   3  -1  164.71    6.31   0
  35  -3   1  185.34    7.86   0
  35   3  -1  150.09    6.60   0
 -35  -3  -1  167.05    6.46   0
  35   3  -1  163.36    6.02   0
  35  -3   1  181.90    7.12   0
 -35  -3  -1  170.48    6.24   0
 -35   3   1  184.68    7.92   0
  35  -3   1  160.39    8.31   0
  37  -3  -1  126.15    7.43   0
  37  -3  -1  129.37    7.41   0
 -37  -3   1  163.62    6.19   0
  37   3   1  121.53    8.45   0
 -37  -3   1  132.60    6.28   0
 -37   3  -1  119.41    6.13   0
  37  -3  -1  144.88    6.45   0
  37   3   1  124.15    7.99   0
  37  -3   1  135.33    7.76   0
  37  -3   1  114.41    8.11   0
  37   3  -1  114.04    7.18   0
 -37  -3  -1  139.10    6.24   0
  37  -3   1  143.19    7.58   0
 -37   3   1  141.91    7.90   0
 -37  -3  -1  140.61    7.46   0
  37   3  -1  133.50    7.45   0
  39   3   1   86.33    7.68   0
  39  -3  -1   76.57    7.40   0
  39  -3  -1   72.76    5.88   0
  39   3   1   77.99    6.72   0
 -39  -3   1   80.34    7.38   0
 -39  -3   1   84.28    7.30   0
 -39   3  -1   75.40    6.07   0
  39  -3  -1   71.72    7.17   0
  39  -3   1   80.45    7.63   0
  39  -3   1   74.64    7.58   0
  39  -3   1   65.14    6.39   0
 -39   3   1   95.07    7.65   0
  39   3  -1   76.32    7.23   0
  39   3  -1   72.31    7.42   0
 -39  -3  -1   72.64    7.26   0
 -39  -3  -1   76.39    7.38   0
  41   3   1    7.81    7.57   0
  41  -3  -1   10.49    5.48   0
 -41  -3   1   12.99    5.65   0
 -41  -3   1    7.61    5.85   0
 -41   3  -1    0.91    5.72   0
  41  -3  -1    4.61    7.36   0
  41   3   1   15.62    7.92   0
  41  -3  -1   -4.24    7.27   0
  41   3  -1    9.15    7.26   0
  41  -3   1   13.26    7.52   0
 -41  -3  -1    8.32    6.94   0
  41   3  -1    7.15    7.06   0
  41  -3   1    7.00    6.05   0
 -41   3   1    4.73    6.11   0
  41  -3   1   12.56    6.99   0
 -41  -3  -1    8.07    6.93   0
  43  -3  -1   14.09    5.80   0
  43  -3  -1   -1.94    5.59   0
 -43  -3   1    1.78    5.87   0
  43   3   1   20.78    6.26   0
 -43  -3   1  -12.52    6.75   0
  43  -3  -1    1.71    7.08   0
 -43   3  -1    3.79    7.27   0
  43   3   1   -4.62    7.88   0
 -43   3   1   13.85    5.93   0
 -43  -3  -1    5.73    6.85   0
  43  -3   1    5.34    7.53   0
 -43  -3  -1   -1.57    7.16   0
  43  -3   1   15.25    6.31   0
  43  -3   1    7.09    7.04   0
  43   3  -1   22.07    5.84   0
  43   3  -1   11.71    5.89   0
  45  -3  -1   11.15    5.57   0
  45   3   1    0.59    6.31   0
 -45  -3   1   11.97    5.80   0
 -45  -3   1    0.27    7.00   0
  45  -3  -1    3.35    6.09   0
  45   3   1   -0.08    7.87   0
 -45   3  -1   -6.50    7.21   0
  45  -3  -1    6.90    7.08   0
  45   3  -1    3.53    5.82   0
  45   3  -1    5.43    5.97   0
 -45  -3  -1   -1.43    6.94   0
 -45  -3  -1   -6.97    5.85   0
  45  -3   1    5.97    8.08   0
 -45   3   1    5.94    6.03   0
  45  -3   1    4.69    7.52   0
  45  -3   1    6.01    7.59   0
  47   3   1   24.46    6.13   0
  47  -3  -1   14.24    5.52   0
  47   3   1   23.57    8.14   0
 -47   3  -1   22.83    5.70   0
  47  -3  -1   26.52    5.91   0
 -47  -3   1    5.00    5.81   0
 -47  -3   1    4.47    5.79   0
  47  -3  -1   19.44    7.02   0
  47   3  -1   13.94    7.11   0
 -47   3   1    6.47    5.90   0
  47   3  -1   26.05    7.47   0
  47  -3   1   13.98    7.69   0
 -47  -3  -1   16.36    7.10   0
  47  -3   1    0.23    6.11   0
 -47  -3  -1   14.67    5.75   0
  47  -3   1   16.62    6.98   0
   1   5   1 2029.64   28.12   0
   1  -5  -1 1628.26   18.21   0
   1  -5  -1 1646.29   11.68   0
  -1   5  -1 1603.62   14.38   0
  -1  -5   1 1947.50   12.41   0
  -1  -5   1 1975.04   16.37   0
   1   5   1 1975.80   12.64   0
  -1   5  -1 1604.08   11.74   0
  -1   5   1 2003.24   12.44   0
  -1  -5  -1 1621.63   21.95   0
  -1   5   1 2073.91   23.80   0
   1   5  -1 1635.86   11.74   0
   1   5  -1 1622.61   13.34   0
   1  -5   1 2028.60   16.88   0
   1  -5   1 1922.80   12.45   0
  -1  -5  -1 1621.41   12.80   0
   3   5   1  662.75   20.08   0
  -3   5  -1  552.96    8.08   0
   3   5   1  686.07   18.51   0
  -3   5  -1  544.92   10.45   0
   3  -5  -1  580.48    8.40   0
  -3  -5   1  654.81   10.57   0
   3   5   1  666.63   10.59   0
   3  -5  -1  574.84   12.07   0
   3   5  -1  580.79    8.05   0
  -3   5   1  674.59    8.68   0
  -3  -5  -1  564.63   10.19   0
  -3   5   1  704.54   14.47   0
   3   5  -1  547.98   10.99   0
   3  -5   1  662.66    8.42   0
   3  -5   1  675.98   12.02   0
   5  -5  -1 2175.67   16.36   0
  -5  -5   1 2182.01   15.42   0
  -5   5  -1 2093.49   11.99   0
   5  -5  -1 2164.11   12.20   0
   5   5   1 2086.14   14.16   0
  -5   5  -1 2082.39   15.90   0
   5   5  -1 2166.75   14.74   0
   5   5  -1 2198.43   11.81   0
   5   5  -1 2193.04   11.70   0
   5  -5   1 2177.02   12.19   0
  -5   5   1 2225.06   18.14   0
  -5  -5  -1 2085.74   12.99   0
   5  -5   1 2181.02   18.42   0
  -5   5   1 2166.10   12.13   0
   7   5   1 6405.29   21.14   0
  -7   5  -1 5823.39   18.06   0
   7  -5  -1 6180.97   18.98   0
  -7  -5   1 6534.79   22.20   0
  -7  -5  -1 6017.50   20.06   0
   7  -5   1 6537.99   19.70   0
   7   5  -1 6063.78   17.54   0
   7   5  -1 5906.38   19.84   0
   9   5   1 6345.37   21.12   0
  -9  -5   1 6598.03   17.83   0
   9  -5  -1 6544.07   22.49   0
  -9  -5   1 6477.27   20.33   0
   9  -5  -1 6678.90   18.54   0
  -9   5  -1 6293.38   18.34   0
  -9   5   1 6679.02   18.37   0
   9  -5   1 6492.14   18.77   0
   9   5  -1 6454.04   19.78   0
  -9   5   1 6631.64   24.02   0
  11  -5  -1 6742.97   22.39   0
  11   5   1 6451.11   21.19   0
 -11  -5   1 6567.63   19.58   0
 -11   5  -1 6526.52   18.85   0
 -11  -5   1 6667.41   17.38   0
  11  -5  -1 6879.35   18.38   0
  11  -5   1 6624.75   18.48   0
 -11   5   1 6609.79   18.51   0
  11   5  -1 6721.64   19.53   0
 -11   5   1 6674.71   23.50   0
  13  -5  -1  669.43    7.82   0
 -13   5  -1  656.63   11.84   0
  13  -5  -1  650.35   10.27   0
 -13  -5   1  783.61    7.72   0
  13   5   1  751.05   11.56   0
  13   5   1  747.76    9.60   0
 -13  -5   1  764.56    8.74   0
 -13   5  -1  616.05    7.95   0
  13   5  -1  633.27    8.37   0
  13   5  -1  626.17    8.48   0
 -13   5   1  797.02   11.10   0
 -13  -5  -1  658.93   10.56   0
 -13   5   1  776.64    9.00   0
  13  -5   1  779.17   12.30   0
 -13  -5  -1  659.41    9.80   0
  13  -5   1  765.75    8.46   0
  15   5   1   77.58    8.11   0
 -15   5  -1   42.70    7.79   0
  15  -5  -1   50.09    5.65   0
 -15  -5   1   82.37    6.78   0
  15  -5  -1   49.27    6.45   0
 -15  -5   1   76.96    6.88   0
  15   5   1   88.22    9.03   0
 -15   5   1   75.87    6.90   0
 -15  -5  -1   52.30    7.36   0
  15   5  -1   41.28    6.78   0
  15   5  -1   38.03    6.59   0
  15  -5   1   82.21    6.49   0
  15  -5   1   83.39    8.62   0
 -15  -5  -1   44.80    7.65   0
  15  -5   1   76.44    8.60   0
  17  -5  -1  327.07    6.63   0
 -17  -5   1  312.47    6.46   0
 -17   5  -1  318.83    7.13   0
  17  -5  -1  321.87    8.77   0
  17  -5  -1  317.99    6.62   0
 -17  -5   1  308.49    7.35   0
  17   5   1  315.43    9.10   0
  17   5   1  309.10    9.78   0
  17   5  -1  310.85    6.41   0
  17  -5   1  329.55    9.72   0
 -17  -5  -1  323.09    7.03   0
 -17   5   1  326.42    9.14   0
  17  -5   1  313.64    8.50   0
  17   5  -1  320.94    7.50   0
  17  -5   1  309.17    9.57   0
 -17  -5  -1  322.55    8.53   0
  19  -5  -1  115.56    6.11   0
 -19  -5   1   78.42    7.90   0
  19   5   1   78.78    6.91   0
 -19  -5   1   87.52    5.91   0
 -19   5  -1  128.29    6.69   0
  19  -5  -1  104.68    6.84   0
  19  -5  -1  130.67    6.07   0
  19   5   1   78.19    8.97   0
  19  -5   1   78.96    8.05   0
 -19   5   1   64.67    6.95   0
  19  -5   1   78.85    8.58   0
 -19  -5  -1  122.47    6.35   0
  19  -5   1   87.97    8.67   0
  19   5  -1  110.70    8.19   0
 -19  -5  -1  128.29    7.94   0
  19   5  -1  121.87    6.09   0
  21   5   1  232.27    7.81   0
 -21  -5   1  249.15    7.01   0
  21  -5  -1  254.38    6.47   0
  21  -5  -1  248.00    7.29   0
  21   5   1  223.14    8.78   0
  21  -5  -1  249.56    7.64   0
 -21  -5   1  239.57    6.39   0
 -21   5  -1  252.83    6.80   0
  21  -5   1  236.82    8.15   0
  21   5  -1  259.88    8.67   0
 -21  -5  -1  253.05    7.89   0
 -21  -5  -1  253.66    8.04   0
  21  -5   1  252.29    9.11   0
  21  -5   1  231.39    7.16   0
 -21   5   1  240.22    8.94   0
  21   5  -1  253.53    6.51   0
 -23   5  -1  811.52    9.32   0
  23  -5  -1  865.86    7.97   0
  23   5   1  895.07   10.58   0
  23  -5  -1  813.66    8.63   0
 -23  -5   1  870.72    8.34   0
  23   5   1  877.31   11.13   0
  23  -5  -1  845.11    8.95   0
 -23  -5   1  915.61    7.81   0
  23   5  -1  804.08    7.73   0
  23  -5   1  839.52   11.54   0
  23  -5   1  885.83    8.77   0
  23   5  -1  795.41    9.52   0
 -23  -5  -1  833.19    9.83   0
 -23  -5  -1  851.95    9.71   0
 -23   5   1  935.03   10.12   0
  23  -5   1  915.61   10.62   0
 -25  -5   1 1427.68    9.08   0
 -25  -5   1 1431.05    9.60   0
  25  -5  -1 1380.35   10.00   0
  25   5   1 1296.86   12.15   0
 -25   5  -1 1333.19   10.51   0
  25   5   1 1382.44   11.74   0
  25  -5  -1 1374.45   10.09   0
  25  -5  -1 1269.18    9.57   0
  25   5  -1 1370.30    8.99   0
  25   5  -1 1282.86    9.48   0
  25  -5   1 1457.92   12.13   0
 -25   5   1 1454.53   10.07   0
 -25  -5  -1 1389.18   10.63   0
 -25  -5  -1 1361.64   10.89   0
  25  -5   1 1369.43   13.17   0
  25  -5   1 1468.32    9.96   0
  27  -5  -1  971.57    8.22   0
  27   5   1  864.94   11.06   0
  27  -5  -1  929.26    9.84   0
  27  -5  -1  932.84    9.19   0
 -27  -5   1  941.64    8.12   0
 -27  -5   1  947.75    8.41   0
  27   5   1  913.77    9.31   0
 -27   5  -1  936.15    8.69   0
 -27  -5  -1  956.65    8.92   0
 -27  -5  -1  972.63    9.76   0
  27  -5   1  936.59    8.93   0
  27   5  -1  897.43    8.59   0
  27   5  -1  899.46    8.08   0
  27  -5   1  884.80   10.64   0
  27  -5   1  953.61   10.46   0
 -27   5   1  980.81    9.00   0
  29  -5  -1  321.83    6.59   0
  29  -5  -1  308.89    6.98   0
 -29  -5   1  321.61    7.67   0
  29   5   1  297.05    7.96   0
 -29   5  -1  319.23    7.04   0
  29   5   1  295.29    8.65   0
  29  -5  -1  300.71    7.90   0
 -29  -5   1  328.26    6.79   0
 -29  -5  -1  317.61    7.85   0
 -29   5   1  304.96    8.50   0
  29  -5   1  321.77    8.54   0
  29  -5   1  321.88    7.39   0
  29   5  -1  300.07    7.94   0
  29   5  -1  299.60    8.16   0
  29  -5   1  298.75    8.51   0
 -29  -5  -1  302.39    8.06   0
  31  -5  -1   82.76    6.31   0
  31  -5  -1   97.56    6.09   0
 -31  -5   1   86.61    6.04   0
  31   5   1   92.96    7.82   0
  31   5   1   70.41    8.60   0
 -31   5  -1   85.41    6.42   0
 -31  -5   1   92.15    7.02   0
  31  -5  -1   93.56    6.05   0
  31  -5   1   96.38    8.21   0
  31  -5   1   97.06    8.64   0
  31   5  -1  101.43    5.97   0
 -31   5   1   82.96    6.47   0
  31   5  -1   75.27    6.23   0
  31  -5   1   77.02    7.62   0
 -31  -5  -1   86.55    7.29   0
 -31  -5  -1   90.27    7.45   0
  33   5   1   18.93    8.37   0
  33  -5  -1   35.46    7.48   0
 -33  -5   1   33.42    5.90   0
  33  -5  -1   25.56    7.19   0
  33   5   1   26.07    6.31   0
 -33   5  -1   31.32    7.42   0
  33  -5  -1   24.01    5.91   0
 -33  -5   1   32.12    5.42   0
  33  -5   1   31.03    8.48   0
  33  -5   1   27.33    7.46   0
  33   5  -1   31.34    5.94   0
 -33  -5  -1   31.33    7.04   0
 -33  -5  -1   31.79    7.23   0
  33   5  -1   33.05    7.01   0
  33  -5   1   35.14    7.98   0
 -33   5   1   29.26    6.46   0
  35  -5  -1   11.84    5.95   0
  35  -5  -1    2.21    5.84   0
  35   5   1   14.56    7.68   0
 -35  -5   1   15.32    7.48   0
 -35   5  -1   15.48    5.74   0
 -35  -5   1    9.15    5.73   0
  35  -5  -1   12.20    6.92   0
  35   5   1   25.98    8.11   0
 -35   5   1    2.69    7.36   0
  35  -5   1   25.56    7.53   0
  35   5  -1   18.86    7.58   0
  35  -5   1    9.10    8.25   0
  35  -5   1   19.71    8.43   0
 -35  -5  -1    5.80    7.05   0
 -35  -5  -1    9.48    5.55   0
  35   5  -1   21.99    5.70   0
 -37  -5   1   16.76    7.19   0
  37  -5  -1    3.30    6.13   0
 -37   5  -1   26.83    5.81   0
  37   5   1   18.31    6.28   0
  37  -5  -1   28.93    6.94   0
  37   5   1   11.47    7.91   0
  37  -5  -1   19.29    5.74   0
 -37  -5   1   23.01    6.89   0
  37  -5   1   18.82    8.13   0
  37   5  -1    9.86    7.18   0
 -37  -5  -1   21.24    5.74   0
  37   5  -1   20.32    5.79   0
 -37  -5  -1   25.76    7.09   0
 -37   5   1   23.78    6.27   0
  37  -5   1   22.57    7.57   0
  37  -5   1   15.80    7.30   0
 -39  -5   1   24.62    5.95   0
  39  -5  -1   22.24    7.20   0
  39  -5  -1   22.66    5.66   0
 -39   5  -1   25.76    5.80   0
 -39  -5   1   14.15    7.08   0
  39   5   1   14.44    6.63   0
  39  -5  -1   21.51    6.02   0
  39   5   1   24.46    8.25   0
 -39  -5  -1   23.12    6.80   0
  39  -5   1   15.54    8.73   0
 -39   5   1   37.93    6.09   0
  39  -5   1   30.74    7.52   0
  39   5  -1   15.34    6.13   0
  39  -5   1   23.36    6.22   0
 -39  -5  -1   14.48    5.90   0
  39   5  -1   16.64    5.78   0
  41  -5  -1   41.32    5.72   0
  41   5   1   31.06    7.62   0
 -41  -5   1   39.48    5.97   0
  41  -5  -1   39.28    7.08   0
  41   5   1   37.35    8.13   0
 -41   5  -1   28.66    5.85   0
 -41  -5   1   54.05    5.92   0
  41  -5  -1   44.37    6.11   0
  41  -5   1   48.53    7.02   0
 -41   5   1   42.53    6.13   0
 -41  -5  -1   41.84    7.26   0
 -41  -5  -1   55.31    6.99   0
  41   5  -1   43.57    5.86   0
  41  -5   1   39.84    6.15   0
  41   5  -1   43.70    6.07   0
  41  -5   1   37.86    7.38   0
  43  -5  -1   26.80    7.01   0
  43   5   1   21.63    6.28   0
  43  -5  -1   15.41    6.06   0
  43   5   1   20.10    8.09   0
 -43   5  -1   21.85    5.79   0
  43  -5  -1   13.38    6.86   0
 -43  -5   1   14.88    7.10   0
 -43  -5   1   16.43    6.88   0
 -43  -5  -1   10.41    5.75   0
  43   5  -1    6.37    5.92   0
  43   5  -1   22.30    5.87   0
  43  -5   1   29.06    8.17   0
  43  -5   1   11.72    7.47   0
  43  -5   1   28.25    7.36   0
 -43  -5  -1   13.05    6.92   0
 -43   5   1   35.52    7.23   0
  45  -5  -1   11.80    6.93   0
  45  -5  -1   10.87    7.16   0
 -45  -5   1   11.61    7.22   0
 -45  -5   1   23.60    5.72   0
  45   5   1   11.82    6.56   0
 -45   5  -1   23.43    6.03   0
  45  -5  -1   26.84    6.00   0
  45   5   1   23.16    6.22   0
  45   5  -1   12.73    5.95   0
  45   5  -1   19.70    5.92   0
 -45   5   1   39.30    5.98   0
  45  -5   1   25.58    6.31   0
 -45  -5  -1    9.01    6.97   0
  45  -5   1   25.61    8.50   0
 -45  -5  -1    7.55    7.00   0
  45  -5   1   21.99    8.66   0
  -1   7  -1 3003.03   12.76   0
   1   7   1 2904.24   13.22   0
  -1   7  -1 2953.24   15.55   0
  -1  -7   1 2935.52   12.66   0
   1  -7  -1 3000.87   13.17   0
   1  -7  -1 2999.00   19.08   0
   1   7   1 2865.08   22.00   0
  -1  -7   1 2994.52   16.70   0
  -1  -7  -1 3025.07   20.83   0
  -1  -7  -1 3000.54   14.14   0
  -1   7   1 2901.29   12.93   0
   1  -7   1 2933.15   13.41   0
   1   7  -1 3030.53   13.45   0
   1   7  -1 2980.03   14.75   0
   1  -7   1 2963.95   15.89   0
  -1   7   1 2916.18   21.39   0
  -3  -7   1 3661.86   13.65   0
   3   7   1 3587.90   15.16   0
  -3   7  -1 3679.92   16.81   0
  -3   7  -1 3688.33   13.89   0
  -3  -7   1 3557.08   16.38   0
   3  -7  -1 3811.94   19.89   0
   3  -7  -1 3837.25   14.30   0
   3   7  -1 3800.03   14.58   0
  -3   7   1 3612.65   13.94   0
  -3   7   1 3692.21   21.69   0
  -3  -7  -1 3719.93   14.66   0
   3  -7   1 3588.34   18.32   0
   3  -7   1 3585.93   14.42   0
   3   7  -1 3718.20   16.46   0
   5   7   1 2203.28   19.75   0
  -5  -7   1 2259.28   14.22   0
  -5   7  -1 2279.97   14.03   0
   5  -7  -1 2317.32   11.52   0
  -5   7  -1 2253.78   12.01   0
   5  -7  -1 2285.50   15.68   0
   5   7   1 2145.44   11.93   0
   5   7   1 2184.71   18.80   0
   5   7  -1 2301.74   13.57   0
   5   7  -1 2381.72   12.06   0
   5  -7   1 2237.25   11.24   0
   5   7  -1 2364.37   11.25   0
  -5  -7  -1 2260.43   11.97   0
  -5   7   1 2304.24   17.68   0
  -5   7   1 2204.46   12.02   0
   5  -7   1 2208.48   15.22   0
   7  -7  -1  540.23    8.48   0
   7   7   1  679.39    8.39   0
  -7   7  -1  515.64    7.32   0
  -7  -7   1  703.35   10.18   0
   7   7   1  681.57   12.42   0
  -7   7  -1  519.90    9.17   0
   7   7   1  696.04   12.22   0
   7  -7  -1  540.34    9.50   0
   7   7  -1  541.35    7.01   0
  -7  -7  -1  533.60    7.77   0
  -7   7   1  715.16   11.39   0
   7   7  -1  544.11    8.10   0
   7  -7   1  680.61    8.82   0
   7   7  -1  535.43    9.20   0
   7  -7   1  691.88   10.84   0
  -7   7   1  709.38    7.75   0
  -9   7  -1  134.39    6.14   0
   9   7   1  109.02    6.54   0
  -9  -7   1   90.40    6.79   0
   9  -7  -1  147.17    7.88   0
   9   7   1   97.01    9.65   0
  -9   7  -1  150.01    7.33   0
   9  -7  -1  150.29    6.10   0
   9   7  -1  148.05    6.91   0
  -9  -7  -1  147.02    6.52   0
   9  -7   1   97.14    7.18   0
   9   7  -1  149.47    7.99   0
   9  -7   1  103.15    7.85   0
  -9   7   1   96.54    6.99   0
   9   7  -1  140.99    5.74   0
  -9   7   1  103.45    8.95   0
  11  -7  -1 1104.49    9.69   0
 -11  -7   1  896.44   10.30   0
  11   7   1  832.17    9.99   0
 -11   7  -1 1054.20    9.78   0
 -11   7  -1 1101.47   11.14   0
  11   7   1  858.38   12.60   0
  11  -7  -1 1053.21   10.70   0
  11   7  -1 1096.48    9.48   0
 -11  -7  -1 1080.46    9.28   0
  11  -7   1  865.69   11.47   0
 -11   7   1  911.14   11.38   0
 -11   7   1  877.16    8.95   0
  11   7  -1 1087.21    8.22   0
  11  -7   1  892.20    8.41   0
 -11  -7  -1 1112.86   12.34   0
 -13   7  -1 2049.20   13.78   0
 -13  -7   1 2139.61   11.13   0
  13   7   1 2088.15   11.87   0
 -13  -7   1 2122.22   12.82   0
  13  -7  -1 2064.85   12.65   0
  13   7   1 2080.47   16.22   0
 -13   7  -1 1982.38   10.78   0
  13  -7  -1 2165.27   11.70   0
  13   7  -1 2035.11   11.49   0
  13  -7   1 2134.87   15.19   0
  13  -7   1 2118.75   12.05   0
 -13  -7  -1 2112.82   14.62   0
 -13   7   1 2187.55   11.42   0
 -13  -7  -1 2082.20   12.16   0
 -13   7   1 2179.01   13.05   0
  13   7  -1 2018.88   10.23   0
  15   7   1  992.86   11.81   0
 -15  -7   1 1034.24   10.47   0
 -15   7  -1 1175.57   11.04   0
  15   7   1 1022.48    9.59   0
  15  -7  -1 1138.54   10.44   0
 -15  -7   1 1049.73    8.27   0
  15  -7  -1 1157.49    8.94   0
 -15   7  -1 1118.76    9.06   0
 -15  -7  -1 1160.83   11.19   0
 -15   7   1 1015.37    8.40   0
  15  -7   1 1050.58    8.87   0
 -15   7   1 1044.69   10.88   0
  15  -7   1 1050.82   11.72   0
  15   7  -1 1166.66    8.53   0
 -15  -7  -1 1148.94   10.29   0
  15   7  -1 1122.42   10.66   0
  17  -7  -1 1466.23   11.13   0
 -17   7  -1 1414.05    9.54   0
  17   7   1 1449.92   11.57   0
 -17   7  -1 1447.62   12.12   0
 -17  -7   1 1504.20    9.10   0
  17   7   1 1459.51   12.97   0
 -17  -7   1 1482.18   10.14   0
  17  -7  -1 1502.84   10.47   0
 -17  -7  -1 1505.34   12.39   0
 -17   7   1 1526.54    9.35   0
  17   7  -1 1412.57   11.12   0
 -17  -7  -1 1471.04   10.76   0
  17   7  -1 1416.87   10.02   0
 -17   7   1 1513.13   11.88   0
  17  -7   1 1472.96    9.68   0
  17  -7   1 1507.08   12.94   0
  19  -7  -1 1108.37    9.32   0
  19   7   1 1221.17   10.36   0
 -19   7  -1 1110.93    8.87   0
  19   7   1 1202.87   11.98   0
 -19  -7   1 1251.38    9.57   0
  19  -7  -1 1176.63    9.74   0
 -19  -7   1 1292.71    9.61   0
  19  -7   1 1270.84   12.01   0
  19   7  -1 1116.57   10.33   0
 -19  -7  -1 1151.83    9.26   0
  19  -7   1 1276.50   10.26   0
 -19   7   1 1240.70   11.12   0
  19   7  -1 1109.52    8.41   0
  19  -7   1 1243.14   11.38   0
 -19  -7  -1 1169.70   10.51   0
 -21   7  -1 1299.86   10.24   0
  21   7   1 1266.29   11.72   0
  21   7   1 1283.16   11.73   0
 -21  -7   1 1318.62    9.31   0
 -21  -7   1 1258.28   10.28   0
  21  -7  -1 1375.37    8.98   0
  21  -7  -1 1374.25    8.82   0
  21  -7  -1 1320.24   10.37   0
 -21  -7  -1 1351.46   10.91   0
 -21   7   1 1346.97   10.00   0
  21   7  -1 1307.95    9.62   0
  21  -7   1 1353.50   12.14   0
  21   7  -1 1260.07    9.46   0
  21  -7   1 1310.33    9.35   0
 -21  -7  -1 1351.57   10.72   0
  21  -7   1 1286.14   12.32   0
  23  -7  -1  201.30    6.78   0
 -23  -7   1  264.18    7.31   0
  23   7   1  258.05    9.47   0
 -23  -7   1  254.32    7.14   0
  23  -7  -1  198.17    7.18   0
 -23   7  -1  175.92    8.46   0
  23   7   1  256.56    8.51   0
  23  -7  -1  203.12    6.25   0
  23   7  -1  194.39    5.97   0
 -23   7   1  258.36    7.16   0
 -23  -7  -1  202.12    8.02   0
  23  -7   1  253.64    8.86   0
  23   7  -1  183.53    8.37   0
  23  -7   1  262.10    9.50   0
 -23  -7  -1  190.22    7.39   0
  23  -7   1  246.25    8.22   0
 -25   7  -1  230.57    8.08   0
  25   7   1  216.65    8.41   0
  25  -7  -1  240.66    6.27   0
  25   7   1  203.08    8.84   0
 -25  -7   1  206.75    6.97   0
  25  -7  -1  238.81    6.80   0
 -25  -7   1  222.08    6.81   0
  25  -7  -1  241.65    6.29   0
 -25  -7  -1  235.17    7.66   0
  25  -7   1  213.25    7.93   0
 -25  -7  -1  243.49    6.78   0
  25   7  -1  225.13    8.37   0
  25  -7   1  225.81    6.81   0
 -25   7   1  226.55    8.35   0
  25  -7   1  228.91    8.18   0
  25   7  -1  234.98    7.40   0
  27  -7  -1  162.34    6.65   0
 -27  -7   1  141.46    6.44   0
 -27  -7   1  157.94    5.74   0
  27  -7  -1  162.39    6.29   0
  27   7   1  141.08    8.35   0
 -27   7  -1  149.20    7.73   0
  27   7   1  135.19    8.58   0
  27  -7  -1  153.98    6.15   0
 -27  -7  -1  151.59    7.32   0
  27  -7   1  138.55    8.79   0
  27   7  -1  169.98    7.97   0
 -27  -7  -1  160.96    7.59   0
 -27   7   1  158.51    6.90   0
  27   7  -1  147.99    7.04   0
  27  -7   1  162.60    8.14   0
  27  -7   1  147.78    7.84   0
  29  -7  -1   38.06    7.50   0
 -29  -7   1   80.77    7.36   0
  29  -7  -1   49.86    5.90   0
  29   7   1   53.18    6.43   0
  29   7   1   52.26    6.96   0
 -29   7  -1   55.47    5.90   0
  29  -7  -1   48.66    7.16   0
 -29  -7   1   71.06    6.81   0
  29   7  -1   46.03    7.56   0
  29  -7   1   72.13    6.14   0
  29  -7   1   57.04    8.12   0
 -29  -7  -1   56.55    7.04   0
 -29   7   1   67.07    7.97   0
  29   7  -1   52.79    6.75   0
 -29  -7  -1   43.10    5.84   0
  29  -7   1   58.23    8.24   0
  31  -7  -1   84.01    6.11   0
  31  -7  -1   87.03    5.97   0
  31   7   1   80.27    7.97   0
 -31  -7   1   73.24    7.27   0
 -31   7  -1   77.71    6.39   0
 -31  -7   1   82.70    5.64   0
  31   7   1   69.74    8.30   0
  31  -7  -1   92.08    7.26   0
 -31  -7  -1   83.03    7.35   0
  31   7  -1   88.95    5.79   0
 -31  -7  -1   98.11    7.42   0
  31   7  -1   87.34    6.28   0
 -31   7   1   71.02    6.43   0
  31  -7   1   88.00    6.66   0
  31  -7   1   71.81    8.70   0
  31  -7   1   68.53    7.34   0
  33  -7  -1  117.86    6.25   0
  33   7   1  104.47    7.45   0
  33   7   1  111.78    8.04   0
 -33   7  -1  114.05    6.44   0
 -33  -7   1  122.14    7.00   0
 -33  -7   1  112.27    7.50   0
  33  -7  -1  114.81    6.10   0
  33  -7  -1  124.85    6.24   0
  33  -7   1  106.22    8.46   0
 -33  -7  -1  125.93    7.36   0
  33  -7   1  122.22    7.61   0
  33   7  -1  114.31    6.52   0
 -33  -7  -1  131.68    7.51   0
  33   7  -1  123.90    6.00   0
  33  -7   1  114.39    6.69   0
 -33   7   1  125.17    8.04   0
  35  -7  -1   78.42    5.93   0
  35  -7  -1   74.61    5.92   0
 -35  -7   1   74.07    5.81   0
  35   7   1   59.38    6.88   0
 -35   7  -1   78.46    7.57   0
  35  -7  -1   61.57    7.02   0
 -35  -7   1   76.52    7.24   0
  35   7   1   78.05    6.59   0
 -35  -7  -1   47.88    7.21   0
  35  -7   1   82.01    6.44   0
 -35   7   1   74.14    6.24   0
 -35  -7  -1   51.37    7.20   0
  35   7  -1   54.70    7.38   0
  35  -7   1   69.91    8.69   0
  35   7  -1   62.44    6.11   0
  35  -7   1   61.74    7.44   0
  37  -7  -1   99.07    6.20   0
 -37   7  -1   79.85    6.35   0
 -37  -7   1   96.55    7.43   0
  37   7   1   92.03    7.19   0
  37  -7  -1  102.83    7.32   0
  37   7   1   86.07    8.03   0
  37  -7  -1   99.48    7.42   0
 -37  -7   1   88.74    6.09   0
 -37  -7  -1  110.03    7.67   0
 -37   7   1  104.18    7.72   0
  37   7  -1   99.44    7.38   0
 -37  -7  -1  105.50    7.17   0
  37   7  -1  100.85    6.32   0
  37  -7   1   91.01    7.73   0
  37  -7   1  104.95    6.45   0
  37  -7   1  104.67    7.86   0
  39  -7  -1   72.51    7.05   0
  39  -7  -1   63.73    6.01   0
 -39  -7   1   65.11    5.95   0
 -39   7  -1   87.82    5.84   0
  39   7   1   69.67    6.61   0
 -39  -7   1   74.31    7.35   0
  39   7   1   54.21    6.93   0
  39  -7  -1   58.25    6.01   0
  39  -7   1   73.19    7.57   0
 -39  -7  -1   68.91    6.15   0
 -39  -7  -1   69.39    7.20   0
  39   7  -1   71.88    6.25   0
  39   7  -1   63.54    5.88   0
 -39   7   1   61.88    6.10   0
  39  -7   1   65.74    7.47   0
  39  -7   1   60.19    6.35   0
 -41  -7   1    8.32    5.80   0
  41   7   1    6.62    7.56   0
 -41  -7   1    4.52    7.23   0
  41  -7  -1   15.84    6.00   0
  41  -7  -1    2.60    7.14   0
 -41   7  -1   19.29    5.66   0
  41   7   1   11.04    8.10   0
  41  -7  -1   19.06    5.88   0
  41  -7   1   11.05    8.32   0
  41  -7   1    7.21    8.41   0
  41   7  -1   20.07    7.42   0
 -41  -7  -1   16.38    6.89   0
  41   7  -1   16.27    5.75   0
  41  -7   1    9.39    6.05   0
 -41  -7  -1   11.39    7.12   0
 -41   7   1   13.48    6.08   0
 -43  -7   1   24.78    6.03   0
 -43   7  -1   26.58    5.87   0
  43   7   1   19.30    7.59   0
 -43  -7   1    3.90    6.89   0
  43   7   1   15.65    6.80   0
  43  -7  -1   21.58    6.00   0
  43  -7  -1   30.08    7.13   0
  43  -7  -1   25.31    7.15   0
 -43   7   1   30.28    7.58   0
  43  -7   1   32.76    7.58   0
  43  -7   1   23.32    8.41   0
  43   7  -1   23.09    6.27   0
 -43  -7  -1   18.65    7.17   0
  43   7  -1   25.49    6.07   0
 -43  -7  -1   24.07    5.62   0
  43  -7   1   20.57    7.20   0
  45   7   1    1.02    7.67   0
 -45  -7   1    8.11    5.99   0
  45  -7  -1    0.48    7.18   0
 -45  -7   1   22.48    5.84   0
  45   7   1    8.88    8.12   0
 -45   7  -1   -3.22    5.68   0
  45  -7  -1   16.15    5.97   0
  45  -7  -1   10.67    5.69   0
 -45   7   1    4.06    6.07   0
  45  -7   1  -10.52    5.94   0
  45  -7   1   13.73    8.66   0
  45   7  -1   17.42    6.13   0
 -45  -7  -1   18.49    5.79   0
  45   7  -1    9.70    6.14   0
  45  -7   1   20.81    8.50   0
 -45  -7  -1   -1.35    7.00   0
  -1  -9   1 1079.65    8.26   0
  -1   9  -1  965.36    8.15   0
   1  -9  -1  975.04   11.74   0
  -1   9  -1  944.41    9.83   0
   1   9   1 1015.09   13.28   0
  -1  -9   1 1039.95    9.81   0
   1  -9  -1  989.11    9.74   0
   1   9   1 1021.31    9.78   0
  -1  -9  -1  974.35   12.09   0
  -1   9   1 1030.57    8.85   0
   1  -9   1 1062.22   11.02   0
   1   9  -1  978.59    8.75   0
   1  -9   1 1016.95    8.18   0
   1   9  -1  977.46    8.14   0
  -1   9   1 1042.48   13.51   0
  -1  -9  -1  979.93    8.64   0
   3   9   1 2549.73   18.27   0
  -3   9  -1 2425.26   11.15   0
  -3  -9   1 2603.97   13.09   0
  -3  -9   1 2539.71   11.82   0
  -3   9  -1 2446.63   12.26   0
   3  -9  -1 2422.97   11.61   0
   3   9   1 2549.37   12.07   0
   3  -9  -1 2471.58   15.53   0
  -3   9   1 2525.38   17.03   0
   3  -9   1 2571.40   13.69   0
   3   9  -1 2443.66   12.71   0
   3  -9   1 2566.47   11.32   0
  -3  -9  -1 2463.69   11.63   0
  -3   9   1 2546.50   11.71   0
   3   9  -1 2491.43   11.03   0
  -5  -9   1 2635.69   13.14   0
   5   9   1 2574.70   17.83   0
   5   9   1 2678.40   17.11   0
   5  -9  -1 2544.43   12.43   0
  -5   9  -1 2491.60   12.08   0
  -5   9  -1 2539.38   13.53   0
   5   9   1 2567.69   12.93   0
   5  -9  -1 2528.92   14.68   0
  -5  -9  -1 2521.42   11.84   0
  -5   9   1 2637.52   17.66   0
  -5   9   1 2612.32   11.66   0
   5   9  -1 2583.59   11.98   0
   5   9  -1 2516.77   12.14   0
   5   9  -1 2563.51   11.23   0
   5  -9   1 2636.25   14.85   0
   5  -9   1 2592.61   11.41   0
   7   9   1 1417.60   13.87   0
   7   9   1 1364.39   10.71   0
   7   9   1 1421.84   14.04   0
  -7  -9   1 1390.87   10.46   0
   7  -9  -1 1217.24   11.25   0
   7  -9  -1 1184.27    8.84   0
  -7   9  -1 1167.30    8.86   0
  -7   9  -1 1206.19   10.79   0
   7  -9   1 1363.10    9.24   0
   7   9  -1 1201.39    8.44   0
   7  -9   1 1406.19   12.55   0
  -7  -9  -1 1174.30    9.16   0
   7   9  -1 1174.98   10.48   0
   7   9  -1 1254.49    8.63   0
  -7   9   1 1413.89    9.26   0
  -7   9   1 1441.81   13.53   0
   9  -9  -1  644.62    7.69   0
  -9  -9   1  619.12    8.59   0
  -9   9  -1  635.65    9.26   0
   9   9   1  611.21    8.13   0
   9   9   1  622.17   10.47   0
   9   9   1  635.96   10.47   0
   9  -9  -1  640.39    8.49   0
  -9   9  -1  621.35    7.61   0
   9  -9   1  614.66    8.65   0
   9   9  -1  637.84    7.26   0
  -9   9   1  625.41   10.43   0
  -9  -9  -1  625.38    8.05   0
   9  -9   1  608.66   10.33   0
   9   9  -1  627.45    9.24   0
   9   9  -1  645.37    7.35   0
  -9   9   1  620.91    8.61   0
  11   9   1 1466.80   13.08   0
  11   9   1 1430.78   13.36   0
  11   9   1 1410.08   11.31   0
 -11   9  -1 1397.71   11.49   0
 -11  -9   1 1487.89   11.65   0
  11  -9  -1 1389.22   10.04   0
 -11   9  -1 1348.86    9.46   0
  11  -9  -1 1407.49    9.40   0
 -11   9   1 1455.58    9.33   0
  11   9  -1 1430.17    9.73   0
  11   9  -1 1396.95    8.79   0
 -11  -9  -1 1354.59   10.81   0
 -11   9   1 1484.75   12.45   0
  11  -9   1 1461.76   10.62   0
  11  -9   1 1465.40   12.93   0
  11   9  -1 1384.59   10.12   0
  13   9   1 2734.53   16.76   0
  13   9   1 2677.56   13.71   0
  13  -9  -1 2610.76   11.60   0
 -13   9  -1 2540.17   12.15   0
  13  -9  -1 2633.68   12.39   0
 -13  -9   1 2792.63   13.66   0
 -13   9  -1 2616.39   13.93   0
 -13   9   1 2772.28   12.39   0
  13  -9   1 2726.58   11.48   0
  13   9  -1 2581.32   10.80   0
 -13   9   1 2770.52   15.03   0
 -13  -9  -1 2605.59   12.05   0
  13   9  -1 2558.17   12.02   0
  13  -9   1 2797.66   15.46   0
  13   9  -1 2618.46   10.88   0
 -15   9  -1 1079.68   10.33   0
  15   9   1  972.93   11.16   0
 -15  -9   1 1003.09   10.31   0
  15   9   1  964.61    9.28   0
  15  -9  -1 1142.20    8.61   0
  15  -9  -1 1087.70   10.09   0
 -15   9  -1 1027.55    9.61   0
 -15   9   1 1013.03    8.17   0
 -15  -9  -1 1151.47   11.51   0
 -15  -9  -1 1083.19    9.02   0
  15  -9   1 1004.72    8.44   0
  15   9  -1 1062.74    9.15   0
 -15   9   1 1019.04   11.16   0
  15   9  -1 1094.51    9.09   0
  15  -9   1 1026.82   11.34   0
 -17   9  -1  842.17    9.03   0
  17  -9  -1  876.14    8.55   0
  17   9   1  863.15   11.51   0
 -17  -9   1  894.82    8.71   0
 -17   9  -1  883.69    9.68   0
  17  -9  -1  888.76    7.81   0
  17   9   1  861.87   10.03   0
 -17  -9   1  914.36    7.77   0
 -17   9   1  879.83    7.66   0
  17   9  -1  872.57    8.58   0
  17   9  -1  850.91    9.66   0
  17  -9   1  898.60    9.36   0
  17  -9   1  875.48   10.56   0
 -17  -9  -1  890.62    8.38   0
 -17  -9  -1  906.19    9.85   0
 -17   9   1  898.93   10.33   0
 -19   9  -1  178.08    6.53   0
 -19   9  -1  183.12    7.55   0
 -19  -9   1  183.49    7.09   0
  19   9   1  168.99    7.99   0
 -19  -9   1  175.13    6.81   0
  19  -9  -1  185.68    7.81   0
  19   9   1  184.24    8.55   0
  19  -9  -1  189.89    6.04   0
  19  -9   1  194.57    6.55   0
 -19  -9  -1  178.33    7.65   0
 -19  -9  -1  180.40    6.48   0
 -19   9   1  195.60    7.44   0
  19   9  -1  174.85    6.90   0
  19   9  -1  188.00    8.32   0
 -19   9   1  176.89    6.00   0
  19  -9   1  189.52    9.18   0
  21  -9  -1 1192.04    8.45   0
 -21  -9   1 1131.47   10.32   0
 -21  -9   1 1120.47    8.00   0
  21   9   1 1052.18   11.82   0
 -21   9  -1 1124.31    9.87   0
  21   9   1 1060.16   10.50   0
  21  -9  -1 1158.63    9.94   0
  21  -9   1 1117.52    8.82   0
  21   9  -1 1132.58    8.97   0
 -21   9   1 1088.60    9.50   0
 -21  -9  -1 1167.60   10.18   0
  21  -9   1 1110.59   12.16   0
  21   9  -1 1115.03   10.39   0
 -21  -9  -1 1169.74    8.87   0
 -23  -9   1  223.32    7.03   0
  23   9   1  191.51    7.15   0
 -23   9  -1  182.76    6.56   0
  23  -9  -1  199.71    7.16   0
 -23  -9   1  216.74    6.81   0
  23   9   1  204.44    8.49   0
  23  -9  -1  184.41    7.69   0
  23  -9  -1  198.19    7.32   0
  23  -9   1  197.87    7.64   0
  23   9  -1  203.53    5.82   0
  23  -9   1  215.47    6.65   0
 -23  -9  -1  187.73    7.50   0
 -23   9   1  223.95    6.94   0
  23  -9   1  212.49    9.24   0
 -23  -9  -1  197.23    6.35   0
  23   9  -1  174.57    7.03   0
  25   9   1  202.88    8.48   0
 -25  -9   1  216.31    7.07   0
 -25  -9   1  206.86    6.82   0
  25  -9  -1  191.33    6.06   0
  25  -9  -1  202.74    7.38   0
 -25   9  -1  188.15    6.60   0
  25   9   1  201.35    7.33   0
  25  -9  -1  189.33    6.63   0
  25  -9   1  209.17    7.64   0
 -25  -9  -1  194.50    7.28   0
 -25  -9  -1  184.87    8.07   0
  25  -9   1  206.26    7.90   0
  25   9  -1  186.61    8.15   0
  25   9  -1  191.14    7.29   0
  25  -9   1  219.35    8.29   0
 -25   9   1  221.38    8.47   0
  27  -9  -1  133.59    7.26   0
 -27  -9   1  128.48    6.83   0
  27  -9  -1  118.56    7.36   0
 -27  -9   1  129.30    8.03   0
  27   9   1  122.95    8.10   0
 -27   9  -1  129.03    7.78   0
  27   9   1  136.22    7.06   0
  27  -9  -1  127.10    6.49   0
 -27  -9  -1  131.98    7.29   0
  27  -9   1  153.68    8.03   0
  27   9  -1  121.68    6.59   0
  27  -9   1  125.00    7.18   0
 -27   9   1  128.65    8.06   0
 -27  -9  -1  119.83    6.41   0
  27  -9   1  130.26    7.62   0
  27   9  -1  123.32    5.85   0
 -29  -9   1  197.73    7.55   0
  29   9   1  179.97    7.01   0
  29   9   1  167.48    7.20   0
 -29   9  -1  201.27    7.98   0
  29  -9  -1  202.17    6.46   0
  29  -9  -1  191.38    6.81   0
  29  -9  -1  207.62    7.27   0
 -29  -9   1  192.92    6.71   0
 -29  -9  -1  215.08    7.74   0
  29  -9   1  188.44    7.59   0
 -29  -9  -1  202.46    7.47   0
  29  -9   1  183.80    6.72   0
  29  -9   1  192.88    9.16   0
  29   9  -1  176.33    7.09   0
  29   9  -1  199.65    6.24   0
 -29   9   1  180.47    6.88   0
 -31  -9   1  231.47    7.40   0
  31  -9  -1  243.63    6.45   0
  31   9   1  223.39    8.90   0
  31  -9  -1  250.33    7.65   0
 -31  -9   1  240.49    6.63   0
  31  -9  -1  247.80    6.76   0
 -31   9  -1  241.92    6.75   0
  31   9   1  219.33    6.99   0
  31   9  -1  208.03    6.80   0
 -31  -9  -1  259.23    7.45   0
  31  -9   1  237.32    8.15   0
  31  -9   1  233.47    6.92   0
 -31  -9  -1  262.34    7.90   0
 -31   9   1  232.03    7.02   0
  31   9  -1  252.44    6.41   0
  31  -9   1  215.56    7.71   0
  33  -9  -1   32.25    5.71   0
 -33  -9   1   30.43    5.98   0
 -33  -9   1   26.20    5.63   0
  33   9   1   22.73    6.46   0
 -33   9  -1   41.36    7.57   0
  33  -9  -1   30.80    6.07   0
  33   9   1   19.11    6.62   0
  33  -9  -1   29.36    5.86   0
 -33   9   1   37.63    7.58   0
  33  -9   1   23.88    7.50   0
 -33  -9  -1   44.87    7.00   0
  33   9  -1   34.60    6.12   0
 -33  -9  -1   39.40    7.25   0
  33  -9   1   46.73    7.74   0
  33   9  -1   45.97    6.98   0
  33  -9   1   27.76    7.14   0
  35  -9  -1   68.92    5.86   0
  35   9   1   56.80    7.88   0
  35   9   1   77.04    8.14   0
 -35  -9   1   78.05    7.16   0
 -35  -9   1   74.20    6.18   0
 -35   9  -1   65.90    6.31   0
  35  -9  -1   69.56    6.36   0
  35  -9  -1   83.64    7.21   0
 -35  -9  -1   76.27    5.88   0
  35  -9   1   71.33    8.74   0
  35   9  -1   68.30    7.52   0
 -35   9   1   52.04    6.58   0
 -35  -9  -1   74.99    7.61   0
  35   9  -1   72.46    5.94   0
  35  -9   1   66.70    6.47   0
  35  -9   1   70.35    8.62   0
 -37  -9   1   26.53    6.13   0
 -37   9  -1   28.19    5.86   0
  37   9   1   26.04    8.18   0
  37  -9  -1   24.37    6.87   0
 -37  -9   1   27.68    5.82   0
  37  -9  -1   30.65    7.31   0
  37   9   1   42.83    7.64   0
  37  -9  -1   33.13    7.01   0
  37  -9   1   32.72    8.57   0
 -37  -9  -1   29.45    5.76   0
  37   9  -1   34.49    7.58   0
 -37   9   1   26.38    7.29   0
 -37  -9  -1   26.81    7.26   0
  37  -9   1   32.87    7.58   0
  37   9  -1   29.45    7.19   0
  37  -9   1   42.42    6.23   0
  39  -9  -1   36.06    6.08   0
 -39  -9   1   38.29    7.31   0
  39   9   1   34.24    8.53   0
 -39   9  -1   29.24    5.99   0
  39  -9  -1   16.39    7.15   0
 -39  -9   1   29.71    5.69   0
  39   9   1   29.75    7.71   0
  39  -9  -1   26.06    7.23   0
  39  -9   1   33.28    8.42   0
  39   9  -1   27.08    5.88   0
 -39   9   1   17.22    6.13   0
 -39  -9  -1   21.75    5.72   0
  39   9  -1   41.90    6.13   0
  39  -9   1   41.66    6.27   0
 -39  -9  -1   28.27    7.22   0
  39  -9   1   28.28    8.70   0
  41  -9  -1   22.59    5.67   0
  41  -9  -1    9.52    5.91   0
 -41  -9   1   10.86    5.72   0
 -41   9  -1   19.78    7.13   0
  41   9   1    6.59    7.09   0
  41   9   1   28.26    7.70   0
  41  -9  -1   27.71    7.18   0
 -41  -9   1    5.62    7.25   0
  41  -9   1   17.21    8.68   0
 -41  -9  -1   23.26    5.84   0
  41   9  -1   28.90    7.34   0
  41  -9   1    9.68    7.24   0
 -41  -9  -1   27.06    7.22   0
  41  -9   1   30.91    6.26   0
  41   9  -1   26.64    7.43   0
 -41   9   1   18.43    7.47   0
  43  -9  -1   17.51    5.78   0
  43   9   1    7.08    6.34   0
 -43  -9   1   14.33    7.18   0
 -43  -9   1    9.92    5.64   0
  43  -9  -1    2.54    7.13   0
 -43   9  -1   16.53    7.06   0
  43   9   1   19.28    8.25   0
  43  -9  -1    9.82    5.93   0
  43   9  -1   17.65    6.20   0
  43  -9   1   11.79    7.50   0
 -43  -9  -1   18.36    6.86   0
  43  -9   1    4.96    6.29   0
 -43  -9  -1   10.00    7.11   0
  43  -9   1   18.23    8.52   0
 -43   9   1   20.26    6.18   0
  43   9  -1    4.06    7.39   0
   1 -11  -1  169.87    7.53   0
  -1 -11   1  131.78    6.92   0
   1  11   1  118.91    9.01   0
  -1  11  -1  174.43    5.96   0
   1  11   1  112.91    6.14   0
  -1 -11   1  127.70    6.85   0
  -1  11  -1  173.12    7.41   0
   1 -11  -1  165.53    6.38   0
  -1  11   1  132.72    6.11   0
  -1 -11  -1  170.04    8.23   0
  -1 -11  -1  173.40    6.28   0
   1 -11   1  136.93    6.65   0
  -1  11   1  113.24    8.38   0
   1  11  -1  179.08    7.59   0
   1 -11   1  129.74    5.65   0
   1  11  -1  175.14    5.87   0
  -3  11  -1  140.71    7.09   0
  -3 -11   1  177.85    5.73   0
   3  11   1  172.32    6.49   0
   3 -11  -1  138.44    7.27   0
   3 -11  -1  143.56    7.60   0
   3  11   1  173.11    8.98   0
  -3  11  -1  138.71    6.03   0
  -3 -11   1  175.33    8.16   0
   3  11  -1  141.75    5.81   0
  -3 -11  -1  134.41    6.35   0
   3 -11   1  189.52    7.98   0
   3  11  -1  134.44    7.49   0
   3 -11   1  177.46    5.94   0
  -3  11   1  171.99    6.25   0
  -3  11   1  178.68    8.57   0
  -5  11  -1 2207.01   11.31   0
  -5 -11   1 2184.85   11.78   0
  -5  11  -1 2188.03   10.74   0
   5 -11  -1 2167.85   10.51   0
   5  11   1 2163.73   15.40   0
   5 -11  -1 2198.49   13.05   0
   5  11   1 2189.01   11.75   0
   5  11   1 2225.30   14.03   0
  -5  11   1 2108.11   14.64   0
   5 -11   1 2190.94   13.27   0
   5 -11   1 2186.35   10.54   0
  -5 -11  -1 2223.43   10.86   0
   5  11  -1 2147.24   11.07   0
   5  11  -1 2227.24   10.43   0
  -5  11   1 2188.40   10.39   0
   7  11   1 1298.23   12.26   0
   7 -11  -1 1299.02   10.79   0
  -7  11  -1 1313.19   10.40   0
  -7 -11   1 1311.96   10.15   0
   7  11   1 1250.66   12.71   0
   7 -11  -1 1303.38    9.12   0
  -7  11  -1 1275.99   10.05   0
   7  11   1 1271.78    9.37   0
   7  11  -1 1322.92    8.52   0
   7 -11   1 1265.20    8.83   0
  -7 -11  -1 1317.71   10.31   0
   7 -11   1 1326.64   11.64   0
  -7  11   1 1299.37    8.86   0
   7  11  -1 1294.32   10.58   0
  -7  11   1 1291.02   12.29   0
   7  11  -1 1309.86    9.66   0
   9  11   1 1476.01    9.75   0
  -9 -11   1 1542.78   10.42   0
   9  11   1 1518.01   13.11   0
   9  11   1 1510.04   12.95   0
  -9  11  -1 1395.55    9.09   0
   9 -11  -1 1489.12    9.43   0
  -9  11  -1 1431.41    9.79   0
   9 -11  -1 1413.02   10.02   0
   9  11  -1 1456.29    8.76   0
  -9  11   1 1506.96   12.76   0
   9  11  -1 1460.87    8.76   0
  -9  11   1 1511.83   10.21   0
   9  11  -1 1412.23   10.80   0
   9 -11   1 1531.49   12.12   0
   9 -11   1 1471.74    9.15   0
  -9 -11  -1 1415.38   10.41   0
 -11 -11   1 1120.86    9.31   0
  11  11   1 1092.05   11.66   0
  11  11   1 1068.17    9.00   0
  11  11   1 1086.52   11.85   0
 -11  11  -1 1094.56    9.48   0
 -11  11  -1 1124.00    9.94   0
  11 -11  -1 1143.85    8.58   0
  11 -11  -1 1131.83   10.10   0
  11  11  -1 1138.02    8.07   0
  11 -11   1 1103.12   11.13   0
  11  11  -1 1124.90    8.97   0
 -11  11   1 1076.66   10.21   0
  11 -11   1 1081.07    8.33   0
 -11 -11  -1 1116.74    9.98   0
  11  11  -1 1148.54    8.25   0
 -11  11   1 1089.62    9.26   0
  13  11   1  688.95   10.31   0
  13 -11  -1  671.94    9.06   0
 -13  11  -1  649.13    8.57   0
  13  11   1  656.97    7.86   0
  13  11   1  669.19   10.61   0
 -13 -11   1  673.24    8.23   0
  13 -11  -1  680.13    8.42   0
 -13  11  -1  678.83    8.65   0
 -13  11   1  662.24    7.14   0
  13  11  -1  685.90    7.94   0
 -13 -11  -1  661.11    8.97   0
  13  11  -1  665.26    7.83   0
  13  11  -1  679.93    6.93   0
  13 -11   1  676.59    7.37   0
 -13  11   1  696.61    9.07   0
  13 -11   1  686.97    9.86   0
  15  11   1  327.82    9.69   0
  15 -11  -1  383.96    8.35   0
  15  11   1  334.35    7.24   0
  15 -11  -1  406.58    6.79   0
 -15 -11   1  340.85    7.47   0
  15  11   1  352.34    8.82   0
 -15  11  -1  395.98    8.03   0
 -15  11  -1  409.30    7.88   0
  15  11  -1  397.00    6.37   0
 -15  11   1  337.34    9.16   0
 -15 -11  -1  399.28    8.17   0
  15 -11   1  346.98    8.50   0
 -15  11   1  332.33    6.30   0
  15  11  -1  403.16    6.45   0
  15 -11   1  339.94    6.65   0
  15  11  -1  393.10    7.41   0
 -17  11  -1  163.90    7.01   0
  17  11   1  198.19    8.37   0
 -17 -11   1  183.82    8.27   0
  17 -11  -1  165.11    7.36   0
  17  11   1  187.06    8.25   0
  17 -11  -1  165.95    6.01   0
  17  11   1  175.41    8.80   0
 -17  11  -1  151.27    6.41   0
 -17  11   1  176.39    5.97   0
  17  11  -1  169.43    8.13   0
  17 -11   1  185.70    7.67   0
  17 -11   1  179.35    8.93   0
  17  11  -1  171.03    6.74   0
 -17 -11  -1  172.68    6.81   0
 -17  11   1  168.29    8.59   0
  17  11  -1  173.13    5.66   0
 -19  11  -1  114.52    7.14   0
  19  11   1  137.70    6.95   0
 -19 -11   1  145.10    6.77   0
  19 -11  -1  126.70    7.42   0
 -19  11  -1  128.07    7.42   0
  19 -11  -1  135.53    5.98   0
  19  11   1  148.22    8.82   0
  19 -11   1  138.89    7.36   0
 -19  11   1  143.11    8.23   0
 -19 -11  -1  127.80    6.14   0
 -19  11   1  138.75    6.89   0
  19  11  -1  125.17    6.63   0
  19  11  -1  117.15    6.69   0
  19 -11   1  148.43    9.14   0
  19  11  -1  125.63    5.63   0
  21  11   1  366.17    7.35   0
 -21  11  -1  351.29    7.87   0
  21  11   1  365.47    9.90   0
 -21 -11   1  383.16    7.39   0
 -21  11  -1  329.53    6.74   0
  21 -11  -1  363.59    7.00   0
  21 -11  -1  355.21    7.13   0
 -21  11   1  382.81    8.99   0
 -21 -11  -1  366.04    7.90   0
 -21  11   1  380.38    7.75   0
 -21 -11  -1  373.12    8.09   0
  21 -11   1  369.89    8.28   0
  21  11  -1  343.55    7.60   0
  21 -11   1  383.13    8.91   0
  21  11  -1  355.95    7.25   0
 -23  11  -1  320.72    6.97   0
 -23 -11   1  444.45    7.82   0
  23  11   1  394.00    8.88   0
  23 -11  -1  358.47    7.11   0
  23 -11  -1  366.32    8.22   0
  23  11   1  394.57    9.17   0
 -23 -11   1  430.04    7.50   0
 -23 -11  -1  380.97    7.01   0
  23 -11   1  418.39    7.01   0
 -23 -11  -1  363.71    7.98   0
 -23  11   1  417.36    6.90   0
  23  11  -1  377.76    8.57   0
  23  11  -1  344.89    6.56   0
 -23  11   1  412.84    7.84   0
  23 -11   1  416.47    8.72   0
 -25 -11   1  223.83    8.17   0
  25  11   1  221.32    8.47   0
  25  11   1  204.82    8.44   0
 -25  11  -1  209.91    6.73   0
  25 -11  -1  237.58    6.67   0
 -25 -11   1  216.95    6.12   0
  25 -11  -1  239.48    7.69   0
 -25 -11  -1  224.90    7.52   0
  25 -11   1  222.13    8.32   0
  25  11  -1  231.28    7.30   0
 -25 -11  -1  237.65    7.97   0
  25 -11   1  226.86    8.07   0
  25 -11   1  224.10    7.48   0
 -25  11   1  203.19    7.17   0
  25  11  -1  231.04    7.08   0
  27  11   1  200.17    9.41   0
  27 -11  -1  201.78    6.29   0
  27  11   1  174.56    8.60   0
 -27 -11   1  200.55    6.92   0
 -27  11  -1  175.38    7.98   0
  27 -11  -1  218.95    7.97   0
  27 -11  -1  209.03    7.72   0
 -27 -11   1  210.43    7.23   0
  27  11  -1  194.79    6.08   0
 -27  11   1  202.47    8.78   0
  27 -11   1  220.74    8.09   0
  27  11  -1  198.37    6.89   0
 -27 -11  -1  207.02    7.52   0
 -27 -11  -1  200.13    7.79   0
  27 -11   1  217.80    7.97   0
  27 -11   1  200.38    7.61   0
  29 -11  -1   73.53    6.87   0
 -29 -11   1   73.43    5.72   0
 -29 -11   1   63.50    6.20   0
 -29  11  -1   59.20    6.22   0
  29  11   1   79.12    7.88   0
  29  11   1   86.54    8.21   0
  29 -11  -1   71.61    6.05   0
  29 -11  -1   65.79    7.24   0
 -29  11   1   81.14    7.88   0
 -29 -11  -1   90.22    6.15   0
  29 -11   1   74.14    8.13   0
  29  11  -1   48.49    6.38   0
 -29 -11  -1   71.87    7.02   0
  29 -11   1   86.80    7.57   0
  29  11  -1   69.42    5.84   0
  29 -11   1   74.94    8.87   0
  31 -11  -1   26.21    6.82   0
  31 -11  -1   35.20    5.99   0
  31  11   1   36.83    7.65   0
 -31  11  -1   40.79    6.16   0
 -31 -11   1   38.60    5.68   0
  31 -11  -1   41.33    7.08   0
 -31 -11   1   45.88    7.15   0
  31  11   1   33.84    6.90   0
  31 -11   1   39.00    7.56   0
 -31  11   1   37.14    6.80   0
  31 -11   1   35.95    7.29   0
  31  11  -1   34.63    5.70   0
 -31 -11  -1   37.69    6.25   0
  31 -11   1   45.77    6.22   0
  31  11  -1   24.55    6.32   0
 -31 -11  -1   39.80    6.72   0
  33  11   1   43.66    7.74   0
 -33  11  -1   39.05    6.19   0
  33 -11  -1   39.90    5.80   0
  33 -11  -1   32.17    7.10   0
 -33 -11   1   48.92    5.76   0
  33  11   1   47.67    8.13   0
 -33 -11   1   50.82    7.44   0
  33 -11  -1   36.01    6.31   0
 -33 -11  -1   46.75    5.88   0
 -33  11   1   46.23    6.40   0
  33  11  -1   35.42    6.11   0
 -33 -11  -1   46.73    6.91   0
  33 -11   1   45.90    8.51   0
  33 -11   1   38.83    7.82   0
  33  11  -1   44.73    5.81   0
  33 -11   1   54.81    6.33   0
  35  11   1    3.31    7.57   0
 -35  11  -1    1.79    6.09   0
 -35 -11   1   13.87    6.87   0
  35  11   1   16.62    8.06   0
  35 -11  -1    1.57    6.89   0
 -35 -11   1   -9.74    5.57   0
  35 -11  -1   12.17    5.97   0
  35 -11  -1   -6.22    5.93   0
 -35  11   1    2.60    7.73   0
  35 -11   1    2.73    6.21   0
 -35 -11  -1    4.34    6.67   0
  35  11  -1   22.71    7.00   0
 -35 -11  -1    8.05    5.89   0
  35 -11   1   16.76    8.57   0
  35 -11   1    5.99    8.08   0
  35  11  -1    7.36    6.32   0
 -37 -11   1   24.59    5.65   0
  37  11   1   26.34    6.70   0
 -37  11  -1   20.06    6.12   0
  37  11   1   24.71    7.70   0
  37 -11  -1   37.54    7.01   0
  37 -11  -1   23.41    6.02   0
  37 -11  -1   32.84    7.20   0
 -37 -11   1   28.54    6.22   0
 -37 -11  -1   30.39    5.67   0
  37 -11   1   27.03    8.26   0
  37 -11   1   30.32    8.83   0
  37  11  -1   19.26    6.23   0
  37 -11   1   13.90    7.74   0
 -37  11   1   11.67    6.30   0
  37  11  -1   39.27    7.14   0
 -37 -11  -1   18.15    5.98   0
  39  11   1    6.55    6.77   0
 -39 -11   1   19.26    6.89   0
  39 -11  -1   17.92    7.04   0
 -39  11  -1   20.47    6.08   0
  39 -11  -1    2.80    6.03   0
  39 -11  -1   17.59    7.26   0
  39  11   1   18.78    7.64   0
 -39 -11   1   18.49    5.95   0
 -39 -11  -1   22.42    7.44   0
  39  11  -1   18.88    6.16   0
  39  11  -1   23.58    5.94   0
  39 -11   1   19.03    7.07   0
  39 -11   1   22.98    6.22   0
 -39 -11  -1   20.01    6.96   0
 -39  11   1   16.59    6.20   0
  39 -11   1   20.52    9.01   0
  41 -11  -1   31.83    7.15   0
  41 -11  -1   10.70    7.54   0
  41  11   1   31.60    7.85   0
 -41 -11   1   40.18    6.76   0
 -41 -11   1   21.07    5.98   0
 -41  11  -1   23.99    7.49   0
  41  11   1   27.29    6.96   0
  41 -11  -1   36.13    7.31   0
 -41 -11  -1   22.88    7.00   0
  41 -11   1   17.67    8.62   0
 -41 -11  -1   21.99    7.31   0
  41  11  -1   11.59    7.59   0
  41 -11   1   23.77    6.06   0
  41  11  -1   19.74    5.85   0
  41 -11   1   19.59    7.67   0
 -41  11   1   24.61    7.76   0
  -1 -13   1 2032.60   12.54   0
   1  13   1 1997.06   15.00   0
   1  13   1 1991.09   10.21   0
   1 -13  -1 1901.05   10.15   0
  -1  13  -1 1878.19   11.42   0
  -1 -13   1 2036.27    9.84   0
   1 -13  -1 1865.51   12.59   0
  -1  13  -1 1898.80    9.92   0
  -1 -13  -1 1944.31   11.13   0
  -1 -13  -1 1872.85   13.16   0
   1 -13   1 2035.62   12.56   0
  -1  13   1 1938.56   14.11   0
   1  13  -1 1907.01   11.05   0
   1  13  -1 1880.04    9.81   0
   1 -13   1 1974.83   10.74   0
  -1  13   1 2041.09   10.23   0
   3  13   1  655.98   11.20   0
  -3 -13   1  659.63    7.08   0
  -3 -13   1  652.72    8.06   0
   3 -13  -1  634.10    7.65   0
  -3  13  -1  621.01    8.37   0
  -3  13  -1  628.97    8.62   0
   3  13   1  649.10    8.82   0
   3 -13  -1  612.03    8.73   0
   3  13  -1  640.82    8.13   0
  -3  13   1  653.31    7.45   0
   3 -13   1  690.23    9.75   0
   3 -13   1  676.00    7.32   0
  -3 -13  -1  627.40    7.67   0
  -3  13   1  632.72   10.18   0
   3  13  -1  632.60    8.54   0
   5  13   1  330.25    9.02   0
   5 -13  -1  310.29    8.63   0
   5 -13  -1  309.92    6.70   0
  -5  13  -1  311.18    7.87   0
   5  13   1  327.18    9.92   0
  -5  13  -1  303.78    6.28   0
  -5 -13   1  339.47    7.26   0
   5  13   1  326.27    7.11   0
  -5  13   1  319.22    8.54   0
   5 -13   1  318.18    7.26   0
   5  13  -1  321.26    7.29   0
  -5 -13  -1  319.55    8.36   0
   5  13  -1  307.00    6.44   0
  -5  13   1  321.83    7.68   0
   5 -13   1  322.57    9.25   0
   7 -13  -1  215.53    7.21   0
   7 -13  -1  209.01    6.49   0
   7  13   1  185.82    9.08   0
   7  13   1  183.80    6.65   0
  -7  13  -1  207.87    7.58   0
   7  13   1  179.64    8.48   0
  -7 -13   1  184.38    7.97   0
  -7  13  -1  209.90    6.20   0
   7 -13   1  177.72    6.97   0
   7  13  -1  200.27    6.99   0
  -7  13   1  181.55    8.14   0
  -7 -13  -1  213.84    6.61   0
   7  13  -1  201.15    6.35   0
   7 -13   1  190.99    8.41   0
   7  13  -1  214.42    5.87   0
  -7  13   1  187.72    6.08   0
   9  13   1   44.43    8.19   0
   9  13   1   45.95    7.92   0
  -9  13  -1   75.14    7.05   0
   9 -13  -1   78.10    6.13   0
  -9 -13   1   38.11    7.93   0
   9 -13  -1   75.83    6.68   0
  -9  13  -1   74.63    5.44   0
   9  13   1   58.10    7.56   0
   9  13  -1   74.95    6.25   0
  -9  13   1   38.10    7.56   0
   9  13  -1   69.03    5.45   0
  -9 -13  -1   70.46    7.58   0
   9 -13   1   59.48    7.89   0
   9 -13   1   44.29    5.31   0
   9  13  -1   67.86    7.39   0
  -9  13   1   43.88    5.53   0
 -11  13  -1   21.19    6.84   0
  11 -13  -1   26.42    6.84   0
 -11  13  -1   21.62    5.88   0
  11  13   1   26.95    6.84   0
  11  13   1   24.29    6.27   0
  11 -13  -1   22.45    7.29   0
  11  13   1   30.53    7.87   0
 -11 -13   1   39.09    6.43   0
  11  13  -1   22.20    6.45   0
 -11  13   1   35.68    7.99   0
  11 -13   1   29.77    6.66   0
 -11  13   1   28.90    6.94   0
 -11 -13  -1   23.40    6.30   0
  11 -13   1   37.94    8.11   0
  11  13  -1   30.57    5.27   0
  11  13  -1   15.07    6.16   0
  13  13   1  167.07    8.41   0
 -13 -13   1  178.72    6.90   0
 -13  13  -1  161.36    5.99   0
  13  13   1  163.04    7.52   0
  13 -13  -1  173.59    6.29   0
  13  13   1  167.18    8.05   0
 -13  13  -1  158.05    7.28   0
  13 -13  -1  155.84    7.49   0
 -13  13   1  169.08    7.05   0
 -13  13   1  165.25    8.52   0
  13  13  -1  162.70    5.68   0
  13 -13   1  164.07    7.06   0
 -13 -13  -1  166.65    7.78   0
  13  13  -1  158.54    6.52   0
  13 -13   1  172.74    8.30   0
  13  13  -1  171.23    6.70   0
  15  13   1  402.06    8.73   0
 -15 -13   1  417.93    8.72   0
  15  13   1  420.02    9.56   0
  15 -13  -1  516.74    8.43   0
  15 -13  -1  496.58    7.02   0
 -15  13  -1  509.70    7.06   0
  15  13   1  414.87    8.46   0
 -15  13  -1  487.35    8.20   0
 -15  13   1  413.95    6.60   0
  15  13  -1  508.08    6.82   0
  15  13  -1  505.17    7.36   0
  15 -13   1  417.85    9.17   0
  15 -13   1  412.85    6.68   0
  15  13  -1  494.53    6.85   0
 -15  13   1  407.70    9.34   0
 -15 -13  -1  518.98    7.33   0
 -17  13  -1  470.59    8.15   0
 -17 -13   1  430.58    7.23   0
 -17  13  -1  450.58    8.22   0
  17 -13  -1  464.30    8.07   0
  17 -13  -1  456.15    8.17   0
  17  13   1  392.78    8.49   0
  17  13   1  374.35    8.53   0
  17  13   1  397.42    8.19   0
 -17  13   1  392.64    6.61   0
 -17 -13  -1  451.75    8.23   0
  17  13  -1  471.19    6.51   0
 -17  13   1  373.40    7.79   0
  17 -13   1  374.72    7.75   0
  17  13  -1  445.79    7.25   0
  17 -13   1  408.86    9.06   0
  17  13  -1  465.29    7.75   0
 -19  13  -1  529.50    8.28   0
 -19  13  -1  579.66    8.48   0
  19  13   1  562.42    9.42   0
  19  13   1  557.96   10.28   0
  19 -13  -1  568.08    7.25   0
  19  13   1  546.06    7.61   0
  19 -13  -1  581.20    7.41   0
 -19 -13   1  597.04    9.23   0
 -19  13   1  567.72    7.96   0
  19  13  -1  548.57    8.98   0
  19  13  -1  574.70    6.96   0
  19 -13   1  577.10    9.63   0
 -19  13   1  578.34    9.27   0
  19  13  -1  568.99    7.94   0
 -19 -13  -1  559.36    7.29   0
  19 -13   1  588.11    7.29   0
 -21  13  -1  117.31    6.40   0
 -21  13  -1  133.84    7.20   0
  21  13   1  120.24    8.09   0
  21  13   1  128.38    8.96   0
  21  13   1  113.49    7.89   0
 -21 -13   1  122.57    6.69   0
  21 -13  -1  135.40    7.55   0
  21 -13  -1  134.38    6.20   0
 -21  13   1  112.52    5.84   0
  21 -13   1  116.34    9.18   0
  21 -13   1  115.50    7.44   0
  21  13  -1  136.40    6.65   0
 -21 -13  -1  127.59    6.15   0
 -21  13   1  106.33    8.45   0
  21  13  -1  129.16    6.94   0
  21  13  -1  124.00    5.87   0
 -23  13  -1   32.31    6.00   0
 -23  13  -1   35.35    7.91   0
  23  13   1   42.39    7.61   0
  23 -13  -1   30.82    5.97   0
  23  13   1   31.65    6.27   0
  23  13   1   32.30    7.47   0
  23 -13  -1   31.83    7.30   0
 -23 -13   1   42.38    7.69   0
  23 -13   1   40.95    7.67   0
 -23  13   1   29.54    6.76   0
  23  13  -1   24.86    6.54   0
  23  13  -1   30.56    5.42   0
  23  13  -1   38.11    6.42   0
 -23  13   1   40.61    7.97   0
  23 -13   1   28.97    5.78   0
 -23 -13  -1   24.35    7.20   0
  25  13   1   53.94    6.54   0
  25 -13  -1   64.01    6.03   0
 -25  13  -1   67.61    7.50   0
 -25  13  -1   72.09    6.90   0
 -25 -13   1   50.57    6.26   0
  25 -13  -1   71.08    7.23   0
  25  13   1   64.95    8.82   0
 -25  13   1   58.73    5.52   0
  25 -13   1   68.25    7.15   0
 -25 -13  -1   72.38    7.41   0
 -25  13   1   51.48    8.28   0
  25  13  -1   65.50    7.81   0
  25  13  -1   74.95    6.77   0
  25 -13   1   65.43    8.96   0
  25  13  -1   70.04    5.69   0
  27  13   1   30.58    6.41   0
  27  13   1    7.84    8.87   0
 -27 -13   1   16.35    6.26   0
  27 -13  -1   13.93    5.95   0
 -27  13  -1   22.51    5.94   0
  27 -13  -1   13.86    7.15   0
 -27 -13  -1   11.90    7.24   0
  27  13  -1   21.30    5.65   0
  27  13  -1   13.81    6.22   0
  27 -13   1    6.04    5.84   0
  27 -13   1   10.13    7.71   0
 -27  13   1   25.05    7.90   0
  27 -13   1   16.68    6.95   0
 -29  13  -1    1.96    6.05   0
  29  13   1    2.22    7.60   0
  29 -13  -1    8.26    6.48   0
 -29 -13   1    0.21    7.70   0
  29  13   1   -4.06    6.70   0
  29 -13  -1   21.84    7.08   0
  29 -13  -1   22.80    7.24   0
 -29 -13  -1    5.16    6.49   0
 -29  13   1   -0.23    7.82   0
  29 -13   1   12.13    6.90   0
  29  13  -1    8.16    5.51   0
  29  13  -1   20.21    7.52   0
  29 -13   1   15.89    5.86   0
  29 -13   1   10.83    7.42   0
 -29 -13  -1   18.97    7.41   0
  31 -13  -1   30.80    5.61   0
 -31 -13   1   37.08    7.55   0
  31  13   1   33.02    8.23   0
 -31  13  -1   32.05    7.26   0
  31 -13  -1   31.10    6.00   0
  31 -13  -1   41.34    7.30   0
  31  13   1   24.33    7.81   0
  31  13  -1   40.48    6.27   0
  31 -13   1   29.12    7.77   0
  31 -13   1   38.25    8.09   0
 -31 -13  -1   35.09    6.96   0
 -31 -13  -1   26.27    7.48   0
 -31  13   1   37.31    8.01   0
  31 -13   1   45.31    6.05   0
  31  13  -1   43.32    5.63   0
 -33  13  -1   83.31    6.19   0
 -33 -13   1   87.62    7.11   0
  33 -13  -1   84.73    5.81   0
 -33 -13   1   88.25    6.37   0
  33  13   1   78.94    8.06   0
  33  13   1   75.56    6.90   0
  33 -13  -1   87.23    7.51   0
  33 -13  -1   89.13    6.09   0
  33  13  -1   83.87    6.39   0
 -33 -13  -1   97.46    7.55   0
 -33  13   1   75.60    6.67   0
  33 -13   1   80.26    7.33   0
  33 -13   1   93.37    7.96   0
 -33 -13  -1   93.18    7.15   0
  33  13  -1   93.86    5.91   0
  33 -13   1   80.21    7.74   0
  35 -13  -1   54.44    5.83   0
 -35 -13   1   29.75    5.95   0
  35  13   1   42.31    7.98   0
 -35  13  -1   51.38    5.95   0
  35  13   1   36.79    8.34   0
  35 -13  -1   62.70    7.44   0
  35 -13  -1   46.00    7.42   0
 -35 -13   1   44.29    5.68   0
 -35 -13  -1   49.55    6.96   0
  35  13  -1   51.93    6.65   0
 -35 -13  -1   43.47    6.12   0
 -35  13   1   22.01    6.52   0
  35  13  -1   40.74    7.19   0
  35 -13   1   47.20    7.12   0
  35 -13   1   47.31    7.95   0
  35 -13   1   43.63    5.84   0
  37  13   1   37.15    7.75   0
  37 -13  -1   30.88    5.91   0
 -37 -13   1   38.32    6.09   0
  37 -13  -1   30.29    7.36   0
 -37 -13   1   34.01    5.80   0
 -37  13  -1   13.85    7.36   0
  37 -13  -1   44.86    6.18   0
  37  13   1   31.50    6.73   0
  37 -13   1   24.19    7.23   0
  37  13  -1   19.22    6.45   0
 -37 -13  -1   28.63    6.04   0
  37 -13   1   24.49    7.67   0
 -37  13   1   38.91    7.91   0
  37  13  -1   33.15    7.26   0
 -37 -13  -1   19.99    6.97   0
  37 -13   1   45.76    8.83   0
 -39 -13   1    8.03    5.88   0
  39 -13  -1    3.02    6.14   0
 -39  13  -1   10.26    5.89   0
  39 -13  -1    0.12    5.67   0
  39  13   1    1.23    7.81   0
  39  13   1    0.78    6.69   0
  39 -13  -1   -3.89    5.88   0
 -39 -13   1    6.97    6.80   0
  39  13  -1   11.18    5.77   0
  39  13  -1   13.16    5.97   0
  39 -13   1   13.84    7.21   0
 -39  13   1    3.97    6.37   0
  39 -13   1   10.90    7.74   0
  39 -13   1   -2.90    7.27   0
 -39 -13  -1    8.37    6.98   0
 -39 -13  -1    9.47    7.43   0
  -1 -15   1   26.04    5.38   0
   1  15   1   18.60    8.61   0
  -1 -15   1   23.50    7.99   0
  -1  15  -1   29.52    5.47   0
   1 -15  -1   29.66    6.01   0
   1  15   1   21.48    5.89   0
  -1  15  -1   35.64    6.83   0
   1 -15  -1   30.30    6.61   0
  -1 -15  -1   35.74    6.57   0
   1 -15   1   20.08    5.37   0
   1  15  -1   42.07    6.67   0
   1 -15   1   25.94    7.67   0
   1  15  -1   28.67    7.25   0
  -1 -15  -1   37.95    5.96   0
  -1  15   1   30.82    7.55   0
  -1  15   1   25.19    5.70   0
   3  15   1  232.15    9.46   0
   3 -15  -1  247.21    8.21   0
  -3 -15   1  227.57    7.18   0
   3 -15  -1  246.83    6.61   0
  -3  15  -1  257.02    7.57   0
  -3  15  -1  252.24    6.16   0
   3  15   1  237.54    6.43   0
  -3  15   1  237.54    6.30   0
   3  15  -1  221.10    7.35   0
  -3 -15  -1  236.30    6.56   0
   3 -15   1  228.23    5.86   0
   3  15  -1  239.58    6.15   0
   3 -15   1  242.97    7.20   0
  -3  15   1  227.46    8.77   0
   5  15   1  177.13    8.97   0
  -5 -15   1  181.59    8.35   0
   5 -15  -1  197.29    7.66   0
  -5  15  -1  182.29    6.33   0
   5  15   1  190.52    7.19   0
   5  15   1  181.66    6.46   0
  -5  15  -1  187.36    7.37   0
   5 -15  -1  196.18    7.32   0
   5 -15   1  194.19    8.44   0
  -5 -15  -1  189.50    6.56   0
   5  15  -1  196.01    6.35   0
   5  15  -1  193.77    5.95   0
  -5  15   1  177.99    8.43   0
   5 -15   1  178.88    6.20   0
   5  15  -1  196.36    7.15   0
  -5  15   1  180.68    7.31   0
   7 -15  -1  659.14    7.43   0
  -7  15  -1  641.97    8.55   0
  -7  15  -1  682.25    8.56   0
   7 -15  -1  686.79    8.61   0
  -7 -15   1  698.52    8.09   0
   7  15   1  689.38    9.72   0
   7  15   1  685.53    7.80   0
   7  15   1  713.88    9.91   0
  -7  15   1  685.96   10.04   0
   7  15  -1  668.19    7.08   0
   7 -15   1  720.75    8.25   0
   7  15  -1  633.45    7.28   0
   7  15  -1  679.69    8.22   0
   7 -15   1  734.98    9.89   0
  -7 -15  -1  656.48    7.81   0
  -7  15   1  678.92    7.22   0
  -9 -15   1  587.45    7.83   0
   9 -15  -1  578.43    8.48   0
   9  15   1  609.13    9.98   0
   9  15   1  573.23   10.68   0
   9 -15  -1  589.01    7.46   0
   9  15   1  573.22    7.50   0
  -9  15  -1  568.73    7.25   0
  -9  15  -1  601.95    8.31   0
  -9  15   1  569.68    9.79   0
   9 -15   1  596.21    8.30   0
   9 -15   1  592.09    7.17   0
  -9 -15  -1  600.25    7.56   0
   9  15  -1  558.22    7.18   0
   9  15  -1  594.18    7.77   0
   9  15  -1  580.98    7.98   0
  -9  15   1  594.76    7.19   0
  11  15   1  943.99    8.39   0
  11  15   1  960.55   10.82   0
  11 -15  -1  949.87    9.51   0
  11  15   1  962.59   10.41   0
  11 -15  -1  952.09    7.94   0
 -11 -15   1  967.75    8.88   0
 -11  15  -1  925.42    9.27   0
 -11  15  -1  939.88    9.39   0
 -11  15   1  929.11   10.81   0
 -11  15   1  951.73    8.68   0
  11  15  -1  940.21    8.83   0
  11  15  -1  947.10    7.69   0
  11 -15   1  986.97    8.17   0
 -11 -15  -1  951.63    8.28   0
  11  15  -1  926.15    9.25   0
  11 -15   1  998.17   10.80   0
  13  15   1  169.37    8.75   0
  13 -15  -1  186.10    6.40   0
  13 -15  -1  184.10    6.18   0
 -13 -15   1  170.95    6.86   0
  13  15   1  171.68    8.49   0
  13  15   1  145.25    6.71   0
 -13  15  -1  190.28    6.23   0
 -13  15  -1  186.59    7.32   0
 -13  15   1  161.11    5.79   0
 -13 -15  -1  186.02    6.66   0
  13  15  -1  188.03    5.97   0
  13  15  -1  187.42    7.72   0
  13 -15   1  162.13    5.84   0
  13 -15   1  165.85    8.44   0
  13  15  -1  189.78    5.99   0
 -13  15   1  159.11    8.46   0
  15  15   1   50.21    7.97   0
  15 -15  -1   48.43    6.97   0
 -15 -15   1   56.20    6.33   0
  15  15   1   49.28    6.36   0
  15 -15  -1   57.04    5.71   0
 -15  15  -1   49.62    6.92   0
 -15  15  -1   63.52    6.96   0
  15  15   1   51.48    7.11   0
 -15  15   1   52.48    6.58   0
  15  15  -1   65.03    5.57   0
  15  15  -1   60.41    6.57   0
  15 -15   1   54.97    6.68   0
  15  15  -1   59.18    6.06   0
 -15 -15  -1   55.50    6.18   0
  15 -15   1   52.53    8.01   0
 -15  15   1   53.70    6.61   0
 -17  15  -1   20.17    7.07   0
  17 -15  -1   13.98    6.71   0
  17  15   1   15.46    6.79   0
  17  15   1   17.62    6.29   0
  17 -15  -1   11.61    5.70   0
  17  15   1   12.18    7.07   0
 -17 -15   1   17.38    7.67   0
 -17  15  -1   15.80    6.46   0
 -17  15   1   10.33    5.70   0
  17  15  -1   -2.69    6.02   0
  17  15  -1   13.19    6.46   0
  17 -15   1   19.08    5.70   0
 -17 -15  -1   27.15    7.28   0
  17 -15   1   22.66    7.58   0
 -17  15   1   22.66    7.94   0
  17  15  -1   21.58    6.42   0
  19  15   1  154.38    8.81   0
 -19  15  -1  119.26    7.02   0
 -19  15  -1  128.84    5.88   0
  19  15   1  164.79    8.35   0
 -19 -15   1  170.60    6.73   0
  19 -15  -1  140.40    7.59   0
  19 -15  -1  132.28    6.21   0
  19  15   1  133.72    7.80   0
  19  15  -1  133.45    6.55   0
 -19  15   1  155.55    7.12   0
  19  15  -1  136.12    5.64   0
 -19  15   1  170.76    8.44   0
  19 -15   1  157.14    6.09   0
 -19 -15  -1  147.08    7.26   0
  19  15  -1  147.76    6.47   0
  19 -15   1  163.33    8.17   0
 -21  15  -1  119.02    7.00   0
 -21  15  -1  121.57    7.49   0
  21  15   1  142.23    7.19   0
  21 -15  -1  123.52    7.63   0
  21  15   1  141.29    6.53   0
  21 -15  -1  124.61    7.38   0
 -21 -15   1  141.95    6.65   0
  21  15   1  139.07    8.76   0
  21 -15   1  139.07    6.09   0
  21  15  -1  108.69    6.73   0
  21  15  -1  122.53    5.89   0
  21  15  -1  114.92    6.40   0
  21 -15   1  160.21    8.18   0
 -21  15   1  148.77    7.21   0
 -21 -15  -1  121.97    7.50   0
 -21  15   1  134.02    7.06   0
 -23  15  -1   52.99    5.92   0
 -23  15  -1   51.45    6.84   0
 -23 -15   1   50.95    7.66   0
  23  15   1   48.35    7.90   0
  23 -15  -1   45.26    7.16   0
  23  15   1   39.99    6.29   0
  23 -15  -1   56.58    6.04   0
  23  15   1   55.16    8.67   0
 -23  15   1   50.58    5.75   0
  23  15  -1   44.51    6.68   0
  23  15  -1   50.76    6.82   0
  23  15  -1   47.57    6.27   0
 -23 -15  -1   44.14    7.05   0
  23 -15   1   52.45    7.16   0
 -23  15   1   40.17    6.72   0
  23 -15   1   53.96    7.83   0
 -25  15  -1  139.35    6.25   0
 -25  15  -1  146.61    7.32   0
  25  15   1  171.33    8.47   0
 -25 -15   1  162.80    6.72   0
  25 -15  -1  149.22    7.51   0
  25  15   1  151.73    7.01   0
  25  15   1  154.33    8.27   0
  25 -15  -1  149.66    6.47   0
 -25 -15  -1  167.74    6.46   0
 -25  15   1  155.68    7.22   0
  25  15  -1  134.56    7.03   0
 -25  15   1  149.37    8.41   0
  25 -15   1  172.23    6.43   0
  25  15  -1  153.00    5.96   0
  25  15  -1  160.83    6.61   0
  25 -15   1  167.79    8.51   0
  27 -15  -1   99.32    7.43   0
  27  15   1   88.80    7.14   0
 -27 -15   1  121.39    6.43   0
  27  15   1   92.41    8.16   0
  27  15   1   86.20    6.86   0
 -27  15  -1   87.05    7.38   0
  27 -15  -1   97.93    6.12   0
  27  15  -1   93.05    6.93   0
 -27 -15  -1   87.55    6.24   0
 -27  15   1  101.70    6.72   0
  27  15  -1  101.06    6.51   0
  27 -15   1   89.82    8.10   0
  27  15  -1   84.74    5.81   0
  27 -15   1   89.77    6.05   0
  29  15   1   46.21    6.88   0
  29 -15  -1   26.31    5.98   0
  29 -15  -1   41.38    5.64   0
 -29 -15   1   56.21    7.54   0
  29 -15  -1   46.34    7.15   0
  29  15   1   32.81    8.04   0
  29  15   1   19.92    6.74   0
 -29  15  -1   39.52    6.14   0
  29 -15   1   37.58    7.09   0
  29  15  -1   44.23    6.79   0
  29 -15   1   38.20    7.98   0
 -29 -15  -1   29.39    6.07   0
 -29  15   1   35.96    6.54   0
  29  15  -1   40.95    6.56   0
  29 -15   1   36.02    6.00   0
  29  15  -1   21.35    6.41   0
  31 -15  -1   37.18    5.70   0
 -31 -15   1   57.67    7.65   0
 -31  15  -1   45.91    7.16   0
  31  15   1   54.07    7.83   0
  31  15   1   50.29    7.04   0
  31  15   1   49.86    8.21   0
  31 -15  -1   42.94    6.16   0
  31 -15  -1   67.97    7.42   0
  31  15  -1   56.33    5.57   0
  31 -15   1   40.06    7.16   0
 -31 -15  -1   56.25    6.17   0
 -31  15   1   52.21    6.61   0
  31  15  -1   40.44    6.28   0
  31 -15   1   51.34    8.00   0
  31  15  -1   40.34    7.05   0
  31 -15   1   37.96    5.92   0
 -33  15  -1    3.99    5.64   0
  33 -15  -1    1.43    5.50   0
  33  15   1   -2.20    7.85   0
 -33 -15   1   -7.44    6.14   0
  33  15   1    4.06    8.86   0
  33 -15  -1    9.84    5.86   0
  33  15   1   -7.48    6.63   0
  33 -15  -1    8.44    7.24   0
  33 -15   1   -0.31    7.15   0
 -33 -15  -1   15.92    7.24   0
 -33  15   1    9.79    6.26   0
  33 -15   1   10.34    8.00   0
  33  15  -1    7.59    6.02   0
  33 -15   1    3.09    5.73   0
  33  15  -1    4.99    5.41   0
  33  15  -1   10.26    6.98   0
  35  15   1   20.05    7.82   0
 -35 -15   1   10.31    6.00   0
 -35  15  -1   14.13    6.11   0
  35 -15  -1   13.94    7.12   0
  35  15   1   20.63    8.15   0
  35 -15  -1   16.33    6.07   0
  35 -15  -1   15.13    6.09   0
  35 -15   1   -3.33    7.16   0
  35 -15   1   20.11    6.98   0
 -35  15   1    0.82    7.94   0
 -35 -15  -1   12.07    6.14   0
  35  15  -1   14.69    6.23   0
  35 -15   1   14.97    7.97   0
  35  15  -1   16.07    7.17   0
  35  15  -1    9.16    5.56   0
  37  15   1   -2.43    7.94   0
  37  15   1   -9.31    6.93   0
  37 -15  -1   18.11    7.28   0
  37 -15  -1   21.75    7.29   0
 -37  15  -1   27.77    7.40   0
 -37 -15   1   13.30    6.25   0
 -37 -15  -1   -0.29    6.16   0
  37 -15   1    4.93    9.13   0
 -37  15   1   -8.56    6.36   0
  37  15  -1   -7.32    5.89   0
  -1 -17   1  219.42    7.06   0
   1 -17  -1  240.95    6.59   0
  -1  17  -1  237.07    7.40   0
   1 -17  -1  231.28    8.36   0
  -1  17  -1  234.00    6.28   0
   1  17   1  210.72    7.67   0
   1  17   1  214.32    8.52   0
  -1 -17   1  223.52    8.47   0
  -1  17   1  226.21    6.45   0
  -1 -17  -1  228.08    7.43   0
   1 -17   1  228.26    7.10   0
   1  17  -1  230.82    6.21   0
   1 -17   1  219.36    7.06   0
   1  17  -1  217.38    6.35   0
  -1  17   1  222.81    8.48   0
  -1 -17  -1  230.34    6.70   0
  -3 -17   1  259.81    8.39   0
   3 -17  -1  247.41    7.42   0
   3 -17  -1  252.60    6.62   0
  -3  17  -1  250.26    6.24   0
  -3  17  -1  258.57    7.55   0
   3  17   1  242.76    9.61   0
   3  17   1  246.13    6.45   0
   3  17   1  247.49    8.52   0
   3 -17   1  255.03    6.14   0
   3  17  -1  257.46    7.22   0
  -3  17   1  232.69    9.59   0
  -3 -17  -1  248.92    7.98   0
   3 -17   1  260.33    8.57   0
   3  17  -1  256.30    6.51   0
  -3  17   1  241.98    6.32   0
  -5  17  -1  162.33    6.32   0
  -5  17  -1  175.32    6.08   0
   5  17   1  167.10    7.62   0
   5 -17  -1  158.22    8.33   0
  -5 -17   1  150.73    6.70   0
   5  17   1  142.22    9.17   0
   5 -17  -1  154.96    7.63   0
   5  17   1  163.16    8.24   0
   5 -17   1  152.14    7.03   0
   5  17  -1  165.15    7.11   0
   5 -17   1  167.94    8.40   0
   5  17  -1  160.00    7.00   0
  -5 -17  -1  150.69    6.52   0
   5  17  -1  184.46    6.14   0
  -5  17   1  153.28    5.97   0
  -5  17   1  160.94    8.59   0
   7 -17  -1   64.07    6.72   0
   7 -17  -1   63.37    5.69   0
  -7 -17   1   55.24    7.80   0
   7  17   1   53.49    7.53   0
   7  17   1   62.48    6.19   0
   7  17   1   53.44    6.78   0
  -7  17  -1   71.92    7.20   0
  -7  17  -1   58.07    6.92   0
  -7  17   1   59.59    7.76   0
   7  17  -1   62.13    5.92   0
   7 -17   1   53.00    5.76   0
   7 -17   1   68.25    6.66   0
  -7 -17  -1   49.05    6.30   0
   7  17  -1   53.94    5.67   0
  -7  17   1   54.62    5.77   0
   7  17  -1   61.15    6.58   0
   9  17   1   60.03    6.10   0
   9  17   1   58.41    7.75   0
   9  17   1   71.03    8.43   0
   9 -17  -1   79.25    6.89   0
   9 -17  -1   61.58    5.95   0
  -9  17  -1   71.90    5.90   0
  -9  17  -1   70.34    7.15   0
  -9 -17   1   49.27    6.22   0
   9  17  -1   65.55    5.50   0
  -9 -17  -1   79.14    7.58   0
   9  17  -1   63.26    6.43   0
  -9  17   1   58.67    8.10   0
  -9  17   1   69.90    5.46   0
   9  17  -1   59.70    6.71   0
   9 -17   1   74.03    6.81   0
   9 -17   1   59.28    5.55   0
  11  17   1   45.96    6.20   0
  11 -17  -1   43.24    6.86   0
  11  17   1   44.64    8.13   0
  11 -17  -1   49.60    5.78   0
 -11  17  -1   41.77    5.72   0
  11  17   1   42.45    7.75   0
 -11  17  -1   39.42    6.78   0
 -11 -17   1   49.16    6.21   0
 -11 -17  -1   40.10    7.43   0
 -11  17   1   47.78    5.42   0
 -11  17   1   43.02    7.93   0
  11 -17   1   32.38    5.46   0
  11  17  -1   30.52    7.14   0
  11  17  -1   42.34    6.79   0
  11 -17   1   34.95    8.14   0
  11  17  -1   30.52    5.17   0
 -13 -17   1  115.56    6.29   0
  13 -17  -1  126.54    7.16   0
  13  17   1  111.07    8.42   0
  13  17   1  112.62    7.35   0
  13 -17  -1  129.65    6.17   0
 -13  17  -1  125.47    5.88   0
 -13  17  -1  127.80    7.14   0
  13  17   1  116.30    6.25   0
 -13  17   1  107.22    6.94   0
 -13 -17  -1  123.30    6.28   0
  13  17  -1  127.95    5.75   0
  13  17  -1  125.57    6.80   0
  13  17  -1  113.12    7.29   0
  13 -17   1  114.72    8.20   0
  13 -17   1  135.40    7.17   0
 -13  17   1  120.14    6.90   0
  15 -17  -1   99.53    6.17   0
 -15 -17   1  132.77    7.91   0
  15  17   1  117.42    8.43   0
  15  17   1  117.46    7.54   0
  15 -17  -1  109.39    7.04   0
  15  17   1  105.50    6.42   0
 -15  17  -1   93.34    6.00   0
 -15  17  -1  106.56    5.84   0
  15  17  -1   92.43    5.95   0
  15  17  -1   84.79    5.69   0
 -15 -17  -1   96.93    6.18   0
  15 -17   1  113.06    5.82   0
  15 -17   1  106.53    8.20   0
  15  17  -1   93.69    5.64   0
 -15  17   1  103.64    8.20   0
 -15  17   1  104.85    6.77   0
  17 -17  -1   21.01    7.53   0
  17 -17  -1   41.31    5.73   0
  17  17   1   37.87    8.12   0
 -17 -17   1   31.70    6.16   0
  17  17   1   37.59    8.14   0
  17  17   1   19.35    7.68   0
 -17  17  -1   23.91    5.88   0
 -17  17  -1   40.35    6.83   0
  17  17  -1   34.40    6.79   0
 -17  17   1   40.72    6.58   0
  17 -17   1   26.89    6.86   0
 -17 -17  -1   26.37    6.05   0
 -17  17   1   29.48    5.81   0
  17 -17   1   29.86    6.42   0
  17  17  -1   26.09    6.05   0
  17  17  -1   35.14    5.49   0
 -19  17  -1  166.30    7.40   0
  19  17   1  154.07    8.71   0
 -19 -17   1  180.95    6.78   0
  19  17   1  158.99    7.59   0
  19 -17  -1  178.23    7.42   0
  19  17   1  154.65    6.61   0
  19 -17  -1  172.94    6.31   0
 -19  17  -1  160.75    6.36   0
 -19  17   1  150.22    6.03   0
  19 -17   1  162.29    7.39   0
 -19  17   1  143.10    8.30   0
  19  17  -1  166.63    5.78   0
 -19 -17  -1  162.14    7.69   0
  19 -17   1  183.79    8.61   0
  19  17  -1  180.38    6.91   0
  19  17  -1  164.54    6.60   0
 -21  17  -1   70.41    5.72   0
 -21  17  -1   66.48    7.57   0
  21  17   1   72.43    6.42   0
 -21 -17   1   77.01    6.51   0
  21  17   1   84.59    8.27   0
  21 -17  -1   71.09    7.38   0
  21 -17  -1   67.53    7.56   0
  21  17   1   77.17    7.52   0
 -21  17   1   86.07    5.92   0
  21  17  -1   65.84    5.56   0
  21  17  -1   76.23    6.21   0
  21 -17   1   83.54    6.14   0
 -21 -17  -1   74.21    6.05   0
  21  17  -1   66.80    6.95   0
  21 -17   1   84.49    8.28   0
 -21  17   1   80.81    8.28   0
 -23  17  -1   81.77    7.06   0
 -23  17  -1   76.91    5.99   0
  23 -17  -1   88.44    5.98   0
  23  17   1   82.93    7.32   0
 -23 -17   1   87.33    7.74   0
  23  17   1   79.39    7.44   0
  23 -17  -1   84.84    6.16   0
  23  17   1   81.15    7.82   0
  23  17  -1   74.88    5.62   0
 -23  17   1   91.98    6.92   0
  23  17  -1   65.32    6.96   0
  23 -17   1   93.21    6.09   0
 -23 -17  -1   80.67    6.11   0
  23  17  -1   85.85    6.19   0
  23 -17   1  104.35    8.24   0
 -23  17   1   76.11    8.27   0
 -25  17  -1   27.60    6.97   0
 -25  17  -1   13.14    5.86   0
  25  17   1    9.47    6.92   0
 -25 -17   1    7.95    7.86   0
  25 -17  -1    8.83    7.11   0
  25  17   1   29.60    7.82   0
  25 -17  -1   21.87    5.86   0
  25  17   1    9.39    8.65   0
  25  17  -1   13.23    5.65   0
 -25  17   1   -1.06    6.77   0
  25  17  -1   12.41    5.54   0
 -25 -17  -1   23.29    6.09   0
  25  17  -1   29.89    6.26   0
 -25  17   1   12.62    7.95   0
  25 -17   1   20.61    7.02   0
  25 -17   1    5.87    7.94   0
 -27  17  -1    4.80    6.65   0
 -27 -17   1   -3.59    6.08   0
  27  17   1   11.65    7.84   0
  27  17   1    7.18    7.87   0
  27 -17  -1   -5.65    7.08   0
 -27  17  -1    9.88    7.13   0
  27  17   1    5.54    7.52   0
  27 -17  -1   10.26    7.14   0
  27  17  -1    2.65    6.79   0
  27  17  -1    4.50    6.60   0
 -27  17   1   11.42    6.71   0
 -27 -17  -1    3.25    7.36   0
 -27  17   1    9.80    7.92   0
  27 -17   1   -7.59    5.96   0
  27  17  -1    6.03    6.09   0
  27 -17   1    6.25    7.63   0
  29  17   1    9.32    6.89   0
 -29  17  -1   14.82    5.86   0
 -29 -17   1    7.27    6.02   0
  29  17   1    8.01    7.63   0
  29  17   1   24.37    6.44   0
  29 -17  -1   16.21    6.00   0
  29 -17  -1   12.27    7.20   0
 -29 -17  -1   23.08    5.91   0
  29  17  -1   15.90    6.75   0
  29  17  -1    3.68    7.10   0
  29 -17   1   27.07    5.61   0
 -29  17   1    3.94    8.06   0
  29 -17   1   15.18    7.99   0
  29  17  -1   47.87    7.58   0
 -31 -17   1   12.35    6.02   0
 -31  17  -1   18.70    5.83   0
  31  17   1   15.11    6.94   0
  31  17   1   16.17    7.89   0
  31 -17  -1   28.80    7.22   0
  31  17   1    5.55    6.59   0
  31 -17  -1   13.01    5.92   0
  31 -17  -1   17.06    5.64   0
  31  17  -1   23.88    6.22   0
  31  17  -1   30.28    6.72   0
 -31 -17  -1   23.44    6.01   0
  31 -17   1   22.94    5.78   0
  31 -17   1   12.99    6.95   0
  31 -17   1   15.42    8.05   0
 -31  17   1    8.72    6.59   0
  31  17  -1   26.11    6.89   0
  33 -17  -1    3.84    5.71   0
  33  17   1   10.95    8.11   0
 -33 -17   1   14.69    6.16   0
  33  17   1   20.08    9.12   0
 -33  17  -1   21.41    7.27   0
  33 -17  -1   14.04    5.95   0
  33  17   1   16.54    8.10   0
  33 -17  -1   18.50    7.48   0
 -33 -17  -1    8.88    7.29   0
 -33  17   1   15.99    6.58   0
  33 -17   1   14.63    8.18   0
  33 -17   1   15.97    7.13   0
  33  17  -1   10.73    6.68   0
  33 -17   1   11.43    8.11   0
  33  17  -1   10.15    7.07   0
  33  17  -1   14.59    6.27   0
   1 -19  -1  106.51    7.69   0
  -1  19  -1  101.51    6.01   0
  -1 -19   1   98.68    6.54   0
   1  19   1   79.37    9.25   0
  -1  19  -1  103.31    7.02   0
   1  19   1   85.14    5.89   0
   1 -19  -1   98.08    7.94   0
   1 -19   1   92.50    6.79   0
  -1 -19  -1   87.77    6.31   0
   1 -19   1   90.66    8.08   0
   1  19  -1   98.64    7.03   0
   1  19  -1  101.80    7.08   0
  -1  19   1   96.55    5.98   0
  -1  19   1   89.98    8.23   0
  -3 -19   1   52.49    6.71   0
  -3  19  -1   58.15    5.91   0
  -3  19  -1   53.20    5.76   0
   3  19   1   51.65    7.67   0
   3 -19  -1   48.29    7.35   0
   3 -19  -1   62.43    7.77   0
   3  19   1   47.34    5.96   0
   3  19   1   43.81    7.88   0
   3 -19   1   61.02    8.01   0
  -3  19   1   48.33    7.95   0
  -3 -19  -1   56.59    6.28   0
   3  19  -1   62.85    6.88   0
   3  19  -1   63.55    7.20   0
   3 -19   1   52.76    5.61   0
   3  19  -1   63.56    6.59   0
  -3  19   1   52.95    6.90   0
   5  19   1   96.93    6.25   0
   5 -19  -1   87.95    6.11   0
  -5  19  -1   82.20    6.10   0
   5 -19  -1   94.20    7.05   0
   5  19   1   97.75    6.98   0
  -5 -19   1  110.55    6.48   0
   5  19   1  108.91    8.98   0
  -5  19  -1   90.66    6.97   0
  -5  19   1   95.38    8.35   0
   5 -19   1  101.80    8.20   0
  -5 -19  -1   93.55    7.65   0
   5  19  -1   91.10    5.44   0
   5 -19   1   96.65    6.79   0
   5  19  -1   97.71    7.00   0
   5  19  -1   88.39    5.86   0
  -5  19   1   91.33    5.97   0
   7 -19  -1   50.20    6.05   0
  -7 -19   1   51.68    6.32   0
   7 -19  -1   44.42    7.82   0
   7  19   1   40.59    7.68   0
   7  19   1   35.34    8.80   0
   7  19   1   46.89    7.39   0
  -7  19  -1   37.94    5.99   0
  -7  19  -1   49.89    6.83   0
   7 -19   1   50.85    6.99   0
  -7  19   1   32.52    8.07   0
   7 -19   1   42.00    8.04   0
  -7 -19  -1   40.18    6.14   0
   7  19  -1   43.12    6.80   0
   7  19  -1   42.13    6.48   0
   7  19  -1   34.42    5.97   0
  -7  19   1   29.40    5.60   0
   9  19   1   11.39    7.73   0
   9  19   1    6.06    7.43   0
  -9 -19   1    8.44    6.32   0
   9  19   1   14.48    7.40   0
   9 -19  -1   12.66    5.75   0
  -9  19  -1   16.76    5.67   0
  -9  19  -1   13.71    5.28   0
   9 -19  -1    8.95    7.82   0
   9  19  -1   14.55    6.33   0
  -9  19   1   11.60    7.79   0
   9  19  -1    1.81    5.36   0
   9 -19   1    6.87    6.60   0
   9 -19   1   -5.22    7.95   0
   9  19  -1    8.97    5.79   0
  -9 -19  -1   22.08    7.39   0
  -9  19   1   26.34    6.65   0
  11  19   1   15.15    7.94   0
  11 -19  -1    8.74    7.47   0
  11  19   1    7.94    7.39   0
 -11 -19   1   25.15    6.15   0
  11  19   1   27.98    7.47   0
 -11  19  -1    6.59    7.07   0
 -11  19  -1   14.17    6.73   0
  11 -19  -1   20.56    6.62   0
 -11  19   1   21.76    7.96   0
  11 -19   1   21.65    5.51   0
  11  19  -1    9.77    5.73   0
 -11 -19  -1    8.52    6.09   0
  11  19  -1   14.46    6.60   0
  11 -19   1   23.25    6.70   0
  11  19  -1   11.80    5.48   0
 -11  19   1   25.53    6.96   0
  13  19   1  113.57    6.39   0
  13  19   1  121.58    7.51   0
  13 -19  -1  125.50    7.20   0
  13  19   1  117.77    8.80   0
  13 -19  -1  114.94    7.47   0
 -13  19  -1  115.62    7.39   0
 -13  19  -1  120.04    7.03   0
 -13 -19   1  128.80    7.91   0
  13  19  -1  119.55    5.90   0
  13 -19   1  127.89    7.20   0
  13 -19   1  123.71    6.89   0
  13  19  -1  103.86    7.06   0
 -13 -19  -1  101.62    7.66   0
  13  19  -1  123.70    6.31   0
 -13  19   1  109.66    8.44   0
 -13  19   1  121.85    6.98   0
 -15 -19   1   60.78    7.67   0
  15  19   1   66.91    7.24   0
  15  19   1   73.86    8.37   0
  15 -19  -1   45.13    5.97   0
  15  19   1   55.46    6.38   0
  15 -19  -1   64.36    6.96   0
 -15  19  -1   58.24    7.33   0
 -15  19  -1   61.39    6.83   0
  15 -19   1   58.10    8.26   0
  15  19  -1   56.60    6.83   0
 -15  19   1   64.23    8.11   0
  15  19  -1   55.96    7.00   0
  15  19  -1   42.28    7.21   0
  15 -19   1   67.03    5.82   0
 -15  19   1   79.82    6.76   0
 -15 -19  -1   64.00    6.20   0
 -17 -19   1   59.54    7.62   0
 -17  19  -1   56.01    6.70   0
  17 -19  -1   55.12    7.11   0
  17  19   1   45.73    6.05   0
  17  19   1   59.10    8.40   0
  17 -19  -1   49.20    7.36   0
  17  19   1   53.49    8.20   0
 -17  19  -1   51.29    6.00   0
 -17  19   1   53.25    5.55   0
 -17  19   1   43.14    6.66   0
  17  19  -1   43.43    5.76   0
  17 -19   1   45.42    5.85   0
 -17 -19  -1   48.80    7.41   0
  17 -19   1   50.45    8.21   0
  17  19  -1   52.41    6.74   0
  17  19  -1   53.64    6.69   0
 -19  19  -1   37.15    7.16   0
  19  19   1   35.64    7.59   0
  19 -19  -1   42.96    6.24   0
  19  19   1   42.00    7.47   0
 -19 -19   1   56.27    6.12   0
  19  19   1   20.54    8.29   0
 -19  19  -1   42.90    6.84   0
  19 -19  -1   25.56    5.75   0
 -19  19   1   39.95    5.73   0
 -19  19   1   34.30    8.08   0
  19  19  -1   37.34    5.56   0
 -19 -19  -1   40.86    6.08   0
  19  19  -1   29.95    7.15   0
  19 -19   1   42.09    8.16   0
  19  19  -1   33.48    6.84   0
  19 -19   1   48.04    5.62   0
 -21  19  -1    7.66    6.58   0
  21  19   1   10.68    7.98   0
  21 -19  -1   11.23    5.54   0
 -21 -19   1   -1.09    6.18   0
 -21  19  -1    3.09    5.99   0
  21 -19  -1   -1.92    7.07   0
  21  19   1   17.49    6.23   0
  21  19   1    5.22    8.44   0
  21  19  -1   15.36    5.31   0
  21 -19   1   18.06    5.69   0
 -21 -19  -1    9.61    5.75   0
  21  19  -1   11.63    6.55   0
  21 -19   1    2.17    6.48   0
  21  19  -1   18.45    7.28   0
 -21  19   1   20.18    6.74   0
 -21  19   1   11.93    7.88   0
 -23  19  -1   27.46    6.71   0
 -23  19  -1   33.29    5.99   0
  23  19   1   15.46    8.02   0
 -23 -19   1   27.75    6.04   0
  23 -19  -1   24.44    7.27   0
  23  19   1   25.73    6.16   0
  23 -19  -1   22.22    6.95   0
  23  19   1   22.53    7.55   0
 -23  19   1   23.11    6.80   0
  23  19  -1   22.04    5.54   0
  23 -19   1   28.04    8.17   0
 -23  19   1   18.10    8.06   0
  23 -19   1   24.15    7.06   0
  23  19  -1   14.45    6.81   0
 -23 -19  -1   18.80    5.78   0
  23  19  -1   18.69    7.24   0
 -25  19  -1    2.30    6.04   0
  25 -19  -1    7.68    7.33   0
  25  19   1    0.96    6.99   0
  25 -19  -1    6.99    6.91   0
 -25 -19   1    4.00    6.15   0
  25  19   1   15.34    6.31   0
  25  19   1    0.60    8.84   0
 -25  19  -1    7.75    6.65   0
 -25  19   1    4.51    6.89   0
  25 -19   1   14.37    8.07   0
  25  19  -1   -3.66    5.60   0
  25  19  -1    8.74    5.53   0
 -25  19   1    8.03    7.91   0
 -25 -19  -1    5.77    5.87   0
  25 -19   1    8.88    5.56   0
  25  19  -1    9.00    7.39   0
 -27  19  -1   12.26    6.83   0
 -27  19  -1   -2.95    7.48   0
 -27 -19   1   20.63    5.98   0
  27  19   1    9.51    8.22   0
  27  19   1    5.28    7.76   0
  27 -19  -1    8.35    7.10   0
  27  19   1    2.75    6.28   0
  27 -19  -1   18.76    7.40   0
 -27  19   1   14.51    6.80   0
  27  19  -1    5.31    6.70   0
 -27 -19  -1   12.61    5.86   0
  27 -19   1    2.08    5.84   0
 -27  19   1    3.13    6.47   0
  27 -19   1    3.62    8.10   0
  27  19  -1   -0.68    6.11   0
  27  19  -1   11.82    5.70   0
   1  21   1   11.97    7.66   0
  -1 -21   1   18.88    7.85   0
   1 -21  -1   -3.32    5.85   0
  -1  21  -1    5.00    5.73   0
  -1  21  -1    2.85    5.42   0
   1  21   1   -2.06    5.55   0
   1  21   1   20.09    7.85   0
   1 -21   1    2.52    7.80   0
  -1 -21  -1    7.68    6.12   0
  -1  21   1    0.64    6.87   0
   1  21  -1   15.97    6.90   0
   1  21  -1    3.06    6.86   0
  -1  21   1   14.32    8.91   0
   3  21   1    7.46    9.17   0
  -3 -21   1   -2.24    6.40   0
   3 -21  -1    4.78    6.50   0
   3 -21  -1   16.33    5.94   0
   3  21   1    7.07    7.77   0
  -3  21  -1    3.87    5.61   0
  -3  21  -1   10.93    5.62   0
   3  21   1    2.56    5.81   0
  -3  21   1   -1.49    9.23   0
   3  21  -1    4.84    5.68   0
  -3 -21  -1   16.16    5.90   0
   3 -21   1   -1.90    5.38   0
   3  21  -1    9.11    6.92   0
   3  21  -1    8.82    5.34   0
  -3  21   1    0.48    5.53   0
   3 -21   1   -7.37    8.03   0
   5 -21  -1   29.85    6.90   0
  -5 -21   1   25.77    6.25   0
  -5  21  -1   21.14    5.67   0
   5 -21  -1   34.63    6.02   0
  -5  21  -1   33.04    7.00   0
   5  21   1   26.97    5.87   0
   5  21   1   35.25    9.10   0
   5  21   1   27.99    7.64   0
  -5  21   1   24.98    8.24   0
   5 -21   1   29.31    5.32   0
   5 -21   1   31.44    6.37   0
   5  21  -1   34.36    5.58   0
   5  21  -1   33.89    5.71   0
  -5  21   1   30.66    5.65   0
  -5 -21  -1   32.81    6.20   0
   5  21  -1   31.12    6.50   0
   7  21   1   78.26    8.19   0
  -7  21  -1   81.80    5.81   0
   7 -21  -1   98.25    6.40   0
   7 -21  -1   72.19    7.07   0
   7  21   1   76.87    6.11   0
   7  21   1   76.98    9.28   0
  -7  21  -1   74.38    7.20   0
  -7 -21   1   87.40    6.51   0
  -7  21   1   86.22    8.32   0
   7 -21   1   77.77    6.77   0
   7 -21   1   89.36    8.25   0
  -7 -21  -1   74.13    6.30   0
   7  21  -1   81.55    6.93   0
   7  21  -1   89.58    6.66   0
   7  21  -1   87.29    6.13   0
  -7  21   1   71.72    5.80   0
   9  21   1   96.41    8.37   0
  -9 -21   1  102.38    6.54   0
   9 -21  -1   72.45    7.01   0
   9 -21  -1   90.21    6.26   0
   9  21   1   78.83    8.18   0
   9  21   1   89.40    6.14   0
  -9  21  -1   76.09    6.00   0
  -9  21  -1   92.87    6.07   0
  -9 -21  -1   83.72    7.55   0
  -9  21   1   85.66    8.38   0
   9 -21   1   70.83    6.87   0
   9  21  -1   79.67    6.71   0
   9 -21   1   87.27    8.48   0
   9  21  -1   78.60    6.97   0
  -9  21   1   87.61    7.14   0
   9  21  -1   78.36    6.00   0
 -11  21  -1   23.93    6.80   0
  11 -21  -1   21.69    6.69   0
 -11 -21   1   16.38    6.23   0
  11 -21  -1   20.97    7.25   0
  11  21   1   20.82    7.07   0
  11  21   1   25.54    7.23   0
 -11  21  -1   19.82    7.22   0
  11  21   1   30.44    9.01   0
  11 -21   1   16.55    5.41   0
 -11  21   1   25.34    8.05   0
  11  21  -1   20.82    5.43   0
 -11 -21  -1   20.91    6.06   0
  11  21  -1   18.13    6.38   0
  11 -21   1   22.17    6.85   0
  11  21  -1   21.22    5.58   0
 -11  21   1   28.78    5.48   0
 -13 -21   1   29.19    6.14   0
  13 -21  -1   25.93    6.71   0
 -13  21  -1   17.47    6.65   0
  13  21   1   23.22    8.11   0
  13 -21  -1   26.14    6.08   0
  13  21   1   18.59    8.50   0
  13  21   1    6.77    6.15   0
 -13  21  -1   19.82    7.33   0
 -13  21   1   20.55    8.21   0
  13 -21   1   17.83    8.08   0
 -13 -21  -1   27.29    5.95   0
  13  21  -1    8.22    6.80   0
  13  21  -1   24.29    5.30   0
  13 -21   1   19.38    6.81   0
  13  21  -1   17.18    5.76   0
 -13  21   1   16.64    5.54   0
  15  21   1   12.90    8.02   0
 -15 -21   1   15.83    6.23   0
  15  21   1   -4.47    5.98   0
  15 -21  -1   22.61    7.29   0
  15 -21  -1   25.22    6.67   0
  15  21   1   14.03    8.52   0
 -15  21  -1    5.43    6.80   0
 -15  21  -1    7.06    6.01   0
 -15  21   1    2.33    6.72   0
  15  21  -1   14.27    6.55   0
  15 -21   1    5.49    6.59   0
 -15  21   1   -1.63    8.20   0
  15 -21   1   13.68    6.72   0
 -15 -21  -1   10.89    7.40   0
  15  21  -1   16.84    6.78   0
  15  21  -1    9.40    5.83   0
 -17  21  -1    3.02    7.47   0
 -17 -21   1   13.62    5.95   0
  17 -21  -1   12.06    6.76   0
  17  21   1   19.70    8.75   0
  17 -21  -1   20.56    6.16   0
  17  21   1    7.76    6.00   0
  17  21   1   16.70    8.32   0
 -17  21  -1    9.74    6.67   0
 -17  21   1   20.78    8.04   0
 -17  21   1   13.20    6.55   0
  17 -21   1   -0.26    5.80   0
  17  21  -1   19.84    5.38   0
 -17 -21  -1   16.26    5.88   0
  17 -21   1   17.50    8.18   0
  17  21  -1    4.55    5.64   0
  17  21  -1   22.14    5.38   0
 -19  21  -1    5.29    5.99   0
  19  21   1   -1.87    8.41   0
 -19 -21   1   11.87    6.04   0
  19 -21  -1    5.74    7.32   0
  19  21   1    8.07    8.40   0
  19 -21  -1    6.93    6.72   0
  19  21   1   12.91    7.43   0
 -19  21  -1    2.34    6.68   0
  19  21  -1   -4.32    6.84   0
  19 -21   1   21.54    6.81   0
 -19  21   1    0.33    5.45   0
 -19 -21  -1   -0.34    5.77   0
  19 -21   1    2.24    8.19   0
  19  21  -1    1.73    6.67   0
  19  21  -1   14.98    5.82   0
 -19  21   1    8.85    7.97   0
 -21  21  -1   -3.41    6.76   0
 -21  21  -1    7.69    5.79   0
 -21 -21   1   11.71    6.25   0
  21  21   1   -3.30    8.52   0
  21 -21  -1    6.98    5.55   0
  21 -21  -1   11.51    7.36   0
  21  21   1  -12.13    7.53   0
  21  21   1    9.29    8.62   0
 -21  21   1   -6.53    5.56   0
  21  21  -1    3.53    6.81   0
  21 -21   1    7.31    8.22   0
  21 -21   1    7.73    6.96   0
  21  21  -1    4.78    6.82   0
 -21  21   1  -12.56    8.11   0
  21  21  -1   -5.40    5.72   0
 -21 -21  -1    9.20    7.33   0
   1 -23  -1   38.50    6.33   0
  -1  23  -1   48.96    7.16   0
  -1 -23   1   44.23    6.68   0
   1  23   1   28.61    5.94   0
   1  23   1   43.08    7.95   0
  -1  23  -1   29.14    5.68   0
   1  23   1   48.57    8.30   0
  -1  23   1   38.91    9.68   0
   1  23  -1   45.94    6.69   0
  -1  23   1   24.37    6.94   0
   1 -23   1   30.43    8.00   0
  -1 -23  -1   48.37    7.59   0
   1  23  -1   32.56    5.97   0
   1  23  -1   33.61    5.76   0
  -1  23   1   39.14    7.00   0
   3  23   1   24.90    6.91   0
  -3 -23   1   22.44    6.48   0
  -3  23  -1   15.81    5.80   0
   3 -23  -1   25.34    6.21   0
  -3  23  -1   18.13    5.66   0
   3  23   1   25.96    5.71   0
   3  23   1   13.96    9.63   0
  -3  23   1   24.94    8.40   0
   3  23  -1   27.18    6.61   0
   3 -23   1   20.15    6.52   0
  -3 -23  -1   12.84    7.40   0
   3  23  -1   22.32    7.19   0
   3  23  -1   22.39    7.14   0
  -3  23   1   27.27    7.08   0
  -5 -23   1    0.29    7.66   0
   5 -23  -1   12.56    5.99   0
   5  23   1    5.53    7.77   0
  -5  23  -1    3.32    7.33   0
   5  23   1    2.02    6.91   0
  -5  23  -1    9.32    6.73   0
   5 -23  -1   11.31    6.60   0
   5  23   1   -5.11    9.50   0
  -5  23   1   11.74    9.42   0
   5 -23   1   -1.15    6.69   0
   5  23  -1   22.28    6.86   0
   5 -23   1   -0.10    7.95   0
   5  23  -1    6.40    5.74   0
   5  23  -1    1.13    6.60   0
  -5 -23  -1    2.43    7.25   0
  -5  23   1    0.39    5.69   0
  -7 -23   1   17.40    7.92   0
   7 -23  -1   -3.31    7.25   0
   7 -23  -1    8.56    6.73   0
   7  23   1    0.70    6.89   0
  -7  23  -1   -3.32    6.02   0
   7  23   1    9.68    8.07   0
  -7  23  -1   -2.05    5.83   0
   7  23   1    5.35    7.90   0
  -7  23   1    4.57    8.35   0
   7 -23   1   14.38    6.46   0
   7 -23   1   15.82    5.25   0
  -7 -23  -1   18.56    7.37   0
   7  23  -1    3.85    7.02   0
   7  23  -1   11.36    7.12   0
  -7  23   1    9.07    5.45   0
   7  23  -1   11.74    5.39   0
   9 -23  -1   16.10    7.74   0
   9  23   1   -1.15    8.14   0
  -9 -23   1   15.55    6.37   0
   9 -23  -1   11.30    6.05   0
   9  23   1   15.77    5.78   0
   9  23   1    2.50    9.44   0
  -9  23  -1   -3.17    5.60   0
  -9  23  -1    1.32    7.36   0
  -9  23   1    5.07    8.46   0
   9 -23   1   20.49    6.70   0
  -9 -23  -1   -0.87    7.42   0
   9 -23   1   -0.67    8.16   0
   9  23  -1    0.61    7.00   0
   9  23  -1   15.38    6.55   0
   9  23  -1   12.86    7.10   0
  -9  23   1   10.77    6.78   0
  11 -23  -1   12.06    6.70   0
 -11 -23   1   -2.14    6.45   0
  11  23   1    3.32    8.14   0
  11  23   1    5.84    5.93   0
 -11  23  -1    6.85    5.52   0
 -11  23   1    6.25    8.39   0
  11 -23   1    5.32    5.52   0
  11  23  -1   -2.60    6.56   0
  11 -23   1    1.64    6.67   0
  11  23  -1    3.48    5.57   0
  11  23  -1   13.34    6.82   0
 -11  23   1   13.37    5.69   0
   0   0  -2    2.53    7.02   0
   0   0  -2  132.34    8.22   0
   0   0  -2    5.62    6.76   0
   0   0  -2    9.45    6.77   0
   2   0  -2 5332.15   20.70   0
   4   0   2    3.15    6.72   0
   4   0  -2   18.31    7.39   0
   4   0  -2    0.41    6.75   0
   4   0  -2    1.46    7.67   0
  -4   0  -2    1.06    6.68   0
  -4   0  -2    1.21    6.65   0
   6   0  -2 1096.02   11.02   0
  -6   0  -2 1058.09   13.91   0
   6   0   2 1149.58   11.75   0
   6   0   2 1188.58   15.39   0
  -6   0   2 1169.34    9.74   0
  -6   0  -2 1038.33   10.73   0
   6   0  -2 1077.13   10.39   0
   8   0   2    3.14   10.10   0
  -8   0  -2    0.17    9.19   0
   8   0   2    8.50    6.83   0
   8   0  -2   -3.45    7.20   0
  -8   0  -2    0.56    6.93   0
   8   0  -2    8.69    6.08   0
  -8   0   2    2.51    5.71   0
  10   0   2  107.27   11.72   0
  10   0  -2  263.75    6.86   0
  10   0  -2  255.28    7.77   0
 -10   0  -2  260.53   13.20   0
 -10   0   2  105.73    7.58   0
 -10   0   2   97.22    7.06   0
 -10   0  -2  251.90    8.03   0
  10   0   2  102.43    7.43   0
  12   0  -2    5.38    5.73   0
 -12   0  -2    4.91   11.57   0
 -12   0   2    2.92    7.26   0
  12   0  -2   -1.67    5.93   0
  12   0   2    4.89    7.56   0
 -12   0   2    0.74    6.77   0
  12   0   2    0.39   11.35   0
 -12   0  -2   -0.65    7.41   0
 -14   0   2 6590.72   17.20   0
  14   0  -2 6274.41   16.88   0
  14   0  -2 6380.76   17.51   0
 -14   0   2 6659.06   17.76   0
  14   0   2 6732.34   21.47   0
 -16   0  -2    7.71    7.29   0
 -16   0   2   -2.46    7.90   0
  16   0   2    4.62   10.68   0
  16   0   2   -0.44    8.01   0
 -16   0  -2    2.98   10.06   0
  16   0  -2   -0.32    7.80   0
 -16   0   2   -0.71    7.33   0
  16   0  -2    6.21    7.30   0
  18   0  -2 5737.19   16.04   0
 -18   0   2 5958.69   17.24   0
  18   0   2 6229.10   20.38   0
 -18   0  -2 5701.75   17.76   0
 -18   0   2 6053.07   16.15   0
  18   0  -2 5527.91   16.33   0
  20   0  -2   -5.13    6.04   0
 -20   0   2    4.44    7.36   0
 -20   0  -2    6.49   10.36   0
 -20   0   2   -4.68    6.04   0
  20   0   2    1.08   11.39   0
  20   0   2    2.71    6.70   0
  20   0  -2    9.36    7.23   0
 -20   0  -2    2.67    6.28   0
 -22   0  -2 1453.03   11.28   0
 -22   0  -2 1466.58   14.85   0
 -22   0   2 1355.66    9.10   0
  22   0   2 1389.40   10.96   0
  22   0   2 1349.09   17.25   0
 -22   0   2 1307.19    8.96   0
  22   0  -2 1426.87    9.08   0
  22   0  -2 1425.26   10.26   0
  24   0   2    3.29   11.80   0
 -24   0  -2    0.60    9.35   0
 -24   0   2    3.00    6.16   0
  24   0  -2    1.77    6.04   0
 -24   0  -2    0.02    7.58   0
 -24   0   2    1.78    5.95   0
  24   0  -2   11.55    7.36   0
  24   0   2    1.49    8.40   0
 -26   0   2  299.20    6.81   0
 -26   0  -2  281.15   10.48   0
 -26   0   2  327.35    8.24   0
  26   0   2  305.46   12.36   0
  26   0  -2  257.53    6.76   0
 -26   0  -2  271.68    8.27   0
  26   0  -2  261.73    6.82   0
  26   0   2  328.96    9.40   0
 -28   0  -2    7.36    8.31   0
  28   0  -2   -7.61    7.29   0
 -28   0   2    3.84    5.91   0
 -28   0  -2    3.19    5.91   0
  28   0   2    5.22   10.70   0
  28   0  -2   -4.77    5.90   0
 -28   0   2  -15.00    7.35   0
  28   0   2    4.81    6.67   0
  30   0   2   31.71   11.05   0
 -30   0   2   42.58    6.23   0
  30   0  -2   25.52    5.70   0
 -30   0  -2   29.95    7.09   0
  30   0  -2   20.86    6.22   0
  30   0   2   27.19    8.33   0
 -30   0   2   38.43    7.44   0
 -30   0  -2   26.92    9.21   0
 -32   0  -2    6.80    8.46   0
  32   0  -2    4.41    5.94   0
  32   0   2    6.01   10.79   0
 -32   0   2   -8.13    7.40   0
 -32   0  -2   16.87    7.41   0
  32   0  -2   -5.79    7.20   0
  32   0   2   -2.68    8.11   0
  34   0  -2  526.32    7.46   0
  34   0  -2  524.99    7.32   0
 -34   0  -2  617.76   10.45   0
 -34   0   2  582.54    7.61   0
  34   0   2  522.74   13.21   0
 -34   0  -2  527.61    7.53   0
  34   0   2  605.55    8.70   0
  36   0  -2   14.90    5.78   0
  36   0  -2    4.21    7.23   0
  36   0   2    8.44   10.80   0
 -36   0   2   -1.39    6.02   0
 -36   0  -2    4.98    5.84   0
  36   0   2   -2.31    8.04   0
  38   0  -2  183.00    7.53   0
  38   0   2  172.82   10.12   0
  38   0  -2  178.18    6.60   0
 -38   0   2  189.26    8.04   0
 -38   0  -2  178.03    6.50   0
  38   0   2  183.12    8.60   0
  40   0  -2    9.38    5.37   0
  40   0  -2    4.72    6.01   0
  40   0  -2    3.68    5.79   0
 -40   0   2   -2.99    6.02   0
  40   0   2    7.18    6.59   0
 -40   0  -2   -1.85    5.84   0
  40   0   2   -9.15   10.50   0
  42   0   2   27.40    8.17   0
  42   0  -2   29.04    5.79   0
  42   0  -2   27.10    5.82   0
  42   0   2   31.53   10.61   0
  42   0  -2   33.87    7.16   0
 -42   0   2   21.25    7.28   0
  42   0   2   19.81    6.69   0
 -42   0  -2   24.29    7.19   0
  44   0  -2    1.71    5.78   0
  44   0   2    9.25    7.06   0
  44   0   2   12.20    8.97   0
  44   0  -2    7.13    7.19   0
  44   0  -2    2.43    5.64   0
 -44   0   2   -5.77    6.04   0
  44   0   2    1.37    7.97   0
 -44   0  -2   12.64    7.08   0
  46   0   2   -6.48    7.90   0
  46   0   2    7.68    8.22   0
  46   0  -2    9.12    5.96   0
  46   0   2   24.02    8.99   0
  46   0  -2   -5.27    6.97   0
  46   0  -2   10.26    5.83   0
 -46   0   2    6.20    6.05   0
 -46   0  -2    5.53    7.02   0
   0   2   2 2188.50   13.94   0
   0   2  -2 2220.86   15.85   0
   0  -2  -2 2208.01   15.87   0
   0  -2  -2 2191.65   15.75   0
   0   2  -2 2170.53   12.03   0
   0  -2   2 2107.89   12.53   0
   0  -2   2 2145.72   15.06   0
   0  -2  -2 2201.84   13.62   0
  -2   2  -2  894.37   13.12   0
  -2  -2   2  890.33   10.01   0
  -2   2  -2  880.08    8.86   0
   2   2   2  902.04   10.61   0
   2  -2  -2  883.10   10.44   0
   2  -2  -2  895.16   10.02   0
  -2   2   2  882.68   10.40   0
   2  -2   2  883.50   12.46   0
   2   2  -2  892.08    9.66   0
   2   2  -2  877.86   11.14   0
  -2  -2  -2  891.87   11.84   0
  -2  -2  -2  898.63   10.04   0
   2   2  -2  910.54    9.68   0
   2  -2   2  867.60    8.85   0
  -2  -2  -2  864.26   11.78   0
   4   2   2  150.67    7.62   0
   4  -2  -2  117.17    6.51   0
  -4   2  -2  116.38    9.95   0
  -4   2  -2  117.27   10.93   0
  -4  -2   2  140.17    7.06   0
   4   2   2  142.04    8.32   0
  -4   2  -2  113.67    6.34   0
   4  -2  -2  109.41    7.03   0
   4   2  -2  111.68    8.54   0
   4   2  -2  117.02    7.38   0
  -4   2   2  145.31    7.24   0
   4  -2   2  143.02    6.46   0
  -4  -2  -2  112.64    8.26   0
   4   2  -2  122.43    6.09   0
  -4  -2  -2  115.30    7.16   0
  -6   2  -2  844.09   16.80   0
  -6   2  -2  820.32    9.85   0
   6  -2  -2  837.92    8.64   0
   6  -2  -2  837.53    9.83   0
   6   2   2  721.12   11.52   0
  -6   2  -2  862.00   18.87   0
   6  -2  -2  856.16    9.81   0
  -6  -2   2  725.16    9.35   0
   6   2   2  724.24   10.43   0
  -6  -2  -2  812.69   11.16   0
   6   2  -2  830.42   10.94   0
   6  -2   2  729.46    9.58   0
   6   2  -2  840.00    9.15   0
  -6  -2  -2  813.80   12.82   0
  -6   2   2  697.88    9.48   0
  10  -2  -2   32.74    6.00   0
  10  -2  -2   16.95    5.90   0
  10   2   2    9.11    8.42   0
 -10  -2   2    3.93    6.28   0
 -10   2  -2   18.25    5.85   0
  10   2   2    2.55    8.52   0
 -10  -2   2   -1.38    5.49   0
  10  -2  -2   24.69    6.04   0
  10   2  -2   17.47    7.78   0
 -10  -2  -2   16.85    8.76   0
  10  -2   2    4.94    6.04   0
  10   2  -2   21.07    5.57   0
 -10   2   2    0.21    5.90   0
 -10  -2  -2   33.82    8.55   0
  12  -2  -2 5445.34   16.07   0
  12  -2  -2 5312.03   15.97   0
  12   2   2 5469.77   23.05   0
 -12  -2   2 5349.25   16.95   0
 -12  -2   2 5497.30   15.45   0
  12  -2  -2 5165.42   17.38   0
 -12   2  -2 5090.86   17.41   0
 -12  -2  -2 5280.80   22.42   0
  12   2  -2 5226.14   15.16   0
  12   2  -2 5225.11   16.58   0
  12  -2   2 5328.84   17.33   0
 -12   2   2 5483.81   16.90   0
  14  -2  -2 2350.54   11.33   0
  14   2   2 2239.06   17.76   0
 -14  -2   2 2234.81   11.79   0
  14  -2  -2 2383.16   11.42   0
 -14  -2   2 2237.39   10.59   0
  14   2   2 2253.05   15.68   0
  14  -2  -2 2265.19   12.36   0
 -14   2  -2 2267.12   12.52   0
 -14  -2  -2 2321.43   15.41   0
  14   2  -2 2300.60   11.48   0
 -14  -2  -2 2333.21   16.86   0
  14   2  -2 2361.07   11.77   0
 -14   2   2 2234.08   12.21   0
  14  -2   2 2254.82   12.86   0
  16  -2  -2  241.16    6.77   0
 -16  -2   2  215.84    8.44   0
  16   2   2  203.71   11.38   0
  16  -2  -2  251.84    7.95   0
 -16  -2   2  218.57    6.31   0
 -16   2  -2  235.05    6.46   0
  16  -2  -2  224.97    6.69   0
  16   2   2  217.27    9.41   0
  16   2  -2  239.77    7.20   0
 -16  -2  -2  237.44    9.64   0
 -16  -2  -2  239.68   10.16   0
 -16   2   2  217.71    6.30   0
  16  -2   2  223.12    6.75   0
  16   2  -2  228.60    7.60   0
 -18   2  -2   11.72    7.01   0
 -18  -2   2   20.18    6.26   0
  18  -2  -2   18.53    5.88   0
  18  -2  -2   15.17    6.02   0
  18  -2  -2   14.79    5.96   0
  18   2   2   21.79    9.37   0
 -18  -2   2   24.46    5.73   0
  18   2   2    8.68    8.95   0
  18  -2   2   21.51   15.84   0
  18   2  -2   11.18    5.67   0
 -18  -2  -2   13.86    8.54   0
 -18   2   2   17.14    5.94   0
  18  -2   2   11.31    6.24   0
  18   2  -2   13.05    6.05   0
 -18  -2  -2    6.86    8.02   0
  18  -2   2   19.45   18.07   0
 -20  -2   2  208.38    7.34   0
  20  -2  -2  219.11    7.67   0
  20  -2  -2  223.71    6.51   0
 -20   2  -2  210.72    7.82   0
  20  -2  -2  204.71    7.93   0
  20   2   2  214.31    9.15   0
 -20  -2   2  191.56    6.60   0
  20   2   2  195.97   10.45   0
  20  -2   2  208.71   16.89   0
 -20  -2  -2  209.78    9.29   0
  20   2  -2  221.99    6.58   0
 -20  -2  -2  212.70    8.32   0
 -20   2   2  200.44    6.67   0
  20  -2   2  210.17   13.81   0
  20  -2   2  214.27    8.43   0
  20   2  -2  209.59    7.38   0
 -22  -2   2  207.96    6.11   0
  22  -2  -2  194.08    6.31   0
 -22  -2   2  211.77    7.91   0
  22  -2  -2  191.03    7.74   0
  22   2   2  212.72   11.06   0
 -22   2  -2  212.24    7.85   0
  22  -2  -2  212.02    7.64   0
  22   2   2  217.38    9.26   0
  22  -2   2  212.07   12.14   0
  22   2  -2  203.78    6.67   0
 -22   2   2  209.23    7.78   0
 -22  -2  -2  203.23    9.48   0
 -22  -2  -2  196.71    8.20   0
  22  -2   2  210.17   15.63   0
  22  -2   2  208.16    8.22   0
  22   2  -2  196.78    7.35   0
  24  -2  -2 1409.78   10.32   0
 -24  -2   2 1436.19    9.62   0
  24  -2  -2 1449.67    9.46   0
  24   2   2 1465.83   16.46   0
 -24   2  -2 1385.32   10.63   0
  24   2   2 1499.29   12.37   0
  24  -2  -2 1403.03   10.52   0
 -24  -2   2 1420.58    9.00   0
  24  -2   2 1479.84   16.85   0
 -24  -2  -2 1447.20   13.74   0
  24   2  -2 1408.98    9.55   0
  24  -2   2 1431.14   20.09   0
 -24  -2  -2 1413.64   10.01   0
  24  -2   2 1521.04   10.62   0
 -24   2   2 1452.52   10.69   0
  24   2  -2 1416.64    9.06   0
  26  -2  -2   50.26    6.04   0
  26  -2  -2   47.01    7.40   0
  26  -2  -2   43.80    6.10   0
 -26   2  -2   52.38    6.14   0
 -26  -2   2   46.62    6.46   0
  26   2   2   52.44   10.84   0
  26   2   2   46.57    8.92   0
 -26  -2   2   35.23    7.27   0
  26  -2   2   49.19   10.41   0
  26  -2   2   51.75   12.30   0
 -26   2   2   50.04    6.32   0
 -26  -2  -2   53.01    8.54   0
 -26  -2  -2   48.57    7.60   0
  26   2  -2   42.19    7.62   0
  26   2  -2   34.62    5.97   0
  26  -2   2   55.76    6.52   0
  28  -2  -2  426.78    8.00   0
 -28  -2   2  449.08    7.25   0
  28  -2  -2  416.33    7.98   0
 -28   2  -2  430.75    8.43   0
  28  -2  -2  434.78    7.29   0
  28   2   2  439.22   12.40   0
 -28  -2   2  458.56    6.95   0
  28   2   2  460.18    8.39   0
  28  -2   2  453.28   11.60   0
 -28  -2  -2  431.43    8.52   0
 -28  -2  -2  460.69    9.96   0
  28   2  -2  437.66    8.34   0
 -28   2   2  437.27    7.21   0
  28  -2   2  413.64   14.45   0
  28   2  -2  429.64    8.06   0
  28  -2   2  463.75    8.06   0
  30  -2  -2   -1.83    5.69   0
 -30  -2   2    2.45    6.13   0
  30  -2  -2   11.63    7.32   0
 -30   2  -2   12.25    7.33   0
  30   2   2   17.09   10.40   0
  30  -2  -2    7.71    7.17   0
 -30  -2   2   25.54    5.88   0
  30   2   2    6.23    8.08   0
  30  -2   2   16.65    9.40   0
  30   2  -2    3.56    5.77   0
  30   2  -2   -3.89    6.01   0
 -30   2   2   14.91    7.58   0
 -30  -2  -2    6.69    8.16   0
  30  -2   2   14.60   12.18   0
 -30  -2  -2    6.17    7.22   0
  30  -2   2   14.07    8.17   0
 -32  -2   2  105.27    6.28   0
  32  -2  -2   98.38    7.32   0
  32  -2  -2   97.32    6.27   0
  32   2   2   86.11   10.91   0
  32  -2  -2   98.21    6.12   0
 -32   2  -2   84.86    6.31   0
 -32  -2   2   97.65    7.51   0
  32   2   2   92.32    8.60   0
 -32  -2  -2   91.55    7.49   0
  32  -2   2  100.51    9.55   0
 -32  -2  -2  101.55    8.68   0
  32   2  -2  101.86    6.00   0
 -32   2   2  113.14    6.35   0
  32  -2   2   91.46   11.18   0
  32   2  -2   97.39    6.16   0
  32  -2   2  119.03    7.10   0
  34  -2  -2   20.61    6.92   0
  34  -2  -2   19.34    5.66   0
  34   2   2    7.18    8.41   0
  34   2   2   27.09    9.14   0
 -34   2  -2   24.12    7.19   0
 -34  -2   2   17.71    6.00   0
  34  -2  -2    9.49    5.97   0
 -34  -2   2   27.00    7.29   0
  34  -2   2   28.02    8.26   0
 -34  -2  -2   16.81    8.34   0
  34   2  -2   15.78    6.97   0
 -34   2   2   30.78    6.19   0
  34  -2   2   29.77   10.78   0
  34   2  -2   21.53    6.08   0
  34  -2   2   21.27    6.64   0
 -34  -2  -2   19.46    7.24   0
 -36  -2   2   46.50    7.23   0
  36  -2  -2   59.58    7.13   0
  36  -2  -2   57.15    7.36   0
  36  -2  -2   52.09    5.96   0
  36   2   2   45.84   11.01   0
 -36   2  -2   56.09    7.28   0
 -36  -2   2   39.60    7.40   0
  36   2   2   59.44    6.87   0
  36  -2   2   53.49   11.96   0
  36   2  -2   54.31    7.32   0
 -36   2   2   58.25    6.41   0
  36   2  -2   46.59    6.05   0
  36  -2   2   54.79    9.39   0
  36  -2   2   50.50    8.23   0
 -36  -2  -2   46.30    5.82   0
 -36  -2  -2   57.66    8.43   0
  38  -2  -2   20.97    5.87   0
  38  -2  -2   16.91    5.93   0
  38   2   2   17.23   10.80   0
  38  -2  -2   18.40    5.76   0
 -38  -2   2   19.43    7.20   0
 -38   2  -2   17.75    5.86   0
 -38  -2   2   11.82    5.94   0
  38   2   2   21.79    8.29   0
 -38  -2  -2   16.20    8.33   0
  38  -2   2   17.22   10.15   0
  38  -2   2   12.24    8.92   0
 -38   2   2   18.33    6.18   0
  38   2  -2   14.48    5.67   0
  38   2  -2   22.17    5.89   0
  38  -2   2   17.74    6.79   0
 -38  -2  -2   20.96    7.12   0
  40   2   2   71.17    6.93   0
  40  -2  -2   83.23    5.92   0
 -40  -2   2   74.82    5.97   0
  40   2   2   56.52    9.73   0
  40  -2  -2   60.24    6.17   0
  40  -2  -2   71.80    7.63   0
 -40   2  -2   73.79    6.10   0
 -40  -2   2   92.91    6.11   0
  40  -2   2   77.25    8.48   0
  40   2  -2   84.64    7.15   0
  40   2  -2   52.97    6.10   0
  40  -2   2   61.91   10.76   0
  40  -2   2   68.69    6.98   0
 -40   2   2   76.52    6.31   0
 -40  -2  -2   66.42    7.45   0
 -40  -2  -2   72.20    7.35   0
  42  -2  -2   13.71    5.74   0
 -42  -2   2   14.85    5.72   0
  42  -2  -2    9.86    7.18   0
  42   2   2    2.59   10.50   0
 -42   2  -2   -8.16    5.79   0
  42   2   2   -2.14    7.84   0
 -42  -2   2    4.39    7.14   0
  42  -2  -2    7.04    5.62   0
  42   2  -2    5.12    7.30   0
  42  -2   2    5.01   10.35   0
 -42  -2  -2    3.49    8.18   0
 -42   2   2    9.83    7.25   0
  42   2  -2    7.03    5.59   0
  42  -2   2    2.03    6.48   0
  42  -2   2   11.19    9.34   0
 -42  -2  -2   10.03    5.63   0
  44  -2  -2   56.54    5.89   0
  44  -2  -2   58.00    7.26   0
  44  -2  -2   28.94    7.24   0
  44   2   2   37.20    9.28   0
 -44   2  -2   30.27    6.02   0
  44   2   2   43.93    6.59   0
 -44  -2   2   43.69    6.07   0
  44  -2   2   46.26    8.53   0
 -44  -2  -2   32.06    7.06   0
  44   2  -2   31.02    6.07   0
  44   2  -2   42.88    5.91   0
  44  -2   2   54.81    7.91   0
 -44  -2  -2   40.56    7.28   0
  44  -2   2   50.08   10.63   0
 -44   2   2   40.26    7.57   0
  46   2   2   12.30   10.28   0
  46   2   2   -2.17    7.94   0
  46   2  -2   13.91    7.09   0
 -46  -2  -2   12.02    5.72   0
 -46   2   2   -7.14    5.94   0
  46  -2   2    8.44    6.39   0
   0   4   2    4.58    5.99   0
   0  -4  -2    2.56    9.46   0
   0   4  -2    3.78    8.42   0
   0  -4   2    4.71    8.07   0
   0  -4   2    7.13    6.73   0
   0   4  -2   -0.66    5.50   0
   0  -4  -2   -4.56    5.94   0
   0  -4  -2   13.11   10.40   0
  -2  -4   2 2837.59   16.88   0
  -2   4  -2 2915.25   18.63   0
  -2   4  -2 2876.31   12.36   0
   2  -4  -2 2953.74   13.24   0
   2  -4  -2 2831.81   20.37   0
   2   4   2 3101.62   15.24   0
  -2   4   2 3063.39   13.57   0
   2  -4   2 2941.29   12.64   0
   2  -4   2 2868.55   19.72   0
   2   4  -2 2911.98   12.23   0
  -2  -4  -2 2880.34   14.52   0
   2   4  -2 2926.69   16.19   0
  -4   4  -2 5286.95   16.06   0
  -4  -4   2 5061.08   20.34   0
   4  -4  -2 5370.09   24.33   0
   4  -4  -2 5350.81   16.66   0
   4   4   2 5367.47   19.21   0
  -4   4   2 5317.57   17.30   0
   4   4  -2 5458.77   15.77   0
   4   4  -2 5391.71   20.10   0
   4  -4   2 5241.00   16.10   0
  -4  -4  -2 5377.39   18.76   0
   4   4  -2 5437.11   16.27   0
  -6  -4   2 2481.33   13.96   0
   6  -4  -2 2563.11   16.21   0
  -6   4  -2 2553.23   12.60   0
   6   4   2 2606.36   14.62   0
   6  -4  -2 2706.08   12.95   0
  -6  -4  -2 2601.73   14.29   0
   6   4  -2 2690.51   12.29   0
  -6   4   2 2652.67   12.13   0
   6  -4   2 2537.63   11.87   0
   6   4  -2 2653.19   14.70   0
  -6   4   2 2526.28   15.13   0
   6   4  -2 2687.09   12.14   0
  -8  -4   2   43.52    8.10   0
   8   4   2   39.61   10.15   0
  -8   4  -2   90.74    5.84   0
  -8   4  -2   85.60   14.54   0
   8  -4  -2   85.91    7.77   0
   8   4   2   34.94    7.44   0
   8  -4  -2   85.81    5.93   0
  -8   4   2   43.93    5.82   0
   8   4  -2   78.46    8.15   0
   8  -4   2   40.87    5.67   0
  -8  -4  -2   88.93   12.81   0
   8   4  -2   83.61    6.68   0
  -8   4   2   46.52    7.26   0
   8  -4   2   35.76   14.72   0
  -8  -4  -2   81.70    7.48   0
  10   4   2 1464.87   16.48   0
  10  -4  -2 1530.10    9.63   0
  10  -4  -2 1461.90   12.22   0
 -10  -4   2 1455.42   11.49   0
 -10   4  -2 1454.74   10.28   0
  10   4   2 1499.49   12.92   0
 -10  -4   2 1504.55    9.94   0
  10   4  -2 1511.20    9.15   0
  10  -4   2 1454.00    9.61   0
 -10  -4  -2 1491.27   12.43   0
  10   4  -2 1473.01   10.43   0
 -10   4   2 1497.45   11.93   0
 -10  -4  -2 1498.58   17.42   0
 -12  -4   2 1344.96    8.83   0
  12  -4  -2 1276.12   10.07   0
  12  -4  -2 1245.50   11.07   0
  12   4   2 1320.48   15.48   0
  12  -4  -2 1314.30    9.22   0
  12   4   2 1297.43   12.45   0
 -12   4  -2 1230.52    9.97   0
 -12  -4   2 1294.55   11.14   0
 -12   4   2 1362.39   11.10   0
  12   4  -2 1256.77   10.85   0
  12  -4   2 1333.71   10.34   0
 -12  -4  -2 1236.33   11.85   0
 -12  -4  -2 1259.51   14.84   0
  12   4  -2 1283.03    8.66   0
  14  -4  -2  119.02    7.47   0
  14   4   2  201.96   10.43   0
  14  -4  -2  126.60    7.32   0
  14   4   2  190.68    9.11   0
 -14  -4   2  221.19    8.56   0
  14  -4  -2  124.35    6.33   0
 -14  -4   2  204.86    7.28   0
 -14   4  -2  115.76    7.46   0
  14   4  -2  109.41    5.88   0
 -14  -4  -2  115.79    8.37   0
 -14   4   2  195.33    7.71   0
  14   4  -2  123.88    6.87   0
  14  -4   2  195.06    7.55   0
 -14  -4  -2  118.01    9.60   0
 -16  -4   2  133.83    7.09   0
  16  -4  -2  115.87    6.07   0
  16   4   2  137.83    8.65   0
 -16  -4   2  133.22    8.06   0
  16  -4  -2  118.03    7.39   0
  16  -4  -2  104.00    7.77   0
  16   4   2  135.12    9.21   0
 -16   4  -2  114.09    7.48   0
  16   4  -2  113.88    5.75   0
 -16   4   2  151.61    7.48   0
  16   4  -2  130.47    8.02   0
 -16  -4  -2  125.13    7.98   0
 -16  -4  -2  116.33    9.47   0
  16  -4   2  135.64    6.58   0
 -18   4  -2  770.24    7.98   0
  18  -4  -2  790.38    8.84   0
 -18  -4   2  766.41    9.54   0
  18  -4  -2  790.49    8.89   0
  18  -4  -2  747.18    9.20   0
 -18  -4   2  768.35    7.33   0
  18   4   2  796.45   11.67   0
  18   4   2  753.95   11.16   0
 -18   4   2  766.63    8.28   0
 -18  -4  -2  792.34   11.32   0
  18   4  -2  772.44    7.32   0
  18   4  -2  765.65    9.54   0
  18  -4   2  787.53    9.63   0
 -18  -4  -2  793.53   10.13   0
 -20   4  -2  777.31    7.77   0
  20  -4  -2  808.49    8.81   0
  20  -4  -2  796.85    7.75   0
 -20  -4   2  835.84    7.51   0
  20  -4  -2  780.73    8.02   0
  20   4   2  823.66   11.46   0
 -20  -4   2  803.57    8.36   0
  20   4   2  856.45   11.85   0
  20   4  -2  767.80    8.37   0
 -20   4   2  840.29    8.37   0
  20  -4   2  821.86   28.80   0
  20   4  -2  786.26    8.22   0
 -20  -4  -2  793.03   10.04   0
  20  -4   2  863.56    8.35   0
  20  -4   2  857.42   24.59   0
 -20  -4  -2  794.66   10.16   0
  22  -4  -2  717.36    7.57   0
 -22   4  -2  689.33    7.72   0
 -22  -4   2  771.35    8.52   0
  22  -4  -2  676.07    8.95   0
  22   4   2  724.44   10.96   0
  22  -4  -2  711.16    7.61   0
 -22  -4   2  761.69    7.60   0
  22   4   2  779.02   11.55   0
  22   4  -2  713.52    7.46   0
 -22   4   2  724.35    8.12   0
  22  -4   2  710.30   21.06   0
  22  -4   2  763.40    8.23   0
  22   4  -2  673.83    9.32   0
 -22  -4  -2  708.50    9.45   0
 -22  -4  -2  724.68    9.58   0
  22  -4   2  781.15   18.04   0
  24  -4  -2  431.50    8.36   0
  24  -4  -2  415.97    8.36   0
 -24   4  -2  410.55    8.28   0
  24  -4  -2  416.03    7.18   0
  24   4   2  435.67   11.72   0
 -24  -4   2  435.79    7.47   0
 -24  -4   2  425.90    8.07   0
  24   4   2  422.15   10.04   0
  24   4  -2  398.03    7.29   0
  24  -4   2  391.89   17.44   0
  24  -4   2  447.16   14.01   0
  24  -4   2  436.78    9.15   0
 -24  -4  -2  419.96    8.45   0
 -24  -4  -2  424.61    8.58   0
 -24   4   2  434.14    7.57   0
  24   4  -2  412.61    6.97   0
  26  -4  -2  503.80    7.15   0
 -26  -4   2  481.32    8.62   0
 -26  -4   2  487.16    8.06   0
  26  -4  -2  481.55    7.25   0
  26  -4  -2  494.67    7.01   0
  26   4   2  494.59   12.24   0
 -26   4  -2  464.59    8.39   0
  26   4   2  498.18   10.38   0
  26  -4   2  440.04   16.70   0
  26  -4   2  490.11    7.80   0
 -26  -4  -2  491.76    8.87   0
  26   4  -2  477.81    7.40   0
  26   4  -2  458.43    6.90   0
 -26  -4  -2  488.03    8.86   0
  26  -4   2  510.37   13.88   0
 -26   4   2  477.37    7.65   0
  28  -4  -2  148.04    5.99   0
 -28   4  -2  146.94    6.39   0
  28  -4  -2  154.44    6.21   0
  28   4   2  141.24    9.31   0
 -28  -4   2  166.04    6.39   0
  28   4   2  152.05    9.50   0
 -28  -4   2  160.58    6.14   0
  28  -4  -2  158.93    7.56   0
 -28   4   2  172.65    7.79   0
  28   4  -2  141.59    6.32   0
  28  -4   2  153.02   14.41   0
  28  -4   2  176.68    6.90   0
  28   4  -2  137.43    7.36   0
 -28  -4  -2  147.51    7.63   0
 -28  -4  -2  151.23    7.80   0
  28  -4   2  169.29   11.23   0
 -30  -4   2  100.24    6.46   0
  30  -4  -2  113.82    6.16   0
 -30  -4   2  100.85    6.06   0
  30  -4  -2  105.59    7.55   0
 -30   4  -2  100.55    7.53   0
  30   4   2  112.36    9.41   0
  30   4   2  103.78    8.98   0
  30  -4  -2  113.40    7.30   0
  30   4  -2   98.96    7.64   0
  30  -4   2  106.29   13.30   0
  30   4  -2  109.24    6.07   0
 -30   4   2  119.12    6.63   0
  30  -4   2  109.54    8.18   0
  30  -4   2  120.46   10.14   0
 -30  -4  -2  115.92    6.36   0
 -30  -4  -2  102.49    7.61   0
  32  -4  -2  242.17    6.48   0
 -32  -4   2  245.19    6.47   0
  32  -4  -2  244.43    6.58   0
  32   4   2  225.72   10.04   0
 -32   4  -2  232.41    6.50   0
  32  -4  -2  212.62    7.60   0
 -32  -4   2  257.59    6.69   0
  32   4   2  245.58    7.82   0
 -32  -4  -2  242.29    7.73   0
  32   4  -2  229.37    7.87   0
 -32   4   2  239.95    8.14   0
  32  -4   2  225.52   12.78   0
  32   4  -2  217.99    7.64   0
  32  -4   2  242.99    7.29   0
  32  -4   2  235.56   10.58   0
 -32  -4  -2  235.31    8.10   0
  34  -4  -2  120.15    7.27   0
 -34  -4   2  149.41    7.18   0
 -34   4  -2  107.46    6.63   0
  34  -4  -2  126.52    6.05   0
  34   4   2  122.53   11.10   0
 -34  -4   2  116.36    7.38   0
  34  -4  -2  119.86    6.13   0
  34   4   2  133.09    8.88   0
  34   4  -2  139.03    6.15   0
 -34  -4  -2  124.76    7.53   0
  34   4  -2  113.13    7.37   0
 -34   4   2  149.27    6.45   0
  34  -4   2  122.37   12.16   0
 -34  -4  -2  128.58    8.70   0
  34  -4   2  118.63    8.36   0
  34  -4   2  143.23   10.06   0
  36  -4  -2   11.58    5.80   0
 -36  -4   2    2.84    7.03   0
 -36  -4   2    4.41    5.73   0
  36  -4  -2   -1.71    5.93   0
 -36   4  -2    4.70    5.77   0
  36   4   2    5.99    9.17   0
  36  -4  -2    0.13    7.12   0
  36   4   2   -5.27    8.04   0
 -36  -4  -2   10.10    5.70   0
 -36  -4  -2   11.46    7.12   0
  36   4  -2    9.35    7.16   0
  36  -4   2   10.07   11.13   0
  36   4  -2   -6.83    5.85   0
  36  -4   2   -0.62    6.53   0
 -36   4   2    8.17    6.19   0
  36  -4   2    5.88    9.51   0
  38  -4  -2   79.58    7.35   0
 -38  -4   2   71.57    7.10   0
  38  -4  -2   80.49    5.84   0
 -38  -4   2   61.70    5.94   0
  38  -4  -2   70.87    6.04   0
 -38   4  -2   86.19    7.46   0
  38   4   2   56.83    9.85   0
  38   4   2   66.36    8.34   0
 -38  -4  -2   79.96    7.23   0
 -38  -4  -2   81.36    7.51   0
  38  -4   2   71.01   11.64   0
  38   4  -2   74.24    7.26   0
  38   4  -2   76.46    5.90   0
  38  -4   2   82.70    6.51   0
 -38   4   2   82.48    7.59   0
  38  -4   2   70.48    9.60   0
 -40  -4   2   15.96    7.09   0
  40  -4  -2   -0.09    5.65   0
 -40  -4   2  -13.50    7.37   0
  40  -4  -2   12.94    5.61   0
  40   4   2   18.60    9.07   0
 -40   4  -2    5.36    5.83   0
  40  -4  -2   19.94    5.88   0
  40   4   2   26.32    6.75   0
  40  -4   2    6.29   10.93   0
 -40   4   2   28.10    7.53   0
  40   4  -2   -0.45    7.14   0
  40   4  -2   16.04    7.34   0
  40  -4   2   10.84    6.38   0
 -40  -4  -2    5.39    7.01   0
 -40  -4  -2   13.20    7.13   0
  40  -4   2    3.79    9.35   0
  42  -4  -2   31.49    7.12   0
 -42  -4   2   31.26    5.74   0
  42  -4  -2   33.09    5.92   0
  42  -4  -2   31.61    5.81   0
 -42  -4   2   20.96    5.98   0
  42   4   2   33.74    9.43   0
 -42   4  -2   21.13    6.08   0
  42   4   2   16.27    8.11   0
 -42  -4  -2   33.83    5.76   0
 -42   4   2   47.58    6.07   0
  42   4  -2    8.62    7.07   0
  42  -4   2   36.03   10.36   0
 -42  -4  -2   49.48    7.21   0
  42  -4   2   29.46    8.08   0
  42   4  -2   36.25    5.75   0
  42  -4   2   34.64    8.64   0
  44  -4  -2   -1.64    7.13   0
  44  -4  -2   -2.48    7.06   0
 -44  -4   2   -3.86    7.22   0
  44   4   2   -0.79   10.65   0
 -44   4  -2    0.54    5.71   0
  44   4   2    3.50    8.17   0
 -44  -4   2   10.20    5.66   0
  44  -4  -2   -3.10    5.88   0
 -44  -4  -2    8.17    7.12   0
 -44  -4  -2    7.23    8.15   0
  44   4  -2    5.66    5.87   0
  44  -4   2    5.93    9.71   0
  44   4  -2   12.68    7.01   0
 -44   4   2    2.45    5.99   0
  44  -4   2   15.49    7.85   0
  44  -4   2    6.26    8.24   0
   0   6  -2 5929.50   15.81   0
   0  -6   2 6054.02   24.16   0
   0  -6  -2 5959.07   17.54   0
   0   6   2 6390.38   18.31   0
   0  -6   2 6136.37   16.08   0
   2  -6  -2 1256.77   17.05   0
  -2   6  -2 1272.42   13.40   0
  -2  -6   2 1303.51   13.14   0
   2   6   2 1328.30   10.61   0
   2  -6  -2 1247.12    9.96   0
  -2  -6   2 1282.71    8.85   0
  -2   6  -2 1247.06    8.66   0
   2  -6   2 1301.07    8.92   0
   2   6  -2 1260.11    9.56   0
   2  -6   2 1272.83   15.37   0
   2   6  -2 1265.37   11.84   0
  -2  -6  -2 1256.23   10.32   0
  -2   6   2 1299.97   16.39   0
  -2   6   2 1326.88    9.38   0
  -4   6  -2 2880.69   18.06   0
   4  -6  -2 2866.25   20.63   0
  -4  -6   2 2776.18   14.95   0
  -4   6  -2 2830.03   11.87   0
   4  -6  -2 2862.50   12.17   0
   4   6   2 2789.84   12.87   0
  -4   6   2 2817.44   12.85   0
   4   6  -2 2871.94   14.70   0
  -4   6   2 2830.19   19.04   0
   4   6  -2 2902.42   11.62   0
   4  -6   2 2773.48   12.53   0
   4   6  -2 2925.30   11.70   0
  -4  -6  -2 2813.24   13.33   0
   4  -6   2 2725.67   20.38   0
  -6  -6   2 4611.40   17.51   0
  -6   6  -2 4087.83   13.70   0
   6   6   2 4733.54   16.22   0
   6  -6  -2 4199.64   14.09   0
  -6   6   2 4683.04   14.71   0
  -6  -6  -2 4068.25   15.48   0
   6  -6   2 4585.50   14.39   0
   6   6  -2 4147.54   16.40   0
   6   6  -2 4281.47   14.09   0
   6   6  -2 4290.39   14.24   0
   8  -6  -2   69.57    8.66   0
  -8   6  -2   64.42    5.83   0
   8  -6  -2   73.49    5.93   0
  -8  -6   2   71.22    8.17   0
  -8   6  -2   64.57    9.06   0
   8   6   2   63.57    7.44   0
  -8   6   2   68.46    5.90   0
  -8  -6  -2   63.02    6.98   0
   8   6  -2   71.65    5.68   0
   8  -6   2   61.07   11.31   0
  -8   6   2  130.00    9.63   0
   8   6  -2   64.75    7.65   0
   8   6  -2   67.91    5.72   0
   8  -6   2   62.19    5.76   0
  10   6   2  830.76   19.29   0
  10  -6  -2  913.51   11.27   0
  10  -6  -2  949.73    8.24   0
  10   6   2  835.45    9.76   0
 -10   6  -2  884.03    9.09   0
 -10  -6   2  841.72    9.33   0
 -10   6  -2  915.04   14.48   0
 -10   6   2  863.96   11.95   0
 -10   6   2  842.86    8.07   0
  10   6  -2  935.80    8.70   0
  10   6  -2  935.43    7.92   0
  10  -6   2  830.79   18.25   0
  10   6  -2  899.67    8.83   0
  10  -6   2  834.35    8.07   0
 -10  -6  -2  961.19   18.68   0
 -10  -6  -2  907.24    8.77   0
 -12   6  -2  322.90   12.24   0
  12  -6  -2  315.58    7.74   0
 -12   6  -2  292.34    6.77   0
  12   6   2  371.64    9.15   0
 -12  -6   2  371.90    8.01   0
  12   6   2  379.24   13.30   0
  12  -6  -2  318.89    7.94   0
 -12   6   2  384.61    9.21   0
  12   6  -2  309.31    6.31   0
 -12   6   2  373.73    8.05   0
  12  -6   2  375.47    7.01   0
 -12  -6  -2  310.63    7.76   0
 -12  -6  -2  319.88   11.93   0
  12   6  -2  320.13    8.90   0
  12  -6   2  381.18   17.24   0
 -14  -6   2 1939.15   12.48   0
  14  -6  -2 1810.92   11.80   0
  14   6   2 1918.75   13.32   0
  14  -6  -2 1845.42    9.86   0
 -14   6  -2 1789.43   10.84   0
 -14  -6   2 1992.06   10.57   0
  14   6   2 2037.31   19.46   0
 -14   6   2 1970.51   13.20   0
  14  -6   2 2035.22   29.96   0
 -14  -6  -2 1828.26   12.54   0
 -14  -6  -2 1868.81   16.35   0
  14  -6   2 1938.94   10.38   0
  14   6  -2 1808.92   10.30   0
  14   6  -2 1763.05   10.65   0
  16  -6  -2 1584.02   11.71   0
  16  -6  -2 1682.10    9.40   0
 -16  -6   2 1729.81   10.08   0
 -16  -6   2 1700.99   10.60   0
  16   6   2 1719.88   12.88   0
 -16   6  -2 1544.36    9.63   0
  16   6   2 1809.75   17.69   0
  16  -6  -2 1625.37    9.48   0
 -16   6   2 1766.12   11.54   0
  16  -6   2 1818.11   30.35   0
  16  -6   2 1733.13   10.09   0
  16   6  -2 1581.43    8.78   0
  16   6  -2 1572.96   10.16   0
  16  -6   2 1671.48   24.54   0
 -16  -6  -2 1584.52   11.64   0
 -16  -6  -2 1622.11   14.37   0
  18  -6  -2  114.61    6.99   0
  18  -6  -2   90.68    8.30   0
 -18  -6   2   89.38    8.01   0
  18   6   2   93.25    8.57   0
 -18  -6   2   94.76    5.55   0
  18   6   2   94.71   10.87   0
 -18   6  -2   90.56    7.36   0
  18  -6  -2  111.35    5.87   0
 -18   6   2   87.16    6.80   0
  18   6  -2  108.10    5.63   0
  18  -6   2   91.62   14.62   0
 -18  -6  -2  100.97    8.80   0
 -18  -6  -2  108.87    6.49   0
  18  -6   2   94.60    7.57   0
  18  -6   2   94.23   16.86   0
  18   6  -2  112.40    6.51   0
  20  -6  -2  833.33    8.74   0
 -20  -6   2  876.60    7.70   0
 -20  -6   2  875.45    8.60   0
 -20   6  -2  783.67    8.83   0
  20  -6  -2  811.51    9.76   0
  20  -6  -2  823.07    8.75   0
  20   6   2  837.20   10.64   0
  20   6   2  887.20   13.92   0
 -20   6   2  874.33   10.41   0
  20   6  -2  828.81    8.59   0
  20  -6   2  778.55   18.72   0
 -20  -6  -2  819.54    9.61   0
  20   6  -2  768.85    8.29   0
 -20  -6  -2  824.71   11.23   0
  20  -6   2  886.78   20.22   0
  20  -6   2  888.76    8.29   0
  22  -6  -2  513.17    8.47   0
 -22  -6   2  441.99    6.75   0
 -22   6  -2  489.75    7.17   0
  22  -6  -2  509.21    7.29   0
  22  -6  -2  473.13    7.54   0
 -22  -6   2  470.33    8.79   0
  22   6   2  461.07   10.09   0
  22   6   2  455.36   10.53   0
 -22   6   2  472.67    8.87   0
  22   6  -2  489.23    7.68   0
 -22  -6  -2  502.44   10.12   0
 -22  -6  -2  486.09    8.98   0
  22  -6   2  404.37   15.34   0
  22   6  -2  486.59    7.00   0
  22  -6   2  453.20    7.48   0
  22  -6   2  465.56   16.01   0
  24   6   2   54.21   10.44   0
  24  -6  -2   89.66    5.96   0
 -24   6  -2   53.97    7.45   0
  24  -6  -2   57.23    7.37   0
 -24  -6   2   65.08    6.40   0
  24  -6  -2   59.74    5.62   0
  24   6   2   51.77    8.86   0
 -24  -6   2   66.37    5.66   0
 -24   6   2   61.99    6.49   0
 -24  -6  -2   64.27    8.53   0
  24   6  -2   67.93    6.44   0
  24  -6   2   57.43   12.48   0
  24  -6   2   71.26    6.41   0
 -24  -6  -2   56.36    7.52   0
  24  -6   2   60.98   13.04   0
  24   6  -2   55.20    6.92   0
  26   6   2   15.31    8.61   0
 -26  -6   2   26.16    7.50   0
  26  -6  -2   12.42    7.21   0
  26  -6  -2   21.74    5.54   0
 -26   6  -2   16.93    5.78   0
  26  -6  -2   24.44    5.70   0
  26   6   2    5.14    9.11   0
 -26  -6   2   16.71    6.84   0
 -26   6   2   11.99    7.83   0
  26  -6   2   14.17   11.14   0
 -26  -6  -2   25.34    7.46   0
  26  -6   2   18.44   12.04   0
  26   6  -2   27.26    6.10   0
 -26  -6  -2   21.49    7.24   0
  26  -6   2   18.42    7.59   0
  26   6  -2   23.73    6.94   0
  28   6   2   55.35    9.16   0
  28  -6  -2   71.70    5.62   0
  28  -6  -2   64.19    6.37   0
 -28   6  -2   70.35    5.94   0
 -28  -6   2   82.58    6.32   0
  28   6   2   63.23    9.12   0
 -28  -6   2   67.08    7.06   0
  28  -6  -2   75.82    6.94   0
  28  -6   2   56.63   12.59   0
 -28   6   2   72.91    6.58   0
 -28  -6  -2   67.58    8.63   0
 -28  -6  -2   72.65    7.28   0
  28   6  -2   78.66    6.29   0
  28  -6   2   69.82    6.09   0
  28  -6   2   69.04   11.20   0
  28   6  -2   57.96    7.09   0
  30  -6  -2   85.85    6.98   0
 -30  -6   2   60.78    7.70   0
 -30   6  -2   74.22    5.85   0
 -30  -6   2   65.68    5.77   0
  30   6   2   64.54    8.95   0
  30  -6  -2   82.36    6.02   0
  30  -6  -2   95.22    6.12   0
  30   6   2   67.84    8.62   0
 -30   6   2   66.31    6.57   0
  30  -6   2   59.55   11.89   0
 -30  -6  -2   85.85    7.23   0
 -30  -6  -2   85.17    7.40   0
  30  -6   2   69.93   11.15   0
  30   6  -2   70.98    6.45   0
  30  -6   2   90.07    7.82   0
  30   6  -2   90.21    5.86   0
  32  -6  -2  240.55    7.60   0
  32  -6  -2  237.72    6.68   0
 -32  -6   2  252.47    6.57   0
  32  -6  -2  228.02    6.17   0
 -32  -6   2  250.03    6.25   0
 -32   6  -2  211.38    7.85   0
  32   6   2  237.62    9.95   0
  32   6   2  237.35    9.34   0
 -32   6   2  243.68    8.25   0
 -32  -6  -2  227.87    7.85   0
  32   6  -2  219.48    6.58   0
  32  -6   2  227.49   12.08   0
 -32  -6  -2  257.17    8.20   0
  32  -6   2  250.22    7.27   0
  32   6  -2  232.66    6.22   0
  32  -6   2  253.19   12.37   0
  34   6   2   15.35    9.07   0
  34  -6  -2   -8.53    7.13   0
 -34   6  -2    5.66    5.84   0
  34  -6  -2   -8.05    5.71   0
 -34  -6   2   11.25    5.64   0
 -34  -6   2    9.69    7.24   0
  34  -6  -2    6.52    7.17   0
  34   6   2    9.33    8.34   0
 -34   6   2   12.02    7.48   0
 -34  -6  -2   11.51    7.07   0
 -34  -6  -2    6.35    6.98   0
  34  -6   2    1.05   10.74   0
  34   6  -2   11.91    7.23   0
  34  -6   2    1.31    6.19   0
  34   6  -2    5.96    5.76   0
  34  -6   2    4.33    9.78   0
  36  -6  -2  145.22    7.53   0
  36  -6  -2  118.04    6.29   0
  36  -6  -2  138.41    6.04   0
  36   6   2  132.27    8.69   0
 -36   6  -2  133.37    7.57   0
 -36  -6   2  131.28    7.19   0
 -36  -6   2  132.57    6.30   0
  36   6   2  117.20    9.65   0
 -36   6   2  120.67    7.93   0
 -36  -6  -2  145.36    7.74   0
 -36  -6  -2  138.92    6.29   0
  36   6  -2  132.12    6.39   0
  36  -6   2  132.97   10.49   0
  36  -6   2  111.75   11.29   0
  36   6  -2  113.82    6.24   0
  36  -6   2  136.47    6.87   0
 -38  -6   2   18.59    5.87   0
  38  -6  -2   31.84    5.69   0
  38  -6  -2   27.20    5.95   0
 -38  -6   2   30.88    7.17   0
  38  -6  -2    9.23    5.84   0
 -38   6  -2   20.81    5.82   0
  38   6   2   20.89    9.29   0
  38   6   2   12.32    8.35   0
 -38  -6  -2   17.64    5.71   0
 -38   6   2   20.44    6.09   0
  38  -6   2   31.08    7.83   0
  38   6  -2   19.81    5.97   0
  38  -6   2   23.66   11.89   0
  38  -6   2   19.80    9.97   0
  38   6  -2    6.15    5.79   0
 -38  -6  -2   24.17    7.23   0
  40  -6  -2   28.09    7.04   0
  40  -6  -2   36.19    5.97   0
 -40  -6   2   26.10    5.89   0
  40  -6  -2   46.29    7.09   0
  40   6   2   28.78    9.32   0
 -40  -6   2   32.58    5.74   0
  40   6   2   31.80    8.12   0
 -40   6  -2   39.33    7.15   0
 -40  -6  -2   25.16    7.16   0
 -40  -6  -2   27.45    5.73   0
  40  -6   2   21.89   11.15   0
 -40   6   2   24.89    6.27   0
  40   6  -2   30.40    5.79   0
  40  -6   2   25.54   10.11   0
  40   6  -2   33.80    6.08   0
  40  -6   2   49.89    7.82   0
  42  -6  -2   -0.22    5.80   0
  42   6   2   23.15    8.16   0
  42  -6  -2    1.73    5.97   0
  42  -6  -2   19.57    7.05   0
 -42  -6   2    6.87    7.01   0
  42   6   2    5.33    9.28   0
 -42  -6   2    7.08    5.73   0
 -42   6  -2    4.14    7.34   0
  42  -6   2    2.88   10.03   0
 -42  -6  -2    0.58    8.31   0
  42   6  -2   15.54    5.82   0
  42  -6   2    2.97   10.84   0
  42   6  -2  -18.06    6.85   0
  42  -6   2    8.62    8.00   0
 -42   6   2    2.85    6.26   0
 -42  -6  -2    2.41    5.65   0
  44  -6  -2   18.66    7.01   0
  44  -6  -2   -0.39    5.67   0
 -44  -6   2   22.29    6.83   0
  44   6   2    4.40    9.44   0
 -44   6  -2   -1.82    5.83   0
 -44  -6   2   -3.86    5.91   0
  44   6   2    5.68    8.06   0
  44  -6  -2   -5.19    6.09   0
 -44  -6  -2    8.84    5.63   0
  44   6  -2    9.76    5.82   0
 -44   6   2   -3.63    5.88   0
  44  -6   2    8.97   11.89   0
 -44  -6  -2    4.85    8.01   0
  44   6  -2   11.16    6.89   0
  44  -6   2   12.43    6.36   0
  44  -6   2    9.81    9.83   0
   0  -8  -2    3.44   12.01   0
   0  -8   2    5.19    8.70   0
   0   8  -2    9.59    6.88   0
   0   8  -2    1.91    7.72   0
   0  -8   2    2.35    6.78   0
   0   8   2    2.12   12.66   0
   0   8   2   -3.04    5.96   0
   0  -8  -2   -6.86    5.80   0
  -2  -8   2  147.56    7.00   0
  -2  -8   2  150.06    9.10   0
   2   8   2  139.63    6.32   0
  -2   8  -2  180.82    6.11   0
  -2   8  -2  181.76    8.27   0
   2  -8  -2  175.78   10.38   0
   2  -8  -2  168.23    6.31   0
  -2   8   2  137.18   10.79   0
   2  -8   2  152.52    9.94   0
   2   8  -2  175.64    7.23   0
   2   8  -2  192.34    8.28   0
   2  -8   2  140.62    7.07   0
  -2  -8  -2  186.75    6.39   0
  -2   8   2  132.88    6.26   0
   4   8   2  221.46    6.71   0
   4  -8  -2  178.60    6.50   0
  -4  -8   2  215.51    8.78   0
  -4   8  -2  185.57    6.22   0
  -4   8  -2  191.20    8.29   0
   4  -8  -2  180.53    9.16   0
   4   8  -2  179.12    6.12   0
   4   8  -2  190.12    6.11   0
   4  -8   2  227.75    7.53   0
   4  -8   2  241.68   11.92   0
  -4  -8  -2  180.87    6.29   0
   4   8  -2  192.19    6.49   0
  -4   8   2  236.24    6.68   0
  -4   8   2  227.13   11.01   0
  -6   8  -2 3597.18   12.49   0
  -6   8  -2 3632.53   18.25   0
   6  -8  -2 3693.63   12.90   0
   6   8   2 3620.15   13.66   0
   6  -8  -2 3559.81   19.35   0
  -6  -8   2 3647.58   16.51   0
  -6   8   2 3712.78   13.02   0
   6   8  -2 3708.22   12.38   0
   6   8  -2 3695.97   12.35   0
   6  -8   2 3663.98   12.66   0
   6  -8   2 3779.80   21.47   0
   6   8  -2 3596.23   13.99   0
  -6  -8  -2 3547.51   13.11   0
  -6   8   2 3649.34   21.01   0
   8  -8  -2  111.36    6.09   0
   8  -8  -2  127.69    8.30   0
  -8  -8   2   91.14    7.10   0
  -8   8  -2  124.98    6.21   0
  -8   8  -2  118.73    8.73   0
   8   8   2   92.92    6.23   0
  -8   8   2  102.35    6.03   0
   8   8  -2  125.13    5.76   0
   8   8  -2  122.99    5.86   0
   8  -8   2   90.29    7.33   0
   8  -8   2   90.88   11.13   0
  -8  -8  -2  123.06    7.22   0
   8   8  -2  118.23    6.56   0
  -8   8   2   88.16    9.10   0
  10  -8  -2 4497.95   18.74   0
 -10  -8   2 4523.20   16.38   0
 -10   8  -2 4324.94   13.34   0
  10  -8  -2 4507.41   13.73   0
  10   8   2 4454.86   16.06   0
 -10   8   2 4537.83   13.74   0
  10   8  -2 4570.12   13.29   0
  10  -8   2 4703.86   26.14   0
  10   8  -2 4557.31   15.06   0
 -10  -8  -2 4363.06   14.57   0
  10   8  -2 4508.98   13.14   0
 -10   8   2 4553.66   20.34   0
  10  -8   2 4464.72   13.64   0
  12   8   2  361.39    7.56   0
  12  -8  -2  344.77    8.87   0
 -12  -8   2  367.17    7.86   0
 -12   8  -2  337.26   10.31   0
  12   8   2  364.09   14.35   0
 -12   8  -2  327.64    7.74   0
  12  -8  -2  343.46    6.58   0
  12   8   2  370.43   18.59   0
 -12   8   2  363.82    7.69   0
  12  -8   2  369.68    6.68   0
  12  -8   2  366.53   13.53   0
  12   8  -2  340.39    7.32   0
  12   8  -2  347.42    8.62   0
  12   8  -2  338.53    6.30   0
 -12  -8  -2  340.16    6.90   0
 -12   8   2  361.53    9.78   0
  14   8   2  319.73   15.39   0
  14  -8  -2  311.18    8.63   0
 -14  -8   2  308.34    7.51   0
 -14   8  -2  315.45   10.97   0
  14   8   2  292.50    8.64   0
 -14   8  -2  300.47    6.46   0
  14  -8  -2  288.35    6.46   0
  14   8  -2  309.07    6.15   0
 -14   8   2  303.88    6.46   0
  14   8  -2  322.16    6.16   0
  14  -8   2  301.60   13.26   0
 -14  -8  -2  312.41    8.07   0
  14  -8   2  299.14    6.56   0
  14   8  -2  302.23    7.05   0
 -14  -8  -2  321.91   11.26   0
 -14   8   2  315.57    9.31   0
  16   8   2  188.26   13.89   0
  16  -8  -2  186.47    8.49   0
 -16   8  -2  184.57    9.66   0
 -16  -8   2  155.74    6.90   0
  16   8   2  163.71    8.56   0
 -16   8  -2  177.69    6.06   0
  16  -8  -2  200.45    6.27   0
  16  -8   2  168.37    6.16   0
 -16   8   2  166.52    6.03   0
  16   8  -2  184.95    5.75   0
  16   8  -2  177.87    6.73   0
 -16  -8  -2  184.04    8.16   0
  16  -8   2  176.43   13.44   0
 -16  -8  -2  195.72    9.64   0
 -16   8   2  179.78    9.04   0
 -18  -8   2  189.91    7.13   0
  18   8   2  173.04   12.62   0
  18  -8  -2  189.16    8.03   0
 -18   8  -2  183.24    6.39   0
 -18  -8   2  183.30    8.28   0
  18   8   2  159.59    7.16   0
  18  -8  -2  202.25    6.29   0
  18   8  -2  191.99    6.91   0
 -18  -8  -2  203.38    9.65   0
  18  -8   2  157.13    7.85   0
  18  -8   2  170.29   12.14   0
  18   8  -2  195.95    5.92   0
 -18  -8  -2  198.38    7.93   0
 -18   8   2  176.01    8.70   0
  20   8   2   14.25   10.60   0
  20  -8  -2    1.73    7.57   0
 -20  -8   2   24.68    6.66   0
  20  -8  -2   13.13    6.97   0
  20   8   2   12.29    8.19   0
 -20  -8   2    4.18    6.38   0
  20  -8  -2    9.47    7.16   0
 -20   8  -2   14.84    6.07   0
 -20  -8  -2   19.68    8.01   0
 -20   8   2   12.02    8.44   0
  20   8  -2    5.82    6.35   0
  20  -8   2   13.68    9.89   0
  20   8  -2   11.50    5.42   0
  20  -8   2    7.87    6.05   0
  20  -8   2   13.93   12.28   0
 -20  -8  -2   12.83    7.37   0
 -22   8  -2  463.52    8.32   0
  22   8   2  473.68   12.49   0
  22  -8  -2  487.04    8.90   0
  22  -8  -2  478.78    6.78   0
 -22  -8   2  497.82    7.67   0
 -22  -8   2  478.80    7.79   0
  22   8   2  481.00   10.03   0
  22  -8  -2  485.93    8.05   0
  22  -8   2  458.44   12.53   0
  22   8  -2  473.72    7.76   0
 -22  -8  -2  490.07    7.60   0
  22   8  -2  481.90    8.69   0
  22  -8   2  482.36    8.59   0
  22  -8   2  505.91   13.72   0
 -22   8   2  519.30    8.39   0
 -22  -8  -2  483.38    9.64   0
  24   8   2  117.44    9.32   0
  24  -8  -2  118.66    7.94   0
 -24   8  -2   92.68    6.27   0
  24  -8  -2  104.45    7.09   0
  24   8   2  121.74    7.38   0
 -24  -8   2  125.15    6.65   0
 -24  -8   2  131.04    5.66   0
  24  -8  -2   98.16    7.24   0
  24  -8   2  135.37    6.33   0
  24  -8   2  118.03   11.24   0
 -24  -8  -2  111.42    7.46   0
  24   8  -2  104.39    5.60   0
  24  -8   2  136.81   13.89   0
 -24  -8  -2  116.85    8.30   0
  24   8  -2  109.82    6.53   0
 -24   8   2  135.73    7.34   0
  26   8   2  646.97   12.67   0
  26  -8  -2  593.44    7.93   0
 -26   8  -2  587.11    7.35   0
 -26  -8   2  624.94    9.28   0
  26  -8  -2  616.87    8.19   0
 -26  -8   2  637.59    7.99   0
  26   8   2  622.44   10.66   0
  26  -8  -2  632.29    8.39   0
  26   8  -2  602.44    6.96   0
  26   8  -2  587.93    7.90   0
 -26  -8  -2  624.11    9.02   0
  26  -8   2  580.60   13.79   0
  26  -8   2  665.06    9.29   0
  26  -8   2  673.64   15.22   0
 -26   8   2  697.86   10.15   0
 -26  -8  -2  639.87    9.21   0
  28   8   2    9.55    8.63   0
  28  -8  -2    7.19    6.01   0
  28  -8  -2    8.84    5.58   0
 -28  -8   2   11.29    6.18   0
 -28  -8   2   16.38    6.65   0
  28   8   2   10.86    7.14   0
 -28   8  -2   11.26    5.99   0
  28  -8  -2    6.63    5.92   0
  28   8  -2    8.88    5.64   0
  28  -8   2   10.35    9.75   0
  28   8  -2   24.96    7.47   0
 -28  -8  -2   19.62    7.15   0
  28  -8   2   14.85    6.32   0
  28  -8   2    9.95   10.45   0
 -28  -8  -2    8.16    7.10   0
 -28   8   2   -6.69    8.09   0
  30   8   2  123.05   10.39   0
  30  -8  -2   98.61    7.71   0
 -30   8  -2  124.20    6.18   0
 -30  -8   2  112.94    6.48   0
 -30  -8   2  115.46    6.95   0
  30   8   2  119.30    7.75   0
  30  -8  -2  105.21    5.68   0
  30  -8  -2  111.69    7.38   0
 -30   8   2  131.56    8.59   0
  30  -8   2  114.54   11.67   0
  30   8  -2  102.46    6.36   0
 -30  -8  -2  101.05    7.46   0
  30  -8   2  129.08    6.43   0
 -30  -8  -2  113.75    7.42   0
  30  -8   2  133.74   12.24   0
  30   8  -2  107.46    5.84   0
  32   8   2   32.36    8.56   0
  32  -8  -2   23.83    6.19   0
 -32  -8   2   35.74    6.67   0
  32  -8  -2   38.43    6.76   0
 -32  -8   2   36.49    7.46   0
  32  -8  -2   34.43    6.99   0
  32   8   2   37.92    8.90   0
 -32   8  -2   23.32    6.05   0
 -32   8   2   33.69    8.04   0
 -32  -8  -2   20.41    7.24   0
 -32  -8  -2   32.39    7.14   0
  32  -8   2   27.86   11.19   0
  32   8  -2   26.63    6.14   0
  32   8  -2   30.10    6.74   0
  32  -8   2   32.31    7.63   0
  32  -8   2   37.08   11.44   0
 -34  -8   2   12.69    5.49   0
  34  -8  -2    4.90    6.07   0
 -34  -8   2    9.83    5.95   0
  34  -8  -2    9.09    5.59   0
 -34   8  -2    4.59    5.81   0
  34   8   2   15.85    9.16   0
  34   8   2    8.11    8.41   0
  34  -8  -2    5.48    5.73   0
 -34   8   2   16.86    7.81   0
  34  -8   2    7.48   10.10   0
  34  -8   2    6.43   11.13   0
  34  -8   2    3.83    6.16   0
 -34  -8  -2    9.99    6.97   0
  34   8  -2    7.51    5.75   0
 -34  -8  -2    7.86    5.83   0
  34   8  -2   18.05    7.22   0
  36   8   2    2.09    8.21   0
 -36  -8   2    8.28    6.70   0
  36  -8  -2    1.71    7.37   0
 -36  -8   2   -2.06    5.73   0
  36   8   2   -1.16    7.30   0
  36  -8  -2    7.01    7.17   0
 -36   8  -2    1.13    5.67   0
  36  -8  -2    2.87    5.73   0
 -36   8   2   -3.95    7.58   0
  36   8  -2   10.57    6.96   0
  36  -8   2    0.18   11.38   0
  36  -8   2   19.18    7.40   0
 -36  -8  -2    1.88    6.83   0
 -36  -8  -2   -3.44    6.84   0
  36  -8   2    6.06    9.95   0
  36   8  -2   -5.01    5.98   0
  38  -8  -2   37.12    6.05   0
  38  -8  -2   45.40    5.98   0
 -38   8  -2   37.58    6.02   0
  38   8   2   34.57    9.20   0
 -38  -8   2   64.54    7.32   0
 -38  -8   2   42.50    5.67   0
  38  -8  -2   34.23    5.80   0
  38   8   2   51.83    8.66   0
 -38   8   2   56.94    7.81   0
  38  -8   2   43.22   10.67   0
 -38  -8  -2   51.71    7.27   0
  38   8  -2   46.45    5.79   0
  38  -8   2   52.17    6.29   0
  38   8  -2   53.01    7.39   0
  38  -8   2   43.53   10.40   0
 -38  -8  -2   49.16    7.32   0
  40  -8  -2    5.72    5.98   0
  40  -8  -2   15.52    7.14   0
 -40   8  -2    9.05    7.10   0
 -40  -8   2   -3.50    5.90   0
  40   8   2    9.71    9.31   0
 -40  -8   2    4.71    5.47   0
  40  -8  -2   14.18    7.10   0
  40   8   2   15.49    8.16   0
  40  -8   2    0.85    6.33   0
  40  -8   2   -1.33   10.81   0
 -40  -8  -2    6.07    5.87   0
  40   8  -2    6.87    5.91   0
  40   8  -2    2.94    7.03   0
 -40   8   2    2.59    7.92   0
 -40  -8  -2   -0.65    7.11   0
  40  -8   2    8.66   11.42   0
  42  -8  -2   34.08    5.85   0
 -42  -8   2   45.08    6.00   0
  42  -8  -2   14.38    7.16   0
 -42   8  -2   24.85    5.93   0
  42   8   2   30.78    9.60   0
 -42  -8   2   26.46    5.77   0
  42   8   2   48.00    8.21   0
  42  -8  -2   21.41    5.80   0
 -42  -8  -2   31.29    7.46   0
  42   8  -2   38.94    5.76   0
  42  -8   2   26.07   10.81   0
  42   8  -2   32.60    6.13   0
  42  -8   2   32.12   10.27   0
 -42  -8  -2   40.79    7.19   0
 -42   8   2   32.99    7.79   0
  42  -8   2   39.23    6.49   0
   0  10   2 4453.81   14.82   0
   0 -10  -2 4133.31   13.39   0
   0 -10   2 4316.62   12.91   0
   0  10  -2 4186.12   12.73   0
   0  10  -2 4155.38   16.13   0
   0 -10   2 4628.49   18.37   0
  -2 -10   2  187.21    7.04   0
   2 -10  -2  157.51    9.56   0
  -2  10  -2  153.73    7.09   0
  -2 -10   2  193.17    9.54   0
   2  10   2  185.45    6.67   0
  -2  10  -2  159.29    7.76   0
   2 -10  -2  156.36    6.45   0
   2 -10   2  197.28    7.26   0
   2  10  -2  164.80    7.04   0
   2 -10   2  204.21    9.70   0
  -2  10   2  181.91   13.36   0
   2  10  -2  147.21    6.46   0
  -2 -10  -2  162.30    6.30   0
  -2  10   2  184.35    6.49   0
  -4 -10   2 1097.84   10.42   0
  -4  10  -2  965.87    7.78   0
   4 -10  -2  969.42   12.72   0
  -4  10  -2  964.07   10.04   0
   4 -10  -2  981.85    9.12   0
   4  10   2 1048.67    9.63   0
   4  10  -2  992.23    9.90   0
   4 -10   2 1065.41    7.90   0
   4  10  -2  973.78    7.69   0
   4 -10   2 1098.92   12.49   0
  -4 -10  -2  955.22    8.18   0
  -4  10   2 1074.74   15.96   0
  -4  10   2 1033.30    8.28   0
  -6 -10   2  194.56    8.97   0
   6 -10  -2  158.24    6.09   0
   6 -10  -2  159.29    8.64   0
  -6  10  -2  154.42    7.61   0
  -6  10  -2  152.80    7.05   0
   6  10   2  202.14    6.50   0
   6 -10   2  205.45    9.69   0
   6  10  -2  166.02    5.81   0
   6  10  -2  155.88    5.63   0
   6  10  -2  153.12    6.50   0
   6 -10   2  201.46    5.94   0
  -6 -10  -2  155.95    6.20   0
  -6  10   2  192.33   11.00   0
  -6  10   2  198.24    7.40   0
  -8 -10   2  123.84    8.52   0
  -8  10  -2  161.34    5.91   0
   8 -10  -2  163.72    8.86   0
  -8  10  -2  167.51    7.84   0
   8 -10  -2  173.56    5.98   0
   8  10   2  100.26    6.01   0
  -8  10   2  105.90    5.81   0
  -8 -10  -2  158.58    7.26   0
   8 -10   2  118.25    5.67   0
   8  10  -2  168.40    6.46   0
   8 -10   2  117.93   10.78   0
   8  10  -2  168.00    5.64   0
   8  10  -2  164.56    5.74   0
  -8  10   2  111.64    9.18   0
  10 -10  -2  452.87    6.76   0
  10  10   2  451.01    8.62   0
 -10  10  -2  435.01    6.64   0
 -10 -10   2  451.77    7.85   0
  10 -10  -2  449.70    8.92   0
 -10  10  -2  453.27    9.78   0
 -10 -10  -2  452.19    6.92   0
 -10  10   2  445.25    7.74   0
  10 -10   2  426.31    6.82   0
  10  10  -2  461.76    7.36   0
 -10  10   2  449.43   11.52   0
  10  10  -2  435.08    7.31   0
  10  10  -2  435.19    6.27   0
  10 -10   2  457.45   12.09   0
 -12 -10   2   30.21    6.42   0
  12  10   2   29.23   17.72   0
  12 -10  -2   32.84    5.92   0
  12  10   2   24.01   14.28   0
 -12  10  -2   22.58    5.65   0
  12  10   2   29.11    6.10   0
  12 -10  -2   32.20    8.40   0
 -12  10  -2   30.58    8.16   0
 -12  10   2   28.32    5.81   0
  12  10  -2   35.29    5.40   0
  12  10  -2   36.81    5.37   0
  12 -10   2   25.79   10.75   0
 -12 -10  -2   35.16    7.12   0
 -12  10   2   29.71    8.47   0
  12  10  -2   37.36    5.83   0
  12 -10   2   33.42    7.02   0
  14  10   2   80.97   14.13   0
 -14 -10   2   75.86    6.89   0
  14  10   2   82.83   11.02   0
  14  10   2   70.59    6.24   0
 -14  10  -2   88.13    6.07   0
  14 -10  -2   87.21    7.22   0
  14 -10  -2   81.70    7.32   0
 -14  10  -2   83.57    8.35   0
  14 -10   2   93.64   10.84   0
 -14  10   2   83.18    7.05   0
  14  10  -2   82.35    5.61   0
  14  10  -2   85.20    5.65   0
  14 -10   2   75.17    7.37   0
  14  10  -2   96.36    6.55   0
 -14 -10  -2   80.66    5.82   0
 -14  10   2   77.60    8.43   0
 -16  10  -2 1054.88   11.83   0
  16  10   2 1095.99   19.36   0
 -16 -10   2 1118.74    9.39   0
  16  10   2 1089.95   10.54   0
 -16  10  -2 1027.54    8.15   0
  16 -10  -2 1083.63    9.32   0
  16 -10  -2 1064.13   10.24   0
  16  10   2 1112.37   14.58   0
  16 -10   2 1102.78    8.38   0
 -16  10   2 1078.67    8.14   0
  16  10  -2 1058.31    8.73   0
  16  10  -2 1061.29    8.81   0
 -16  10   2 1161.95   11.98   0
 -16 -10  -2 1029.91    9.53   0
  16 -10   2 1120.56   15.21   0
  16  10  -2 1043.28    7.81   0
 -18  10  -2   23.29    8.89   0
  18  10   2   17.82   13.31   0
  18  10   2   22.73    8.23   0
  18 -10  -2   27.34    5.90   0
 -18  10  -2   19.87    5.82   0
 -18 -10   2   16.88    6.74   0
  18 -10  -2   32.86    7.75   0
 -18  10   2   20.48    5.66   0
  18  10  -2   34.80    6.14   0
  18  10  -2   25.38    5.47   0
 -18 -10  -2   26.82    6.09   0
  18 -10   2    4.92    7.32   0
  18  10  -2   34.60    5.32   0
 -18  10   2   33.15    8.70   0
  18 -10   2   12.15   10.36   0
  20  10   2  928.79   15.24   0
 -20 -10   2  954.53    8.95   0
  20 -10  -2  958.06    7.93   0
  20  10   2  939.59   10.53   0
  20 -10  -2  944.68    9.87   0
 -20  10  -2  880.86    9.18   0
 -20  10   2  944.23    7.98   0
 -20 -10  -2  990.78   12.76   0
 -20 -10  -2  978.10    8.45   0
  20 -10   2  956.73    8.29   0
  20  10  -2  945.23    7.72   0
  20 -10   2  974.09   15.79   0
 -20  10   2  994.14   11.24   0
  20  10  -2  908.82    8.69   0
 -22  10  -2   34.92    6.15   0
  22  10   2   45.37   10.75   0
  22  10   2   39.35    8.22   0
 -22 -10   2   53.16    6.34   0
  22 -10  -2   39.14    5.85   0
  22 -10  -2   49.80    5.89   0
 -22 -10  -2   44.97    8.04   0
  22  10  -2   60.88    6.61   0
 -22 -10  -2   54.73    7.16   0
  22  10  -2   45.02    7.74   0
  22 -10   2   45.05    7.49   0
  22 -10   2   49.55   11.53   0
  22 -10   2   46.79    9.27   0
 -22  10   2   54.40    8.54   0
  24 -10  -2  145.20    5.56   0
 -24  10  -2  136.24    6.35   0
 -24 -10   2  131.25    8.14   0
  24  10   2  103.10   10.67   0
  24  10   2  127.57    7.33   0
 -24 -10   2  117.28    5.70   0
  24 -10  -2  136.64    5.77   0
  24 -10  -2  139.44    7.89   0
 -24 -10  -2  152.13    7.58   0
  24  10  -2  138.03    5.66   0
  24  10  -2  135.28    6.57   0
  24 -10   2  124.40    6.42   0
  24 -10   2  130.24   11.85   0
 -24  10   2  139.58    8.76   0
  24 -10   2  112.42    9.80   0
 -24 -10  -2  148.84    8.34   0
 -26  10  -2    4.91    6.00   0
  26  10   2    1.11    9.98   0
 -26 -10   2    4.54    6.15   0
  26  10   2    7.50    8.25   0
  26 -10  -2    3.11    5.43   0
 -26 -10   2   10.15    6.61   0
  26 -10  -2   12.31    5.60   0
  26 -10  -2    6.20    5.98   0
 -26 -10  -2    3.44    7.27   0
  26 -10   2   -3.95    7.61   0
  26  10  -2    3.10    5.48   0
  26 -10   2   10.19   10.89   0
 -26 -10  -2    5.66    7.72   0
 -26  10   2    9.72    8.17   0
  26 -10   2    6.54    9.10   0
  26  10  -2    4.23    6.08   0
  28  10   2   28.88    9.95   0
 -28  10  -2   44.76    5.80   0
  28 -10  -2   26.97    5.49   0
 -28 -10   2   50.30    6.21   0
  28  10   2   29.50    8.86   0
 -28 -10   2   36.08    5.48   0
  28 -10  -2   45.63    5.70   0
  28 -10  -2   51.72    6.33   0
  28  10  -2   51.38    5.52   0
  28 -10   2   33.28    9.48   0
  28 -10   2   49.61   10.93   0
 -28 -10  -2   45.03    5.98   0
  28  10  -2   53.77    6.26   0
 -28 -10  -2   46.96    8.00   0
  28 -10   2   33.07    6.28   0
 -28  10   2   51.08    8.35   0
  30  10   2   28.00    9.95   0
  30 -10  -2   38.27    6.87   0
 -30 -10   2   50.17    5.41   0
 -30 -10   2   29.28    6.27   0
 -30  10  -2   40.61    6.04   0
  30  10   2   35.22    8.69   0
  30 -10  -2   37.62    7.10   0
  30 -10  -2   27.55    7.47   0
  30  10  -2   44.14    5.45   0
  30  10  -2   39.14    6.24   0
  30 -10   2   32.42   10.54   0
 -30 -10  -2   38.30    7.23   0
 -30 -10  -2   37.57    8.10   0
  30 -10   2   48.39    6.10   0
  30 -10   2   41.42   12.16   0
 -30  10   2   19.97    8.33   0
 -32 -10   2   59.41    7.63   0
  32  10   2   61.86   10.40   0
 -32 -10   2   51.75    5.52   0
  32 -10  -2   46.82    6.84   0
 -32  10  -2   65.25    7.35   0
  32  10   2   61.90    8.85   0
  32 -10  -2   57.83    5.91   0
  32 -10  -2   56.50    7.60   0
  32 -10   2   52.50   10.60   0
 -32 -10  -2   48.09    7.38   0
 -32 -10  -2   57.78    8.32   0
  32  10  -2   50.95    6.42   0
  32 -10   2   65.67    7.93   0
  32 -10   2   62.59   11.76   0
  32  10  -2   41.31    5.62   0
 -32  10   2   54.27    8.17   0
  34  10   2    0.31    9.86   0
 -34 -10   2    3.35    6.81   0
  34 -10  -2    9.00    5.94   0
 -34  10  -2   -9.36    5.70   0
 -34 -10   2   12.11    7.56   0
  34  10   2    6.85    7.17   0
  34 -10  -2    9.04    5.80   0
  34 -10  -2   -0.52    5.94   0
  34 -10   2   16.26    6.12   0
 -34 -10  -2    9.19    7.08   0
  34 -10   2    5.26    9.96   0
 -34 -10  -2  -12.07    7.28   0
  34  10  -2   -6.01    6.21   0
  34 -10   2    9.99   10.65   0
  34  10  -2   12.61    6.88   0
 -34  10   2  -18.70    7.89   0
  36 -10  -2   85.13    7.13   0
  36  10   2   94.04    9.14   0
  36  10   2   87.42    9.15   0
 -36  10  -2   87.89    7.37   0
 -36 -10   2   92.53    6.45   0
 -36 -10   2   94.50    5.96   0
  36 -10  -2  101.58    7.33   0
  36 -10  -2   90.77    6.31   0
 -36  10   2   90.15    6.75   0
 -36 -10  -2  107.29    6.23   0
 -36 -10  -2  101.42    7.40   0
  36 -10   2   77.01   11.21   0
  36  10  -2   82.48    7.59   0
  36 -10   2  108.18    6.49   0
  36 -10   2  103.33   12.19   0
  36  10  -2  103.94    5.97   0
  38  10   2    8.28    8.43   0
 -38 -10   2    9.50    5.92   0
  38 -10  -2   18.44    5.64   0
  38  10   2    0.24    9.25   0
 -38  10  -2    9.19    5.75   0
 -38 -10   2    8.80    6.87   0
  38 -10  -2   14.20    7.12   0
  38 -10  -2   12.13    7.36   0
 -38  10   2    3.97    6.59   0
 -38 -10  -2    3.20    7.11   0
 -38 -10  -2   12.68    7.00   0
  38 -10   2    7.29   11.23   0
  38 -10   2    1.03    6.15   0
  38 -10   2   10.41   11.85   0
  38  10  -2    1.98    7.04   0
  38  10  -2    5.87    6.07   0
  40  10   2   15.73    8.38   0
  40 -10  -2   -9.13    7.07   0
 -40  10  -2   15.99    7.27   0
 -40 -10   2   19.68    7.40   0
 -40 -10   2    1.56    5.52   0
  40  10   2    8.91    7.67   0
  40 -10  -2    3.74    7.13   0
  40 -10  -2    9.88    6.03   0
 -40  10   2    7.53    6.54   0
  40  10  -2   14.43    7.23   0
 -40 -10  -2   19.70    7.21   0
 -40 -10  -2   11.80    7.00   0
  40 -10   2   14.76   11.50   0
  40 -10   2   23.35    7.55   0
  40  10  -2   10.10    5.68   0
  40 -10   2   14.40   10.91   0
   0 -12   2    5.72    5.37   0
   0 -12  -2    2.37    9.04   0
   0 -12   2    5.68    8.74   0
   0  12   2    2.26   12.72   0
   0  12  -2    3.70    5.46   0
   0 -12  -2   12.60    7.23   0
   0  12  -2    7.06    5.87   0
   0  12   2  -11.37    7.02   0
  -2 -12   2  297.25    6.11   0
   2 -12  -2  322.35    6.57   0
  -2 -12   2  309.59    8.17   0
   2  12   2  312.66   17.14   0
  -2  12  -2  326.35    6.41   0
  -2  12  -2  312.52    7.89   0
   2  12   2  320.42   12.36   0
   2  12   2  292.08    6.66   0
   2 -12  -2  315.50   10.98   0
   2  12  -2  324.41    6.93   0
   2 -12   2  299.06    6.26   0
   2  12  -2  312.30    6.26   0
  -2  12   2  303.72   14.04   0
  -2 -12  -2  312.72    6.61   0
   2 -12   2  327.14    9.67   0
  -2  12   2  314.80    7.82   0
   4  12   2 1039.06   20.57   0
  -4  12  -2  991.74    8.09   0
  -4  12  -2  982.87    9.81   0
  -4 -12   2 1082.13   11.31   0
   4 -12  -2 1014.95   11.79   0
   4  12   2 1064.01   27.70   0
   4 -12  -2 1021.34    8.31   0
   4  12   2 1031.23    8.62   0
  -4  12   2 1075.40   17.05   0
   4  12  -2 1008.03    8.88   0
   4 -12   2 1078.00   11.74   0
   4  12  -2 1025.43    9.72   0
  -4 -12  -2 1014.62    9.57   0
   4 -12   2 1056.52    8.25   0
  -4  12   2 1001.49    8.29   0
  -6  12  -2  812.05    7.72   0
   6 -12  -2  860.67    7.87   0
  -6 -12   2  907.10   10.59   0
   6 -12  -2  821.77   11.24   0
   6  12   2  869.00    8.18   0
  -6  12  -2  825.19    9.15   0
  -6 -12  -2  834.92    7.95   0
   6 -12   2  858.52    7.71   0
   6  12  -2  813.55    7.54   0
   6 -12   2  896.69   12.59   0
  -6  12   2  892.83   14.95   0
   6  12  -2  826.60    8.97   0
   6  12  -2  838.50    7.46   0
  -6  12   2  895.86    7.88   0
   8 -12  -2  186.64    8.64   0
  -8 -12   2  188.28    7.23   0
  -8  12  -2  178.60    6.10   0
   8  12   2  169.71    7.97   0
   8 -12  -2  183.83    6.37   0
  -8  12  -2  177.06    7.40   0
   8 -12   2  175.18    6.09   0
   8  12  -2  182.50    5.87   0
   8 -12   2  169.79    9.40   0
  -8  12   2  185.78   11.47   0
   8  12  -2  185.18    7.59   0
  -8 -12  -2  189.31    6.45   0
   8  12  -2  192.64    6.88   0
  -8  12   2  168.63    7.50   0
 -10 -12   2  705.28    8.52   0
  10 -12  -2  712.49    9.54   0
 -10  12  -2  684.56    7.47   0
  10 -12  -2  707.22    7.37   0
  10  12   2  675.29    9.30   0
 -10  12  -2  709.14    9.24   0
 -10  12   2  663.17    7.10   0
  10  12  -2  720.80    8.08   0
 -10 -12  -2  714.60    7.78   0
  10  12  -2  716.35    7.14   0
  10 -12   2  672.62    8.46   0
  10 -12   2  681.73   11.45   0
  10  12  -2  718.37    8.92   0
 -10  12   2  701.40   13.21   0
 -12 -12   2  788.69    8.75   0
  12  12   2  753.66   23.79   0
  12  12   2  757.63   20.28   0
  12 -12  -2  732.43    9.30   0
 -12  12  -2  714.34    8.45   0
  12  12   2  753.48    8.28   0
  12 -12  -2  715.53    8.69   0
 -12  12  -2  719.73    9.18   0
 -12  12   2  757.42    7.46   0
  12 -12   2  762.13   11.69   0
  12  12  -2  726.62    7.22   0
  12  12  -2  734.34    8.07   0
  12  12  -2  748.56    7.13   0
 -12 -12  -2  763.73    8.75   0
 -12  12   2  801.89   11.87   0
  12 -12   2  783.11    8.44   0
 -14 -12   2   68.89    8.07   0
  14  12   2   58.36   12.18   0
  14  12   2   62.53   16.12   0
  14 -12  -2   51.01    7.18   0
  14  12   2   65.90    6.31   0
 -14  12  -2   46.99    5.76   0
  14 -12  -2   61.86    5.88   0
 -14  12  -2   53.97    7.95   0
  14  12  -2   52.23    6.48   0
 -14  12   2   61.16    5.77   0
  14 -12   2   56.20    5.86   0
  14  12  -2   47.48    5.47   0
  14  12  -2   34.42    7.43   0
  14 -12   2   65.80   10.44   0
 -14 -12  -2   52.14    7.07   0
 -14  12   2   71.27    9.22   0
  16  12   2   54.30   14.02   0
 -16 -12   2   71.86    7.95   0
  16  12   2   52.85   10.97   0
  16  12   2   41.10    7.98   0
  16 -12  -2   58.52    7.43   0
  16 -12  -2   57.24    5.76   0
 -16  12  -2   68.54    5.83   0
 -16  12  -2   59.73    7.95   0
  16  12  -2   63.13    6.47   0
 -16  12   2   52.44    6.94   0
  16  12  -2   58.22    5.24   0
  16 -12   2   63.54    7.20   0
 -16 -12  -2   48.03    7.42   0
  16  12  -2   49.51    6.13   0
  16 -12   2   57.93   10.34   0
 -16  12   2   57.60    8.97   0
 -18  12  -2   36.24    7.91   0
  18  12   2   21.66   12.99   0
  18  12   2   22.89    9.84   0
 -18 -12   2   16.20    7.86   0
  18  12   2   39.89    8.02   0
  18 -12  -2   33.10    7.27   0
  18 -12  -2   25.61    7.08   0
 -18  12  -2   22.25    5.76   0
 -18  12   2   39.48    6.87   0
  18 -12   2   25.25   10.23   0
  18  12  -2   32.68    5.20   0
  18  12  -2   25.82    6.21   0
  18 -12   2   28.43    5.91   0
 -18 -12  -2   34.11    5.99   0
 -18  12   2   20.83    7.45   0
  18  12  -2   42.34    5.22   0
 -20  12  -2  327.06    9.24   0
  20  12   2  351.96   11.23   0
  20  12   2  343.97   13.44   0
 -20 -12   2  381.20    8.96   0
  20  12   2  344.07    7.49   0
  20 -12  -2  334.90    8.30   0
  20 -12  -2  319.38    6.49   0
 -20  12  -2  326.11    7.80   0
 -20  12   2  342.36    7.50   0
  20 -12   2  363.80    6.93   0
 -20 -12  -2  338.44    6.74   0
  20  12  -2  316.72    6.94   0
  20 -12   2  373.53   12.96   0
  20  12  -2  326.88    6.33   0
 -20  12   2  370.10    8.40   0
  20  12  -2  330.47    7.08   0
 -22  12  -2  109.61    6.04   0
 -22  12  -2  111.32    8.24   0
  22  12   2  101.44    9.17   0
  22  12   2  107.76   11.90   0
  22  12   2   98.33    6.99   0
 -22 -12   2  103.88    6.69   0
  22 -12  -2  119.58    6.36   0
  22 -12  -2  117.38    6.31   0
 -22  12   2  112.55    7.07   0
  22  12  -2  104.87    6.80   0
  22  12  -2  112.66    6.36   0
  22 -12   2   96.88    6.16   0
  22  12  -2  107.67    6.84   0
  22 -12   2  117.53   10.48   0
 -22 -12  -2  118.11    7.42   0
 -22  12   2  113.76    9.08   0
 -24  12  -2   44.78    5.98   0
  24  12   2   61.94   10.32   0
 -24 -12   2   49.60    6.59   0
  24  12   2   65.86    8.40   0
  24 -12  -2   64.07    7.47   0
  24 -12  -2   51.65    7.06   0
  24 -12   2   60.14    8.32   0
  24  12  -2   59.85    5.42   0
  24 -12   2   62.49    6.21   0
  24  12  -2   55.13    6.59   0
  24  12  -2   59.31    7.57   0
  24 -12   2   73.51   11.49   0
 -24  12   2   54.82    8.74   0
 -24 -12  -2   38.14    7.42   0
 -26  12  -2  403.65    6.86   0
  26  12   2  420.36   12.06   0
 -26 -12   2  448.79    7.63   0
  26 -12  -2  440.02    8.59   0
  26  12   2  432.09    9.72   0
  26 -12  -2  408.88    7.78   0
  26 -12  -2  434.38    8.06   0
 -26  12   2  440.22    9.81   0
 -26 -12  -2  434.96    9.83   0
  26  12  -2  430.42    7.49   0
  26  12  -2  406.65    6.55   0
  26 -12   2  409.77   11.00   0
  26 -12   2  445.88    7.25   0
 -26 -12  -2  459.81    7.25   0
  26  12  -2  405.48    7.29   0
  26 -12   2  472.52   12.60   0
 -28  12  -2   70.05    7.49   0
  28  12   2   76.58   10.49   0
  28 -12  -2   84.30    6.97   0
 -28 -12   2   83.87    6.69   0
  28  12   2   60.54    9.19   0
  28 -12  -2   80.51    5.95   0
  28 -12  -2   70.58    6.29   0
  28  12  -2   77.44    5.44   0
  28 -12   2   70.57    8.74   0
 -28 -12  -2   57.21    7.71   0
  28  12  -2   64.72    6.54   0
  28 -12   2   82.26    6.40   0
  28 -12   2   92.23   10.62   0
 -28  12   2   79.53    7.10   0
 -28 -12  -2   81.55    8.21   0
  30  12   2  144.22    9.48   0
 -30 -12   2  153.30    6.69   0
 -30  12  -2  134.49    6.29   0
  30  12   2  158.90    9.20   0
  30 -12  -2  142.02    6.53   0
  30 -12  -2  165.35    6.25   0
  30 -12  -2  144.06    6.18   0
  30  12  -2  151.47    5.91   0
  30 -12   2  154.38    9.22   0
  30  12  -2  143.12    7.96   0
 -30 -12  -2  142.16    6.44   0
  30 -12   2  157.30    6.46   0
 -30 -12  -2  156.39    8.66   0
  30 -12   2  170.53   11.92   0
 -30  12   2  164.38    7.39   0
  32  12   2   10.52    9.94   0
  32 -12  -2   12.16    5.72   0
 -32 -12   2   16.67    7.70   0
  32  12   2   15.91    8.93   0
 -32  12  -2   15.12    5.87   0
  32 -12  -2   10.81    6.24   0
  32 -12  -2    6.38    7.04   0
 -32 -12  -2   13.83    6.06   0
  32 -12   2   12.83    9.51   0
  32  12  -2   11.53    7.73   0
  32 -12   2   13.93    6.28   0
  32 -12   2   10.08   11.34   0
 -32 -12  -2    3.44    6.93   0
 -32  12   2   39.77    8.27   0
  32  12  -2   15.11    5.58   0
 -34 -12   2   13.83    6.12   0
  34  12   2   23.36    9.89   0
 -34 -12   2   16.90    5.56   0
  34 -12  -2   14.05    6.85   0
 -34  12  -2    8.00    7.16   0
  34  12   2   19.92    7.29   0
  34 -12  -2   14.40    6.13   0
  34 -12  -2   12.88    5.74   0
  34  12  -2   18.28    7.50   0
  34 -12   2    6.30    9.68   0
 -34 -12  -2   14.76    7.15   0
  34 -12   2   13.70    7.43   0
  34 -12   2    5.10   11.35   0
 -34 -12  -2    3.72    8.06   0
  34  12  -2   29.18    6.81   0
 -34  12   2   14.11    8.26   0
 -36  12  -2    8.19    5.84   0
  36  12   2    1.30    8.63   0
 -36 -12   2    6.00    6.02   0
  36 -12  -2   12.87    5.70   0
  36  12   2   10.49    8.77   0
 -36 -12   2   10.89    5.49   0
  36 -12  -2   26.25    5.93   0
  36 -12  -2    9.53    5.82   0
  36 -12   2    9.47   10.93   0
 -36 -12  -2    8.72    6.97   0
  36  12  -2    8.66    6.25   0
  36 -12   2   13.40    5.75   0
  36 -12   2    5.92   11.21   0
  36  12  -2   12.66    5.62   0
 -36 -12  -2   14.78    7.17   0
 -36  12   2    0.94    6.65   0
  38  12   2    4.54    8.43   0
  38 -12  -2   -0.19    5.69   0
 -38  12  -2    6.17    7.02   0
  38  12   2   -1.36    9.14   0
 -38 -12   2   14.11    5.88   0
 -38 -12   2   -8.96    6.88   0
  38 -12  -2    5.19    6.05   0
  38 -12  -2   -3.31    7.17   0
 -38 -12  -2   16.91    7.41   0
  38  12  -2    5.82    6.01   0
  38 -12   2    2.12   10.88   0
  38 -12   2    2.40   10.01   0
  38  12  -2    6.79    5.70   0
  38 -12   2   -5.16    7.27   0
 -38 -12  -2    2.14    6.98   0
 -38  12   2    7.42    6.59   0
   0 -14   2   47.74    5.33   0
   0 -14  -2   53.55    7.20   0
   0  14   2   79.06   13.97   0
   0 -14   2   68.42    7.12   0
   0  14  -2   68.75    6.51   0
   0  14  -2   61.69    6.95   0
   0 -14  -2   57.03    8.89   0
   0  14   2   65.48    5.94   0
   2 -14  -2  332.30   10.13   0
  -2 -14   2  372.59    9.31   0
   2  14   2  343.21   15.91   0
   2  14   2  345.11   11.29   0
  -2  14  -2  320.93    7.83   0
  -2  14  -2  325.05    6.20   0
   2 -14  -2  348.87    6.70   0
  -2 -14   2  330.74    6.08   0
   2  14   2  341.21    6.75   0
   2 -14   2  336.44    7.38   0
  -2  14   2  358.72   14.41   0
  -2 -14  -2  313.16    7.86   0
   2 -14   2  352.02    9.63   0
   2  14  -2  311.76    6.12   0
   2  14  -2  321.90    6.56   0
  -2  14   2  325.08    6.38   0
   4  14   2  447.77   17.94   0
  -4 -14   2  422.22    9.48   0
  -4  14  -2  400.00    7.58   0
   4 -14  -2  400.82    9.72   0
   4 -14  -2  418.93    6.92   0
  -4  14  -2  402.22    6.84   0
   4  14   2  429.36   13.57   0
   4  14   2  423.11    8.13   0
   4 -14   2  438.46    6.60   0
  -4  14   2  452.82   13.61   0
   4  14  -2  419.03    7.28   0
  -4 -14  -2  401.28    6.95   0
   4  14  -2  412.07    8.13   0
   4  14  -2  417.68    6.34   0
   4 -14   2  435.20    9.70   0
  -4  14   2  410.34    6.85   0
   6  14   2  462.32   19.80   0
   6 -14  -2  440.49    6.89   0
   6 -14  -2  455.12    9.88   0
  -6 -14   2  447.68    9.67   0
   6  14   2  441.42   15.13   0
  -6  14  -2  457.24    6.54   0
  -6  14  -2  439.06    8.37   0
   6  14   2  445.30    7.08   0
  -6 -14  -2  442.06    6.96   0
   6  14  -2  442.93    6.34   0
  -6  14   2  447.07   13.23   0
   6 -14   2  475.99   10.11   0
   6  14  -2  441.79    8.38   0
   6 -14   2  480.05    6.78   0
   6  14  -2  466.64    7.41   0
  -6  14   2  446.37    6.79   0
   8  14   2  274.54   18.87   0
   8  14   2  277.37   15.66   0
   8 -14  -2  293.41    8.11   0
   8 -14  -2  301.24    6.53   0
  -8  14  -2  291.35    7.34   0
  -8  14  -2  290.64    9.02   0
   8  14   2  260.93    7.78   0
  -8 -14   2  291.49    8.82   0
   8 -14   2  280.49    7.23   0
  -8 -14  -2  302.01    6.78   0
  -8  14   2  288.81   12.16   0
   8 -14   2  292.09    9.65   0
   8  14  -2  301.59    6.89   0
   8  14  -2  286.41    5.93   0
   8  14  -2  287.70    7.12   0
  -8  14   2  267.12    6.39   0
 -10  14  -2   17.61    5.54   0
  10 -14  -2   19.27    6.92   0
  10 -14  -2   27.78    6.94   0
  10  14   2   15.65    5.83   0
  10  14   2   29.87   14.92   0
 -10  14  -2   19.83    6.97   0
 -10 -14   2   20.64    6.60   0
  10  14   2   26.33   15.53   0
 -10  14   2   28.47    5.61   0
  10  14  -2   20.26    5.13   0
  10  14  -2   19.67    5.05   0
 -10  14   2   33.83    9.46   0
  10 -14   2   17.00    6.91   0
 -10 -14  -2   25.20    6.82   0
  10  14  -2   16.42    5.76   0
  10 -14   2   25.96    9.00   0
 -12  14  -2   36.41    6.91   0
 -12 -14   2   51.60    6.59   0
  12 -14  -2   36.63    6.84   0
  12  14   2   44.29   14.47   0
  12 -14  -2   36.96    5.89   0
  12  14   2   39.61    6.22   0
  12  14   2   46.00   14.61   0
 -12  14  -2   29.48    6.90   0
 -12  14   2   49.31    5.71   0
  12  14  -2   27.22    5.30   0
  12 -14   2   53.51    5.76   0
  12 -14   2   51.34    8.88   0
 -12  14   2   49.97    9.02   0
 -12 -14  -2   46.22    5.91   0
  12  14  -2   36.53    5.72   0
  12  14  -2   30.94    5.09   0
  14 -14  -2  292.61    6.44   0
 -14 -14   2  321.84    7.33   0
  14  14   2  297.48   16.23   0
  14 -14  -2  290.47    7.84   0
  14  14   2  313.80   14.66   0
  14  14   2  301.96    8.27   0
 -14  14  -2  288.08    6.44   0
 -14  14  -2  303.11    7.76   0
 -14  14   2  308.10    6.30   0
  14 -14   2  316.74    6.47   0
  14  14  -2  290.87    5.93   0
  14  14  -2  292.97    5.93   0
  14 -14   2  318.63   11.25   0
 -14 -14  -2  295.17    7.75   0
 -14  14   2  311.62   10.21   0
  14  14  -2  281.43    6.64   0
 -16 -14   2   52.17    6.98   0
  16  14   2   41.32   13.52   0
  16  14   2   51.23   11.33   0
  16 -14  -2   40.26    7.06   0
  16  14   2   59.38    6.58   0
  16 -14  -2   55.96    6.99   0
 -16  14  -2   45.43    5.87   0
 -16  14  -2   40.63    8.05   0
 -16  14   2   50.07    5.43   0
 -16  14   2   49.16   10.40   0
  16  14  -2   49.20    6.33   0
  16 -14   2   48.80    5.86   0
  16  14  -2   47.14    5.24   0
 -16 -14  -2   50.41    5.94   0
  16 -14   2   56.01    9.01   0
  16  14  -2   41.84    7.38   0
 -18  14  -2    3.62    7.91   0
 -18 -14   2    2.78    6.39   0
  18  14   2    5.04   12.28   0
  18 -14  -2   11.86    7.16   0
  18  14   2    8.16    6.43   0
  18 -14  -2    9.97    5.48   0
  18  14   2    1.40    9.89   0
 -18  14  -2   18.10    5.73   0
 -18  14   2   11.72    5.21   0
  18  14  -2   12.56    6.42   0
  18 -14   2   -8.10    5.75   0
 -18 -14  -2    5.83    5.85   0
  18 -14   2   12.67    8.98   0
  18  14  -2   11.40    5.99   0
 -18  14   2    1.73    8.91   0
  18  14  -2    4.07    5.25   0
 -20  14  -2  160.13    8.38   0
  20  14   2  153.29   13.32   0
 -20 -14   2  171.03    6.88   0
  20  14   2  161.28   10.03   0
  20 -14  -2  157.33    7.71   0
  20  14   2  158.30    8.42   0
  20 -14  -2  173.41    7.30   0
 -20  14  -2  150.78    7.32   0
 -20  14   2  166.60    5.87   0
 -20 -14  -2  146.39    7.77   0
  20  14  -2  161.03    5.87   0
  20  14  -2  172.57    7.01   0
  20 -14   2  171.16    6.12   0
  20  14  -2  157.67    6.38   0
  20 -14   2  181.34    9.59   0
 -20  14   2  164.62    9.29   0
 -22  14  -2   75.45    7.23   0
 -22  14  -2   72.70    8.22   0
  22  14   2   76.34   13.04   0
  22  14   2   90.32    9.59   0
  22  14   2   75.45    7.03   0
  22 -14  -2   89.32    6.12   0
  22 -14  -2   81.48    5.68   0
 -22 -14   2   93.18    7.95   0
 -22  14   2   87.62    5.52   0
  22  14  -2   82.76    6.73   0
  22  14  -2   77.11    6.16   0
 -22 -14  -2   68.41    6.06   0
  22  14  -2   88.31    5.72   0
  22 -14   2   90.70   10.81   0
  22 -14   2   87.48    6.11   0
 -22  14   2   78.12    7.39   0
 -24  14  -2  175.32    6.47   0
 -24  14  -2  191.63    8.86   0
  24  14   2  187.44    9.91   0
  24  14   2  178.51   12.24   0
 -24 -14   2  181.91    8.35   0
  24  14   2  194.20    8.78   0
  24 -14  -2  190.00    7.87   0
  24 -14  -2  164.17    6.33   0
 -24  14   2  167.30    6.05   0
  24  14  -2  191.15    7.03   0
  24 -14   2  185.52   11.26   0
  24  14  -2  183.05    5.75   0
 -24 -14  -2  186.90    7.77   0
  24 -14   2  180.81    7.70   0
  24  14  -2  192.05    7.92   0
 -24  14   2  194.71    9.43   0
 -26  14  -2   11.03    5.74   0
  26  14   2   11.53   11.37   0
  26  14   2    3.92    8.71   0
 -26 -14   2   -1.94    7.71   0
  26  14   2    2.67    8.16   0
  26 -14  -2   -2.19    6.05   0
  26 -14  -2   17.15    5.90   0
  26  14  -2   -0.54    5.56   0
 -26 -14  -2    9.26    7.25   0
  26 -14   2    9.36    5.91   0
  26  14  -2    1.30    6.13   0
  26 -14   2   10.49   10.13   0
  26  14  -2   17.05    6.61   0
 -26  14   2   21.45    8.70   0
  26 -14   2    9.58    7.85   0
 -28  14  -2   69.69    5.95   0
  28  14   2   71.17   10.28   0
  28  14   2   71.51    8.22   0
  28 -14  -2   61.75    6.93   0
  28  14   2   88.91    8.61   0
  28 -14  -2   73.83    6.35   0
  28 -14  -2   78.36    5.93   0
 -28 -14   2   61.92    6.44   0
  28 -14   2   63.60    8.41   0
  28  14  -2   65.07    7.03   0
  28  14  -2   92.80    7.10   0
 -28 -14  -2   81.81    6.18   0
  28  14  -2   68.87    7.76   0
  28 -14   2   66.19    6.27   0
  28 -14   2   73.61   10.62   0
 -28  14   2   69.17    7.14   0
  30  14   2   36.19   10.08   0
 -30  14  -2   38.61    7.11   0
  30 -14  -2   21.39    5.58   0
  30  14   2   40.01    8.07   0
  30  14   2   45.18    8.40   0
  30 -14  -2   43.42    7.53   0
  30 -14  -2   25.68    5.83   0
 -30 -14   2   27.27    6.23   0
  30  14  -2   35.11    6.77   0
  30 -14   2   28.06    9.13   0
  30 -14   2   38.03    6.02   0
  30  14  -2   27.35    6.32   0
  30 -14   2   36.53   10.39   0
  30  14  -2   33.82    6.72   0
 -30  14   2   34.04    8.45   0
 -30 -14  -2   44.36    5.91   0
  32  14   2    4.85    9.80   0
  32 -14  -2   10.06    5.67   0
 -32 -14   2   -2.70    6.06   0
 -32  14  -2   -1.02    5.83   0
  32  14   2    3.87    7.05   0
  32 -14  -2    4.04    5.99   0
  32 -14  -2   12.10    7.34   0
  32  14  -2    4.98    5.59   0
  32  14  -2    5.40    6.63   0
  32 -14   2    9.49    8.26   0
 -32 -14  -2    4.07    5.85   0
  32 -14   2    7.92    6.05   0
  32  14  -2   17.58    6.11   0
  32 -14   2   -1.73   11.42   0
 -32  14   2    0.42    8.22   0
  34  14   2    9.20   10.04   0
  34 -14  -2    6.42    5.66   0
  34  14   2   10.64    8.86   0
 -34 -14   2   15.80    6.14   0
  34 -14  -2   -0.88    6.08   0
 -34  14  -2    7.70    7.02   0
  34 -14  -2    9.27    5.85   0
  34  14  -2   12.21    6.68   0
  34 -14   2    7.66    9.36   0
 -34 -14  -2   -1.12    7.28   0
  34 -14   2   14.18   11.36   0
  34  14  -2   -3.33    6.24   0
  34 -14   2    4.18    6.06   0
 -34  14   2    3.82    6.72   0
  34  14  -2   -7.41    5.44   0
  36  14   2   17.28    8.32   0
  36 -14  -2   20.30    7.02   0
 -36 -14   2   10.45    7.51   0
 -36  14  -2    5.25    6.01   0
  36  14   2   10.04    7.29   0
  36 -14  -2    9.57    6.27   0
  36 -14  -2   20.00    5.93   0
  36  14  -2   17.39    6.81   0
  36 -14   2   13.81    9.80   0
 -36 -14  -2   14.20    7.38   0
  36  14  -2   -3.72    6.26   0
  36 -14   2   11.05    7.50   0
  36 -14   2    8.56   11.75   0
  36  14  -2    4.51    6.98   0
 -36  14   2    8.53    6.76   0
   0 -16   2    5.39    5.11   0
   0  16   2    2.36   13.57   0
   0  16  -2   -8.01    6.29   0
   0 -16  -2    9.41    7.19   0
   0  16  -2    8.20    6.80   0
   0 -16   2    4.03    8.22   0
   0  16   2    6.84    5.90   0
  -2  16  -2  261.83    6.25   0
   2  16   2  271.58   15.30   0
   2 -16  -2  267.84    9.76   0
  -2 -16   2  299.28    9.22   0
   2  16   2  272.68   10.04   0
   2 -16  -2  256.76    6.40   0
  -2  16  -2  280.07    7.57   0
   2  16   2  276.05    6.67   0
   2 -16   2  277.24    7.30   0
  -2  16   2  279.37   13.85   0
   2 -16   2  283.40    9.28   0
   2  16  -2  263.97    7.15   0
  -2 -16  -2  281.26    6.49   0
   2  16  -2  275.05    6.42   0
  -2  16   2  276.89    6.64   0
   4  16   2   95.16   13.88   0
   4  16   2   87.79   10.69   0
   4 -16  -2  112.68    8.11   0
  -4  16  -2  100.21    5.75   0
  -4  16  -2  114.92    7.22   0
   4 -16  -2  101.24    6.10   0
   4  16   2  104.02    6.06   0
  -4 -16   2  100.69    8.40   0
   4  16  -2  105.97    5.46   0
   4 -16   2  111.94    6.89   0
  -4  16   2   90.79   12.61   0
   4  16  -2  108.78    5.97   0
   4  16  -2   99.05    6.62   0
   4 -16   2  102.22    8.86   0
  -4 -16  -2  113.88    6.00   0
  -4  16   2   90.71    7.25   0
   6  16   2   25.39   14.30   0
   6 -16  -2   27.93    7.91   0
  -6 -16   2   35.34    8.18   0
  -6  16  -2   34.46    5.60   0
   6  16   2   23.93   10.45   0
  -6  16  -2   31.12    6.67   0
   6  16   2   27.80    5.90   0
   6 -16  -2   32.82    5.70   0
   6  16  -2   21.94    6.55   0
   6 -16   2   25.60    6.70   0
  -6 -16  -2   32.58    6.02   0
  -6  16   2   25.25   11.32   0
   6  16  -2   24.35    6.59   0
   6 -16   2   16.62    8.45   0
   6  16  -2   23.66    5.68   0
  -6  16   2   24.96    5.50   0
   8  16   2   18.66   14.60   0
  -8 -16   2   14.60    8.23   0
   8  16   2   14.09   11.76   0
   8 -16  -2   11.00    6.67   0
   8 -16  -2    6.47    5.98   0
  -8  16  -2   11.93    6.71   0
  -8  16  -2   16.47    6.91   0
   8  16   2   14.21    7.40   0
   8 -16   2    7.07    6.76   0
  -8  16   2   22.75   10.95   0
   8  16  -2   -1.91    6.40   0
   8 -16   2   10.30    8.32   0
  -8 -16  -2   28.11    7.12   0
   8  16  -2   13.93    6.90   0
   8  16  -2   12.73    5.28   0
  -8  16   2    3.98    5.78   0
  10  16   2    3.89   12.97   0
 -10 -16   2   -2.54    8.24   0
  10 -16  -2   -2.41    6.76   0
  10 -16  -2    3.73    6.91   0
 -10  16  -2    3.54    6.70   0
  10  16   2   -1.52    7.03   0
 -10  16  -2    9.62    6.64   0
  10  16   2   -0.01   15.07   0
  10  16  -2   10.58    6.33   0
  10 -16   2    2.02    5.46   0
  10  16  -2    9.62    6.42   0
 -10  16   2    7.71    9.30   0
  10 -16   2    8.43    8.50   0
 -10 -16  -2    9.23    7.03   0
  10  16  -2   -6.35    7.24   0
 -10  16   2   -0.08    5.47   0
  12 -16  -2   94.64    7.24   0
  12 -16  -2   83.20    8.16   0
 -12 -16   2   69.91    6.93   0
  12  16   2   88.08   13.43   0
 -12  16  -2   85.28    5.79   0
  12  16   2   87.63    7.58   0
 -12  16  -2  100.41    6.98   0
  12  16   2   78.86   15.22   0
 -12  16   2   83.12    5.72   0
 -12  16   2   97.10    9.38   0
 -12 -16  -2   91.33    7.40   0
  12  16  -2   93.30    5.60   0
  12 -16   2   82.99    5.62   0
  12 -16   2   84.61    8.86   0
  12  16  -2   85.95    7.45   0
  12  16  -2  100.58    5.57   0
  14  16   2  237.51   15.20   0
  14 -16  -2  228.66    7.66   0
 -14 -16   2  242.67    7.21   0
  14 -16  -2  213.56    6.33   0
  14  16   2  239.04    7.07   0
  14  16   2  237.44   14.87   0
 -14  16  -2  210.35    5.99   0
 -14  16  -2  241.05    7.83   0
 -14  16   2  241.63    7.13   0
  14 -16   2  248.34    6.36   0
  14  16  -2  241.13    7.26   0
  14  16  -2  230.43    7.02   0
  14 -16   2  257.60   10.01   0
 -14  16   2  225.58   10.52   0
 -14 -16  -2  235.00    7.78   0
  14  16  -2  207.00    6.49   0
 -16 -16   2   11.92    6.35   0
  16  16   2   18.04   13.16   0
  16 -16  -2   14.19    6.89   0
  16  16   2   19.73   12.09   0
  16 -16  -2   10.28    5.72   0
  16  16   2   23.81    6.76   0
 -16  16  -2   13.58    5.51   0
 -16  16  -2   10.51    6.75   0
 -16  16   2   19.85    6.79   0
  16  16  -2   14.89    5.50   0
  16  16  -2   16.93    5.44   0
  16 -16   2   27.48    6.88   0
 -16 -16  -2   17.57    5.78   0
  16 -16   2   17.11    9.02   0
 -16  16   2   16.28    9.05   0
  16  16  -2   15.47    5.80   0
 -18  16  -2  299.78    7.96   0
 -18 -16   2  298.08    7.55   0
  18  16   2  266.03   15.00   0
  18  16   2  290.33   12.55   0
  18 -16  -2  289.41    7.79   0
  18 -16  -2  288.83    7.73   0
  18  16   2  278.31    8.66   0
 -18  16  -2  277.99    6.46   0
 -18  16   2  288.85    6.35   0
  18  16  -2  280.98    6.22   0
 -18 -16  -2  285.60    6.83   0
  18 -16   2  312.52   11.75   0
 -18  16   2  304.86   10.19   0
  18  16  -2  279.72    6.71   0
  18 -16   2  276.79    7.55   0
  18  16  -2  306.60    7.31   0
 -20  16  -2   40.08    7.81   0
  20  16   2   32.53   12.38   0
  20  16   2   29.59   10.62   0
  20 -16  -2   31.20    7.22   0
  20  16   2   36.67    6.65   0
  20 -16  -2   28.21    5.85   0
 -20 -16   2   24.91    6.41   0
 -20  16  -2   36.50    5.81   0
 -20  16   2   32.50    5.64   0
  20  16  -2   33.56    6.82   0
  20 -16   2   38.19    7.07   0
 -20 -16  -2   24.05    5.80   0
  20 -16   2   49.29   10.77   0
  20  16  -2   37.77    6.21   0
 -20  16   2   40.83    9.14   0
  20  16  -2   17.82    5.36   0
 -22  16  -2   21.57    6.71   0
 -22  16  -2   18.24    7.00   0
  22  16   2   17.66   12.40   0
 -22 -16   2   32.60    6.42   0
  22  16   2   15.27   10.24   0
  22 -16  -2   13.99    7.12   0
  22  16   2   17.22    7.97   0
  22 -16  -2   26.11    5.85   0
  22  16  -2   32.73    5.89   0
  22  16  -2   20.51    5.43   0
 -22  16   2    2.05    5.49   0
 -22 -16  -2   18.39    6.02   0
  22  16  -2   22.47    5.41   0
 -22  16   2   11.03    8.78   0
  22 -16   2    4.45    5.52   0
  22 -16   2   16.10    9.19   0
 -24  16  -2   40.85    5.66   0
 -24  16  -2   39.80    6.80   0
  24  16   2   45.37   12.62   0
 -24 -16   2   56.16    6.33   0
  24  16   2   37.75   10.39   0
  24 -16  -2   64.26    7.02   0
  24  16   2   30.74    8.32   0
  24 -16  -2   43.55    7.23   0
 -24  16   2   38.90    5.69   0
  24  16  -2   47.56    5.55   0
  24  16  -2   41.40    5.57   0
  24 -16   2   38.78    5.73   0
 -24 -16  -2   47.80    6.11   0
  24 -16   2   43.75   10.72   0
  24  16  -2   44.06    6.13   0
 -24  16   2   38.94    7.16   0
 -26  16  -2    9.80    5.82   0
  26  16   2    3.04   10.94   0
  26  16   2    3.35    8.87   0
  26 -16  -2   -0.21    5.91   0
  26  16   2    4.75    8.13   0
  26 -16  -2    9.72    7.06   0
 -26 -16   2   -1.58    7.61   0
  26  16  -2    6.97    6.64   0
 -26 -16  -2   18.07    5.81   0
  26  16  -2   15.59    6.74   0
  26 -16   2   -0.28    5.84   0
  26 -16   2   -5.59   10.28   0
  26  16  -2  -12.92    7.40   0
 -26  16   2   -4.91    8.56   0
 -28  16  -2   10.81    6.93   0
  28  16   2    3.85   10.31   0
  28  16   2   -1.88    9.09   0
 -28 -16   2   16.66    7.41   0
  28 -16  -2    1.74    5.82   0
  28  16   2   -4.14    8.54   0
  28 -16  -2    9.54    5.87   0
  28  16  -2   -2.44    5.32   0
  28  16  -2   -1.84    6.71   0
  28 -16   2   -3.72    5.74   0
 -28 -16  -2   19.07    5.95   0
  28  16  -2    6.81    5.91   0
  28 -16   2    4.11   10.33   0
  28 -16   2    0.29    7.77   0
 -28  16   2   -9.99    8.44   0
  30  16   2   11.40    9.18   0
 -30  16  -2   13.98    5.83   0
  30 -16  -2   18.16    5.77   0
  30  16   2   14.23    9.90   0
 -30 -16   2   13.56    6.23   0
  30 -16  -2   17.32    5.87   0
  30  16   2   -7.57    8.76   0
  30 -16  -2    2.37    6.04   0
  30  16  -2   26.02    6.79   0
  30 -16   2   14.69    6.97   0
  30  16  -2    1.48    7.70   0
  30 -16   2   14.80   10.53   0
 -30 -16  -2   20.65    5.95   0
  30  16  -2    9.65    5.64   0
 -30  16   2   23.11    6.86   0
  30 -16   2   24.02    8.21   0
  32  16   2   15.87   11.27   0
  32  16   2    8.55    8.14   0
  32 -16  -2   18.13    5.61   0
 -32 -16   2   23.96    6.40   0
  32  16   2    3.48    7.09   0
  32 -16  -2   11.10    7.27   0
  32 -16  -2    0.45    7.40   0
 -32  16  -2    2.44    7.11   0
  32  16  -2   11.06    5.63   0
  32 -16   2   12.35    8.56   0
  32  16  -2   21.31    5.39   0
 -32 -16  -2   -5.84    5.97   0
  32 -16   2   28.24    5.94   0
  32  16  -2    2.08    6.27   0
  32 -16   2    3.64   10.55   0
 -32  16   2   10.39    8.41   0
   0 -18   2   77.91    5.38   0
   0  18   2   75.79   13.08   0
   0 -18   2   76.61    8.60   0
   0 -18  -2   83.89    5.94   0
   0  18  -2   73.98    5.47   0
   0  18  -2   68.23    7.10   0
   0  18   2   80.52    5.95   0
   0  18   2   73.84    8.81   0
   2 -18  -2   31.28    7.08   0
   2 -18  -2    2.73    8.56   0
  -2 -18   2    6.40    8.43   0
   2  18   2    8.10   13.80   0
   2  18   2    6.61    8.57   0
  -2  18  -2    5.52    5.51   0
  -2  18  -2   10.27    6.83   0
   2  18   2   16.61    5.86   0
   2 -18   2    5.94    5.34   0
  -2  18   2   14.11   12.61   0
   2 -18   2    7.53    8.26   0
   2  18  -2    8.56    5.11   0
  -2 -18  -2    9.56    7.11   0
   2  18  -2   17.22    6.82   0
  -2  18   2    6.92    7.06   0
   4  18   2   30.23   14.01   0
   4  18   2   23.00    8.92   0
   4 -18  -2   25.19    8.54   0
  -4 -18   2   15.78    6.85   0
   4 -18  -2   19.35    7.16   0
  -4  18  -2   17.53    5.52   0
  -4  18  -2   32.14    6.97   0
   4  18   2   17.04    7.33   0
  -4  18   2   24.58   12.60   0
   4 -18   2   19.41    5.60   0
   4  18  -2   19.53    6.53   0
   4 -18   2   28.13    8.37   0
   4  18  -2   27.47    5.34   0
   4  18  -2   37.37    6.89   0
  -4 -18  -2   26.73    5.91   0
  -4  18   2   20.20    5.72   0
   6  18   2   11.54   14.91   0
   6 -18  -2    5.08    7.80   0
  -6 -18   2   10.30    6.79   0
   6 -18  -2   16.51    5.81   0
  -6  18  -2   11.26    6.55   0
   6  18   2    9.87    9.87   0
  -6  18  -2    9.18    5.57   0
   6  18   2    4.25    6.02   0
   6  18  -2    4.41    6.81   0
  -6  18   2   12.74   11.30   0
   6 -18   2    8.02    5.64   0
   6 -18   2   27.17    6.98   0
   6  18  -2   10.95    6.69   0
  -6 -18  -2   20.74    7.22   0
   6  18  -2   15.50    5.83   0
  -6  18   2   -4.10    5.73   0
   8 -18  -2  462.53    9.51   0
   8  18   2  444.38   17.49   0
  -8 -18   2  462.66    8.12   0
   8  18   2  452.15   13.88   0
   8 -18  -2  467.31    7.08   0
  -8  18  -2  449.99    8.08   0
  -8  18  -2  452.93    8.30   0
   8  18   2  448.17    7.07   0
   8 -18   2  440.92    8.00   0
   8  18  -2  433.16    7.03   0
   8  18  -2  481.37    6.69   0
  -8  18   2  466.03   12.95   0
   8 -18   2  445.54   10.38   0
   8  18  -2  439.15    6.59   0
  -8 -18  -2  459.71    7.05   0
  -8  18   2  445.38    7.06   0
  10  18   2   37.24   15.56   0
  10  18   2   45.06   12.44   0
 -10 -18   2   56.09    8.32   0
  10 -18  -2   34.43    6.12   0
  10 -18  -2   43.66    7.15   0
 -10  18  -2   57.32    7.07   0
  10  18   2   43.20    7.58   0
 -10  18  -2   49.09    6.90   0
  10 -18   2   46.65    5.72   0
 -10  18   2   43.45   11.27   0
  10  18  -2   34.50    5.58   0
  10 -18   2   44.64    8.92   0
 -10 -18  -2   47.18    6.11   0
  10  18  -2   54.46    7.11   0
  10  18  -2   54.20    6.70   0
 -10  18   2   33.55    7.12   0
  12 -18  -2  154.07    8.59   0
 -12 -18   2  161.12    8.31   0
  12  18   2  120.33    7.72   0
 -12  18  -2  125.30    7.33   0
 -12  18  -2  131.64    7.16   0
  12  18   2  134.15   14.68   0
  12 -18  -2  124.84    7.42   0
  12  18   2  136.96   15.88   0
 -12  18   2  128.40    5.81   0
  12 -18   2  138.17    7.30   0
 -12 -18  -2  155.00    7.53   0
  12  18  -2  145.46    6.17   0
  12  18  -2  153.53    6.99   0
 -12  18   2  133.17   10.18   0
  12 -18   2  169.68   10.44   0
  12  18  -2  152.73    6.80   0
 -14 -18   2   25.75    6.52   0
  14 -18  -2    3.91    6.77   0
  14 -18  -2    5.41    5.57   0
  14  18   2    8.24   13.33   0
  14  18   2    7.86    6.14   0
 -14  18  -2    0.62    5.40   0
  14  18   2   10.06   14.48   0
 -14  18  -2   18.84    7.70   0
 -14  18   2    5.89    5.40   0
  14 -18   2   14.07    5.34   0
  14  18  -2   15.23    6.63   0
  14 -18   2   11.51    8.71   0
 -14 -18  -2    6.97    5.69   0
  14  18  -2    8.44    5.91   0
 -14  18   2   18.27    9.38   0
  14  18  -2    0.72    5.38   0
 -16 -18   2   15.69    6.56   0
  16 -18  -2   27.77    6.87   0
  16  18   2   12.64   13.87   0
  16 -18  -2   28.49    5.69   0
  16  18   2   17.91    6.14   0
  16  18   2   20.01   13.95   0
 -16  18  -2   20.82    5.42   0
 -16  18  -2   12.19    6.73   0
  16  18  -2   19.42    5.41   0
 -16  18   2   27.04    6.51   0
  16  18  -2   12.99    5.40   0
 -16 -18  -2   29.65    5.79   0
 -16  18   2   15.99    9.15   0
  16 -18   2    4.54    8.68   0
  16  18  -2   26.20    7.28   0
  16 -18   2    9.82    5.25   0
  18  18   2   31.14   14.07   0
  18 -18  -2   28.02    7.09   0
  18 -18  -2   31.82    5.84   0
  18  18   2   29.29   12.56   0
  18  18   2   34.63    6.42   0
 -18 -18   2   35.51    6.60   0
 -18  18  -2   26.50    5.71   0
 -18  18  -2   22.05    6.99   0
  18 -18   2   32.98    9.32   0
 -18  18   2   11.86    5.44   0
  18 -18   2    5.24    5.67   0
  18  18  -2   15.44    5.43   0
 -18 -18  -2   24.66    5.93   0
 -18  18   2   31.65    9.24   0
  18  18  -2   31.54    6.07   0
  18  18  -2   36.22    6.45   0
 -20  18  -2    3.79    6.73   0
 -20 -18   2    1.35    6.24   0
  20  18   2    4.94   13.42   0
  20 -18  -2   -5.32    6.90   0
  20  18   2    3.12   12.18   0
  20 -18  -2    4.15    7.21   0
  20  18   2   13.88    7.79   0
 -20  18  -2    4.13    7.01   0
 -20  18   2   -0.53    5.61   0
  20  18  -2    9.44    5.41   0
  20 -18   2    9.43    5.48   0
 -20 -18  -2    0.50    7.31   0
  20 -18   2    2.17   10.40   0
 -20  18   2    3.70    9.01   0
  20  18  -2    2.30    5.91   0
  20  18  -2    3.56    6.56   0
 -22  18  -2   13.79    5.81   0
 -22  18  -2   14.28    6.95   0
  22  18   2   10.98   12.86   0
 -22 -18   2   23.58    7.51   0
  22 -18  -2    0.12    7.07   0
  22  18   2   15.71   10.88   0
  22 -18  -2   12.58    5.50   0
  22  18   2   -8.32    6.74   0
 -22  18   2   15.80    6.45   0
  22  18  -2   12.90    5.42   0
  22 -18   2    3.46    6.64   0
 -22 -18  -2    7.18    7.30   0
  22 -18   2   10.10   10.84   0
  22  18  -2   14.37    5.43   0
  22  18  -2   21.20    5.82   0
 -22  18   2   10.15    8.97   0
 -24  18  -2   52.79    5.94   0
 -24  18  -2   59.48    8.19   0
  24  18   2   57.06   12.93   0
 -24 -18   2   51.07    7.65   0
  24  18   2   49.10   11.12   0
  24 -18  -2   54.39    7.15   0
  24 -18  -2   62.66    5.95   0
  24  18   2   65.18    7.02   0
 -24  18   2   45.94    6.90   0
  24 -18   2   58.43    5.74   0
  24  18  -2   48.17    6.73   0
 -24 -18  -2   56.86    6.08   0
  24  18  -2   58.40    5.77   0
  24 -18   2   55.22   10.88   0
  24  18  -2   48.85    6.19   0
 -24  18   2   54.30    9.00   0
 -26  18  -2   18.98    5.89   0
 -26 -18   2    5.46    6.35   0
 -26  18  -2    0.46    7.95   0
  26  18   2    1.36   12.49   0
  26  18   2    1.74   10.41   0
  26 -18  -2    5.32    7.06   0
  26  18   2   -5.55    6.71   0
  26 -18  -2    5.94    5.99   0
 -26  18   2    8.29    5.58   0
  26  18  -2   -4.24    5.45   0
  26 -18   2    5.15    5.68   0
 -26 -18  -2    4.48    5.85   0
  26 -18   2    6.20   10.70   0
  26  18  -2   11.60    7.34   0
 -26  18   2    3.58    8.84   0
  26  18  -2    9.87    5.42   0
 -28  18  -2   26.47    6.06   0
  28  18   2   27.48   12.66   0
 -28 -18   2   12.78    6.23   0
  28  18   2   32.41    9.64   0
  28 -18  -2   24.60    7.31   0
  28  18   2   38.07    6.94   0
  28 -18  -2   28.28    7.20   0
  28  18  -2   33.58    5.58   0
  28  18  -2   18.27    6.88   0
  28 -18   2   22.06    7.25   0
  28 -18   2   36.34   10.66   0
  28  18  -2   14.77    6.18   0
 -28  18   2   38.62    7.23   0
 -28 -18  -2   23.78    6.17   0
   0  20   2    6.45   12.66   0
   0 -20   2    9.00    6.99   0
   0 -20  -2   -2.22    7.54   0
   0  20  -2   19.36    5.45   0
   0  20  -2   -0.20    6.89   0
   0  20   2    7.03    8.60   0
   0  20   2   -0.45    6.08   0
   2  20   2  105.30   13.72   0
  -2 -20   2  116.96    8.67   0
   2 -20  -2  113.13    6.09   0
  -2  20  -2  108.71    5.90   0
  -2  20  -2  109.04    7.11   0
   2  20   2  118.32   10.35   0
   2  20   2  109.26    6.24   0
   2  20  -2  115.47    5.89   0
  -2  20   2   99.78   13.52   0
   2 -20   2  120.33    8.76   0
  -2 -20  -2  100.02    7.65   0
   2  20  -2  103.57    7.11   0
   2  20  -2  102.17    7.21   0
   2 -20   2  107.50    6.87   0
  -2  20   2  117.80    6.12   0
   4  20   2   15.81    9.71   0
   4  20   2   22.76   13.93   0
  -4 -20   2   21.15    8.29   0
   4 -20  -2   16.50    7.79   0
   4 -20  -2   20.64    5.63   0
  -4  20  -2   24.86    6.61   0
  -4  20  -2   16.62    6.89   0
   4  20   2   11.86    5.88   0
   4 -20   2   34.33    6.61   0
  -4  20   2   15.56   11.50   0
   4 -20   2   15.10    8.63   0
  -4 -20  -2   10.36    5.90   0
   4  20  -2    6.54    5.49   0
   4  20  -2   28.24    5.48   0
   4  20  -2   17.97    5.66   0
  -4  20   2   27.34    7.10   0
   6 -20  -2   15.97    7.78   0
   6  20   2    8.23   14.78   0
   6 -20  -2   28.50    5.76   0
   6  20   2   10.93    9.96   0
  -6 -20   2    9.21    6.52   0
  -6  20  -2   13.64    5.43   0
  -6  20  -2   17.55    6.75   0
   6  20   2   17.98    6.25   0
   6 -20   2   11.49    5.44   0
   6 -20   2   20.88    8.28   0
  -6  20   2   17.98   11.42   0
   6  20  -2   14.75    6.67   0
  -6 -20  -2   27.79    5.88   0
   6  20  -2    8.33    6.91   0
   6  20  -2   17.15    5.27   0
  -6  20   2   17.15    5.54   0
   8  20   2    5.29   16.02   0
   8 -20  -2   18.46    7.89   0
   8  20   2   12.78   10.78   0
  -8 -20   2    3.43    6.53   0
   8 -20  -2    8.13    6.98   0
  -8  20  -2    8.01    5.82   0
   8  20   2   15.40    5.96   0
  -8  20  -2   11.11    6.72   0
  -8  20   2   16.08   11.50   0
   8 -20   2   21.77    8.55   0
   8  20  -2   16.01    5.36   0
  -8 -20  -2   16.18    7.25   0
   8  20  -2  -16.39    6.92   0
   8 -20   2   12.51    6.51   0
   8  20  -2   16.56    6.41   0
  -8  20   2   12.59    5.49   0
  10  20   2   -0.24   11.69   0
  10  20   2   -3.08   16.14   0
  10 -20  -2    1.16    6.70   0
 -10 -20   2    4.81    7.93   0
  10 -20  -2   10.38    5.70   0
 -10  20  -2   16.57    6.82   0
  10  20   2    1.39    5.93   0
 -10  20  -2    7.94    6.63   0
  10 -20   2   -9.97    5.64   0
 -10  20   2   11.38   10.99   0
  10 -20   2    8.22    8.40   0
  10  20  -2    9.32    6.61   0
 -10 -20  -2   15.33    5.90   0
  10  20  -2   -4.69    6.74   0
  10  20  -2    4.00    6.47   0
 -10  20   2   -4.87    6.53   0
  12  20   2   17.28   15.96   0
  12 -20  -2   27.52    6.86   0
 -12 -20   2   18.77    6.68   0
  12 -20  -2   22.14    5.69   0
  12  20   2   15.28    7.24   0
 -12  20  -2   17.61    5.73   0
 -12  20  -2   18.46    6.94   0
  12  20   2   10.95   13.88   0
 -12  20   2   28.60    5.49   0
  12 -20   2   34.09    6.77   0
 -12 -20  -2   24.71    7.20   0
 -12  20   2   11.38    9.79   0
  12  20  -2   28.37    6.54   0
  12 -20   2   35.95    8.64   0
  12  20  -2   15.08    6.53   0
  12  20  -2   13.57    7.10   0
 -14 -20   2   19.51    6.66   0
  14 -20  -2   12.64    6.94   0
  14 -20  -2   24.03    7.05   0
  14  20   2   15.22   13.80   0
  14  20   2   19.05    6.25   0
 -14  20  -2   19.23    5.64   0
 -14  20  -2   12.79    6.70   0
  14  20   2   12.03   15.52   0
 -14  20   2   16.97    6.38   0
  14  20  -2   12.37    5.37   0
  14 -20   2   38.54    6.62   0
  14 -20   2   14.80    8.77   0
 -14  20   2   10.46    9.67   0
 -14 -20  -2    5.74    5.86   0
  14  20  -2   19.05    5.90   0
  14  20  -2   20.98    5.46   0
  16 -20  -2    6.19    6.91   0
  16  20   2   -0.26   14.16   0
  16 -20  -2    5.91    5.79   0
  16  20   2   15.05    7.70   0
 -16  20  -2    4.53    7.08   0
  16  20   2    0.27   16.11   0
 -16  20  -2    4.64    6.92   0
 -16 -20   2    6.56    6.45   0
 -16  20   2    1.49    5.44   0
  16  20  -2    4.68    5.45   0
  16  20  -2    6.83    5.26   0
  16 -20   2    6.15    9.03   0
 -16 -20  -2    4.20    7.14   0
  16 -20   2   -4.71    7.07   0
 -16  20   2    4.87    9.41   0
  16  20  -2    1.76    7.05   0
 -18 -20   2   65.35    7.96   0
  18 -20  -2   49.90    7.23   0
  18  20   2   50.55   15.59   0
  18 -20  -2   53.71    7.46   0
  18  20   2   44.33    6.56   0
  18  20   2   50.75   16.14   0
 -18  20  -2   57.49    5.61   0
 -18  20  -2   46.86    7.02   0
  18  20  -2   46.39    5.74   0
 -18  20   2   36.41    6.74   0
  18 -20   2   64.95    6.91   0
  18  20  -2   52.36    5.71   0
 -18 -20  -2   50.92    6.02   0
  18 -20   2   72.00   10.71   0
 -18  20   2   50.08    9.76   0
  18  20  -2   45.48    5.49   0
 -20  20  -2   13.85    6.93   0
  20  20   2   11.59   14.89   0
 -20 -20   2    5.83    6.26   0
  20 -20  -2   12.67    7.01   0
  20 -20  -2    4.82    7.16   0
  20  20   2    7.28    6.27   0
  20  20   2   10.54   14.45   0
 -20  20  -2   -1.42    6.99   0
 -20  20   2    4.25    5.52   0
  20 -20   2   11.32    5.53   0
  20  20  -2   11.86    5.51   0
 -20 -20  -2   10.49    7.14   0
  20 -20   2   25.15   10.75   0
 -20  20   2   16.00    9.18   0
  20  20  -2   16.92    5.47   0
  20  20  -2   19.97    5.99   0
 -22  20  -2    9.65    5.81   0
 -22  20  -2   26.87    8.00   0
  22  20   2   16.25   14.94   0
  22 -20  -2   20.94    6.98   0
  22 -20  -2   16.69    7.26   0
  22  20   2    8.74   14.05   0
  22  20   2   14.87    6.56   0
 -22 -20   2    9.61    6.43   0
 -22  20   2   14.63    5.59   0
  22  20  -2   25.17    6.96   0
  22 -20   2   18.44    5.74   0
 -22 -20  -2   18.44    5.86   0
  22 -20   2    9.38   10.76   0
  22  20  -2   21.96    5.46   0
 -22  20   2   12.38    9.29   0
  22  20  -2   17.39    5.92   0
   0  22   2    9.61    8.73   0
   0  22   2    5.88   13.10   0
   0 -22   2   -2.49    6.79   0
   0 -22  -2    2.60    5.83   0
   0  22  -2   12.51    6.66   0
   0  22  -2    2.63    5.67   0
   0  22  -2   10.09    6.45   0
   0  22   2   12.60    5.82   0
  -2 -22   2   15.08    8.31   0
   2  22   2    8.11    9.82   0
   2 -22  -2   22.55    5.94   0
  -2  22  -2   16.24    5.70   0
  -2  22  -2   15.71    6.80   0
   2  22   2   18.87   14.40   0
   2  22   2   26.14    7.15   0
  -2  22   2   19.34   11.46   0
  -2  22   2   13.87    8.74   0
   2 -22   2   13.93    8.39   0
  -2 -22  -2    9.34    6.20   0
   2  22  -2    5.13    5.57   0
   2  22  -2   11.75    6.92   0
   2  22  -2   12.00    6.50   0
  -2  22   2   19.06    7.03   0
   4  22   2    4.86    9.90   0
   4  22   2   11.66   14.37   0
  -4 -22   2   15.43    6.78   0
   4 -22  -2    7.63    5.97   0
  -4  22  -2   11.97    7.00   0
  -4  22  -2   15.74    6.94   0
   4  22   2   18.89    6.96   0
  -4  22   2    6.17   13.19   0
   4 -22   2   11.51    8.50   0
   4 -22   2   19.94    6.61   0
  -4 -22  -2    4.42    5.87   0
   4  22  -2    8.91    6.82   0
   4  22  -2   13.91    5.68   0
  -4  22   2   17.18    6.52   0
   4  22  -2   -6.22    5.41   0
   6 -22  -2   25.08    7.82   0
  -6 -22   2   24.00    8.29   0
   6 -22  -2   25.20    5.90   0
   6  22   2   22.96   11.09   0
  -6  22  -2   31.89    5.81   0
   6  22   2   15.47   15.65   0
  -6  22  -2   22.26    6.84   0
   6  22   2   23.42    5.92   0
   6  22  -2   31.62    5.37   0
  -6  22   2   25.50   11.75   0
   6 -22   2   21.96    8.60   0
   6 -22   2   17.42    5.42   0
  -6 -22  -2   17.61    5.95   0
   6  22  -2    8.62    6.84   0
   6  22  -2   15.56    5.74   0
  -6  22   2   26.98    6.86   0
   8 -22  -2   14.33    7.69   0
   8  22   2   11.41   15.98   0
   8  22   2   18.54   11.69   0
  -8 -22   2    2.21    6.71   0
   8 -22  -2   31.30    7.23   0
  -8  22  -2   23.75    7.10   0
   8  22   2   26.77    5.92   0
  -8  22  -2    8.97    5.60   0
   8 -22   2   18.11    6.61   0
  -8  22   2   21.70   11.47   0
   8 -22   2    8.76    8.56   0
  -8 -22  -2   20.43    6.13   0
   8  22  -2   17.34    5.73   0
   8  22  -2   21.71    5.79   0
  -8  22   2   12.56    5.55   0
   8  22  -2    3.83    5.48   0
 -10 -22   2   10.29    6.89   0
  10  22   2   -0.78   12.90   0
  10  22   2    2.19   17.67   0
  10 -22  -2    4.19    5.78   0
  10 -22  -2    6.35    6.67   0
 -10  22  -2  -15.45    5.70   0
  10  22   2   -1.75    7.37   0
 -10  22  -2   -0.21    6.82   0
  10 -22   2    2.79    5.47   0
  10 -22   2  -16.30    8.81   0
 -10  22   2    9.08   11.42   0
 -10 -22  -2  -16.12    5.81   0
  10  22  -2    3.30    5.55   0
  10  22  -2   -1.54    5.39   0
  10  22  -2    8.98    5.61   0
 -10  22   2    3.78    5.50   0
  12 -22  -2   26.47    6.80   0
 -12 -22   2   31.01    8.24   0
  12  22   2   28.14    5.94   0
  12  22   2   18.99   15.02   0
  12  22   2   19.05   17.72   0
 -12  22  -2   19.76    5.57   0
 -12  22   2   18.52    6.65   0
  12 -22   2   25.72    5.38   0
  12  22  -2   22.67    5.50   0
  12 -22   2   16.17    7.21   0
  12  22  -2   30.35    5.66   0
  12  22  -2   22.90    5.87   0
   1  -1  -3  417.05    8.36   0
  -1   1  -3  416.61    8.73   0
  -1   1  -3  437.22   10.52   0
   1  -1  -3  420.35    8.38   0
  -1   1  -3  429.34    7.59   0
   1  -1  -3  415.09    8.33   0
  -1   1  -3  419.29    8.01   0
   1  -1  -3  481.50    9.08   0
   1   1  -3  408.02    8.62   0
   1   1  -3  441.14    9.26   0
   1   1  -3  420.11    8.05   0
  -1  -1  -3  417.71    8.46   0
   1   1  -3  419.08    7.71   0
  -1  -1  -3  432.51    9.07   0
  -1  -1  -3  415.81    8.42   0
  -1  -1  -3  415.32    8.50   0
  -3   1  -3  225.42    8.06   0
   3  -1  -3  227.56    6.18   0
   3  -1  -3  230.80    7.50   0
   3  -1  -3  238.01    7.52   0
  -3   1  -3  227.24    7.14   0
  -3   1  -3  242.17    9.97   0
   3  -1  -3  243.51    8.07   0
   3   1  -3  226.39    7.82   0
   3   1  -3  236.59    6.12   0
   3   1  -3  228.71    8.14   0
  -3  -1  -3  234.20    7.78   0
  -3  -1  -3  240.91    8.56   0
   3   1  -3  234.81    7.06   0
  -3  -1  -3  228.10    7.95   0
  -3  -1  -3  242.12    7.81   0
   5  -1  -3 1530.26   10.57   0
   5  -1  -3 1498.63   11.08   0
   5   1   3 1482.66   11.69   0
   5  -1  -3 1542.86   11.18   0
  -5   1  -3 1560.82   14.84   0
  -5   1  -3 1456.94    9.93   0
   5  -1  -3 1589.87   11.05   0
  -5   1  -3 1492.48   13.73   0
   5   1  -3 1495.36   10.20   0
  -5  -1  -3 1619.53   13.25   0
   5  -1   3 1498.04   10.98   0
   5   1  -3 1534.09    9.50   0
   5   1  -3 1560.85   11.64   0
  -5  -1  -3 1465.71   12.04   0
   5   1  -3 1537.03    9.38   0
  -5  -1  -3 1464.28   12.07   0
   7  -1  -3 1623.32   10.57   0
   7   1   3 1733.46   13.11   0
  -7   1  -3 1686.27   16.88   0
   7  -1  -3 1633.97   10.91   0
   7  -1  -3 1702.15   11.16   0
  -7   1  -3 1590.74   11.14   0
  -7   1  -3 1576.64   15.45   0
   7   1  -3 1624.78   10.91   0
   7   1  -3 1720.29   11.36   0
   7   1  -3 1647.41   10.12   0
   7  -1   3 1700.62   11.18   0
  -7  -1  -3 1565.88   12.36   0
  -7  -1  -3 1578.80   13.59   0
   7   1  -3 1607.25    9.41   0
   9  -1  -3  408.58    6.90   0
  -9   1  -3  442.47   13.18   0
   9   1   3  413.41   10.24   0
   9   1   3  402.41    8.61   0
   9  -1  -3  410.37    7.67   0
  -9   1  -3  421.87    8.40   0
  -9   1  -3  411.36   12.66   0
   9  -1  -3  444.32    7.02   0
   9  -1   3  419.40    8.36   0
  -9   1   3  406.77    7.66   0
   9   1  -3  419.10    6.47   0
  -9  -1  -3  405.36    9.72   0
  -9  -1  -3  401.71    8.72   0
   9   1  -3  426.35    7.14   0
 -11   1  -3 1104.06   21.30   0
  11  -1  -3 1084.23    9.49   0
  11   1   3 1048.89   13.88   0
  11  -1  -3 1037.07    9.43   0
  11   1   3 1003.37   10.45   0
  11  -1  -3 1102.52    8.85   0
 -11   1  -3 1058.27   20.18   0
 -11  -1   3 1029.52    7.90   0
 -11   1  -3  975.14    9.77   0
  11  -1   3 1008.41    9.92   0
 -11   1   3 1028.56    9.22   0
  11   1  -3 1063.67    8.20   0
 -11  -1  -3 1034.57   13.54   0
  11   1  -3 1140.77   10.06   0
 -11  -1  -3 1029.57   10.71   0
  13  -1  -3  273.10    6.58   0
  13   1   3  314.58   11.84   0
  13  -1  -3  277.65    6.54   0
  13   1   3  300.93    8.22   0
  13  -1  -3  297.81    6.69   0
 -13  -1   3  307.33    7.22   0
 -13   1  -3  279.76    7.97   0
 -13  -1  -3  280.25   10.98   0
  13   1  -3  290.73    8.00   0
  13   1  -3  289.71    6.23   0
  13  -1   3  306.35    7.88   0
 -13   1   3  298.23    6.58   0
 -13  -1  -3  270.85    9.30   0
  15  -1  -3  853.71    9.13   0
  15   1   3  797.45   14.73   0
  15  -1  -3  886.78    7.87   0
  15  -1  -3  898.53    9.18   0
 -15  -1   3  775.02    7.51   0
  15   1   3  754.67    9.70   0
 -15   1  -3  867.23    9.62   0
 -15  -1  -3  860.21   10.04   0
  15   1  -3  891.64    8.61   0
  15  -1   3  774.41    8.40   0
  15   1  -3  896.86    9.25   0
 -15   1   3  773.86    7.82   0
 -15  -1  -3  888.38   14.88   0
 -17   1  -3  264.53    7.92   0
  17   1   3  281.22   13.03   0
 -17  -1   3  275.75    7.37   0
  17  -1  -3  260.68    6.54   0
 -17  -1   3  262.77    6.86   0
  17  -1  -3  269.49    7.94   0
  17   1   3  266.75    8.40   0
  17  -1  -3  259.36    7.64   0
 -17  -1  -3  253.27    8.11   0
  17   1  -3  267.71    6.27   0
 -17  -1  -3  262.55   11.97   0
  17  -1   3  263.66    8.03   0
 -17   1   3  280.65    6.34   0
  17   1  -3  250.80    6.56   0
 -19   1  -3   67.96    7.20   0
  19  -1  -3   74.37    7.53   0
 -19  -1   3   60.17    6.27   0
  19  -1  -3   60.86    6.39   0
  19   1   3   58.41    7.57   0
 -19  -1   3   54.81    5.74   0
  19  -1  -3   61.34    5.83   0
  19   1   3   63.00   11.54   0
  19   1  -3   63.95    6.11   0
 -19  -1  -3   57.48    7.16   0
 -19  -1  -3   65.42   11.59   0
  19   1  -3   66.32    6.22   0
 -19   1   3   61.57    5.79   0
  19  -1   3   51.39    6.28   0
 -21   1  -3  616.86    7.92   0
  21  -1  -3  641.27    7.54   0
 -21  -1   3  586.92    7.81   0
  21   1   3  606.71    9.90   0
 -21  -1   3  591.43    8.44   0
  21  -1  -3  618.72    7.65   0
  21  -1  -3  616.65    8.41   0
  21   1   3  630.21   15.36   0
 -21   1   3  610.11    8.40   0
 -21  -1  -3  607.08    9.42   0
  21   1  -3  607.99    7.57   0
  21  -1   3  611.97    9.56   0
 -21  -1  -3  612.82   14.64   0
  21   1  -3  604.63    7.15   0
 -23   1  -3  117.80    7.58   0
  23  -1  -3  119.12    6.05   0
 -23  -1   3  137.72    6.45   0
  23  -1  -3  119.85    7.67   0
  23   1   3  135.76    8.48   0
 -23  -1   3  143.34    5.86   0
  23  -1  -3  114.38    6.17   0
  23   1   3  145.88   12.89   0
 -23   1   3  136.77    6.13   0
  23   1  -3  112.21    7.57   0
 -23  -1  -3  109.67   11.96   0
 -23  -1  -3  123.48    7.98   0
  23  -1   3  136.08    8.18   0
  23   1  -3  111.88    5.96   0
 -25   1  -3  226.58    7.89   0
  25  -1  -3  230.07    6.73   0
  25  -1  -3  217.24    6.70   0
  25   1   3  247.98    9.08   0
  25  -1  -3  213.46    6.32   0
 -25  -1   3  236.63    6.14   0
  25   1   3  261.97   14.06   0
 -25   1   3  236.57    6.55   0
 -25  -1  -3  234.58   12.54   0
  25   1  -3  218.32    6.78   0
 -25  -1  -3  219.44    8.41   0
  25  -1   3  250.33    7.35   0
  25   1  -3  225.71    7.21   0
  27  -1  -3  404.47    7.14   0
 -27  -1   3  411.12    6.79   0
 -27   1  -3  391.10    8.44   0
  27  -1  -3  383.90    8.17   0
  27  -1  -3  379.42    7.98   0
  27   1   3  442.95    9.85   0
  27   1   3  427.21   14.61   0
 -27   1   3  442.46    8.05   0
  27   1  -3  408.42    7.05   0
 -27  -1  -3  410.04   13.39   0
  27  -1   3  474.19    9.50   0
  27   1  -3  381.65    6.84   0
 -27  -1  -3  394.50    8.67   0
  29  -1  -3  114.90    6.15   0
 -29  -1   3  116.24    7.21   0
 -29   1  -3  107.91    7.57   0
  29  -1  -3  102.88    7.30   0
  29   1   3  142.74    8.80   0
  29  -1  -3  115.95    6.21   0
  29   1   3  139.28   13.19   0
  29   1  -3  100.34    7.61   0
  29   1  -3  119.74    5.87   0
 -29  -1  -3  114.69   11.07   0
  29  -1   3  139.34    7.33   0
  29  -1   3    0.13    4.26   0
 -29  -1  -3  108.73    7.55   0
 -29   1   3  128.51    6.36   0
  31  -1  -3  149.01    6.46   0
  31  -1  -3  176.48    7.56   0
 -31  -1   3  169.34    6.03   0
 -31   1  -3  171.75    7.82   0
  31  -1  -3  153.59    7.41   0
  31   1   3  174.59    9.10   0
  31   1   3  166.30   13.67   0
  31   1  -3  168.02    6.54   0
 -31  -1  -3  156.92    7.60   0
  31  -1   3  185.71    7.52   0
  31   1  -3  161.74    7.33   0
 -31  -1  -3  188.02   11.22   0
 -31   1   3  154.69    6.37   0
  33  -1  -3   18.30    6.06   0
 -33  -1   3    0.16    7.40   0
  33  -1  -3   20.12    7.14   0
  33  -1  -3   12.19    5.90   0
 -33   1  -3   21.91    6.00   0
  33   1   3   33.99    8.81   0
  33   1   3   19.26   12.99   0
  33   1  -3    4.65    6.05   0
 -33  -1  -3   20.28   10.32   0
  33   1  -3   15.58    7.04   0
 -33  -1  -3   15.79    7.24   0
  33  -1   3   28.50    7.02   0
 -33   1   3   13.69    7.27   0
  35  -1  -3   23.27    7.00   0
 -35  -1   3   22.36    7.32   0
  35  -1  -3   18.94    5.77   0
  35  -1  -3   13.19    5.89   0
 -35   1  -3   24.67    7.38   0
  35   1   3    3.01    7.23   0
  35   1   3   18.83   12.90   0
  35   1  -3   18.18    7.06   0
  35   1  -3   10.13    7.08   0
  35  -1   3    3.73    8.71   0
 -35  -1  -3    8.18    7.19   0
  35  -1   3    8.53   20.51   0
 -35   1   3   18.64    7.12   0
  37  -1  -3   23.21    5.90   0
  37  -1  -3   18.08    6.96   0
  37  -1  -3   20.62    5.75   0
 -37   1  -3   18.25    6.00   0
  37   1   3   10.31    8.92   0
 -37  -1   3   26.48    7.05   0
  37   1   3   17.51   13.07   0
  37  -1   3   18.15   15.46   0
  37   1  -3   17.43    5.76   0
  37   1  -3   20.95    5.93   0
  37   1  -3   11.53    7.08   0
  37  -1   3    4.99    7.20   0
 -37  -1  -3   13.93    7.26   0
  37  -1   3   18.28   17.42   0
 -37   1   3    1.75    7.11   0
 -39  -1   3   20.06    7.15   0
  39  -1  -3   16.71    5.68   0
  39   1   3   17.82   11.09   0
  39  -1  -3   20.55    5.75   0
  39  -1  -3   22.25    7.06   0
 -39   1  -3   18.18    7.26   0
  39   1   3   14.73    8.74   0
  39   1   3   21.24   13.90   0
  39   1  -3    2.31    6.95   0
  39   1  -3   21.33    7.04   0
  39   1  -3   29.29    5.78   0
  39  -1   3    9.76    8.70   0
 -39  -1  -3   28.73    5.84   0
  39  -1   3   26.16   18.54   0
  39  -1   3   23.18   15.51   0
 -39   1   3   15.91    5.90   0
  41  -1  -3   35.11    7.13   0
  41   1   3   15.13   10.07   0
 -41  -1   3   34.40    7.29   0
  41  -1  -3    3.66    6.95   0
  41  -1  -3   17.81    5.72   0
  41   1   3   15.83   13.72   0
  41   1   3   26.62    8.79   0
 -41   1  -3   19.93    7.21   0
  41   1  -3   22.61    6.91   0
  41   1  -3    9.63    6.97   0
  41   1  -3   15.41    7.16   0
  41  -1   3   13.77    8.47   0
  41  -1   3   14.45   18.60   0
 -41  -1  -3   14.10    5.76   0
  41  -1   3   13.28   15.37   0
 -41   1   3    0.60    5.96   0
  43   1   3    6.96   10.30   0
  43  -1  -3   19.34    6.74   0
 -43  -1   3   -3.63    5.88   0
  43  -1  -3    1.24    5.86   0
  43  -1  -3    5.65    7.00   0
  43   1   3    5.99    8.99   0
  43   1   3   17.10   15.09   0
 -43   1  -3    8.97    5.85   0
 -43   1   3   11.91    7.52   0
  43   1  -3   -5.82    6.84   0
  43   1  -3    7.01    5.85   0
  43   1  -3    3.98    5.67   0
  43  -1   3    7.75    8.64   0
  43  -1   3    4.96   18.58   0
 -43  -1  -3    2.95    5.95   0
  43  -1   3   14.50   15.24   0
   1   3   3 2739.57   13.61   0
   1  -3  -3 2490.64   15.35   0
  -1   3  -3 2488.58   15.92   0
  -1   3  -3 2415.12   10.95   0
  -1  -3   3 2681.70   14.87   0
   1  -3  -3 2425.09   14.70   0
   1  -3  -3 2419.76   11.71   0
  -1  -3  -3 2453.57   16.24   0
  -1   3   3 2727.88   13.37   0
   1   3  -3 2476.26   15.09   0
  -1  -3  -3 2430.66   15.60   0
   1   3  -3 2501.81   11.00   0
  -1  -3  -3 2491.11   12.62   0
   1   3  -3 2488.58   11.75   0
  -3  -3   3  591.97    9.50   0
   3   3   3  604.24    9.35   0
  -3   3  -3  608.06   10.68   0
   3  -3  -3  642.39   10.19   0
  -3   3  -3  641.92   11.49   0
   3  -3  -3  626.34    9.50   0
  -3   3  -3  618.17    7.15   0
   3  -3  -3  615.08    8.35   0
   3  -3   3  596.10    8.14   0
   3   3  -3  640.80    8.27   0
   3   3  -3  617.62    7.92   0
  -3  -3  -3  601.71   10.35   0
  -3  -3  -3  617.64   10.46   0
  -3  -3  -3  612.50    8.97   0
   3   3  -3  619.93   10.25   0
  -5   3  -3 1194.35   13.83   0
   5  -3  -3 1276.47    9.97   0
   5   3   3 1181.00   11.02   0
   5  -3  -3 1235.77   11.09   0
  -5  -3   3 1149.30   10.73   0
  -5   3  -3 1206.82    9.37   0
  -5   3  -3 1251.66   14.94   0
   5  -3  -3 1216.69    9.44   0
   5  -3   3 1151.82    8.54   0
   5   3  -3 1234.00    9.32   0
   5   3  -3 1253.98   10.34   0
  -5  -3  -3 1197.53   12.80   0
   5   3  -3 1227.64    8.41   0
  -5  -3  -3 1216.20   11.59   0
  -5  -3  -3 1236.63   12.66   0
   7  -3  -3  301.10    7.78   0
   7   3   3  305.64    8.52   0
   7  -3  -3  301.32    7.95   0
  -7   3  -3  310.54   12.90   0
  -7  -3   3  307.08    6.91   0
  -7   3  -3  302.47    7.31   0
   7  -3  -3  330.95    6.55   0
  -7   3  -3  299.71   11.00   0
  -7   3   3  309.51    7.66   0
   7   3  -3  322.78    8.23   0
   7   3  -3  309.16    7.18   0
   7  -3   3  308.75    7.31   0
   7   3  -3  301.68    7.30   0
  -7  -3  -3  302.78    8.10   0
  -7  -3  -3  300.69   10.09   0
   9  -3  -3    9.64    5.65   0
   9   3   3   28.68    8.28   0
   9   3   3   23.09    7.78   0
  -9   3  -3   10.94   14.48   0
  -9   3  -3   17.99    6.57   0
  -9  -3   3   23.65    5.95   0
  -9   3  -3   12.49   14.19   0
   9  -3  -3    9.78    7.10   0
   9  -3  -3   14.00    7.05   0
   9   3  -3   17.00    5.28   0
  -9   3   3   52.38    6.94   0
   9   3  -3   18.54    6.45   0
   9  -3   3   21.93    6.69   0
   9   3  -3   20.17    5.96   0
  -9  -3  -3   14.45    6.76   0
  -9  -3  -3   15.28    8.94   0
  11   3   3   86.33    8.32   0
  11  -3  -3  116.82    7.23   0
  11  -3  -3  108.69    6.13   0
 -11  -3   3   88.70    7.54   0
 -11   3  -3   98.52    6.00   0
  11  -3  -3  103.87    7.24   0
  11   3   3   86.50    7.56   0
 -11  -3  -3  103.22    8.74   0
  11  -3   3   91.47    7.13   0
 -11  -3  -3   97.21    7.19   0
 -11   3   3   88.95    7.01   0
  11   3  -3  106.89    6.29   0
  11   3  -3  108.08    6.73   0
  13  -3  -3  888.65    8.02   0
  13  -3  -3  865.36    8.03   0
 -13  -3   3  940.16    9.74   0
  13   3   3  931.85   11.77   0
 -13  -3   3  979.82    7.71   0
  13  -3  -3  819.91    8.48   0
 -13   3  -3  828.57    9.28   0
  13   3   3  972.80   12.13   0
 -13  -3  -3  834.26   11.94   0
 -13   3   3  945.32    8.46   0
  13   3  -3  899.21    8.55   0
  13   3  -3  856.97    9.43   0
  13  -3   3  943.80    8.60   0
 -13  -3  -3  863.85   11.55   0
  15  -3  -3 1392.53   10.19   0
 -15  -3   3 1411.25   10.60   0
 -15  -3   3 1460.63    8.71   0
  15   3   3 1428.88   13.41   0
  15  -3  -3 1397.28   10.31   0
  15  -3  -3 1339.64   10.91   0
 -15   3  -3 1334.79   10.46   0
  15   3   3 1503.98   14.48   0
 -15   3   3 1462.09   10.89   0
 -15  -3  -3 1378.51   13.76   0
  15   3  -3 1366.39    9.49   0
  15  -3   3 1447.14   10.82   0
  15   3  -3 1398.04    9.41   0
 -15  -3  -3 1394.03   13.64   0
  17  -3  -3 1474.67    9.22   0
 -17  -3   3 1542.67   11.13   0
  17   3   3 1537.58   13.79   0
  17  -3  -3 1483.38   10.46   0
  17  -3  -3 1406.21   10.85   0
 -17  -3   3 1568.79    9.11   0
  17   3   3 1672.71   16.16   0
 -17   3  -3 1420.89    9.46   0
 -17   3   3 1531.31   10.75   0
  17   3  -3 1503.93    8.89   0
 -17  -3  -3 1454.38   12.61   0
  17   3  -3 1506.25   10.91   0
 -17  -3  -3 1462.60   14.11   0
  17  -3   3 1546.25    9.97   0
 -19   3  -3 1020.84    9.76   0
  19  -3  -3 1084.36    8.32   0
 -19  -3   3 1151.48   10.23   0
  19  -3  -3 1075.90    8.28   0
 -19  -3   3 1166.14    9.41   0
  19   3   3 1171.20   12.78   0
  19  -3  -3 1007.59    8.79   0
  19   3   3 1231.72   14.07   0
  19   3  -3 1057.24    8.86   0
  19   3  -3 1035.92    9.05   0
 -19  -3  -3 1056.65   12.28   0
  19  -3   3 1194.48    9.45   0
 -19  -3  -3 1095.56   13.54   0
 -19   3   3 1163.02    9.89   0
 -21   3  -3  148.25    7.66   0
  21  -3  -3  148.32    7.43   0
 -21  -3   3  137.47    5.77   0
 -21  -3   3  137.55    6.32   0
  21  -3  -3  134.58    6.22   0
  21  -3  -3  147.69    6.33   0
  21   3   3  151.47    8.43   0
  21   3   3  139.68    9.92   0
  21   3  -3  138.25    7.28   0
  21  -3   3  156.29    8.00   0
 -21  -3  -3  145.22    7.97   0
  21   3  -3  121.33    6.40   0
 -21  -3  -3  141.86    9.99   0
 -21   3   3  135.39    7.50   0
  23  -3  -3   38.36    5.90   0
 -23   3  -3   33.41    7.14   0
  23  -3  -3   28.46    5.90   0
 -23  -3   3   14.57    7.71   0
  23   3   3   23.27    8.53   0
  23   3   3   20.10   10.78   0
  23  -3  -3   34.34    5.93   0
 -23  -3   3   20.97    5.39   0
  23   3  -3   22.88    6.60   0
  23   3  -3   33.93    6.17   0
 -23  -3  -3   28.37    7.49   0
  23  -3   3   22.66    7.56   0
 -23   3   3   26.08    7.25   0
 -23  -3  -3   25.95    8.81   0
  25  -3  -3  111.45    6.30   0
 -25   3  -3  107.48    6.24   0
 -25  -3   3  123.04    6.52   0
  25  -3  -3  102.80    6.22   0
  25  -3  -3  105.08    6.32   0
  25   3   3  119.19    8.91   0
  25   3   3  122.73   10.43   0
 -25  -3   3  128.68    5.92   0
 -25  -3  -3  111.61   10.05   0
  25   3  -3  109.43    6.29   0
  25  -3   3  131.23    8.25   0
 -25  -3  -3  109.41    7.52   0
 -25   3   3  119.94    7.69   0
  25   3  -3  113.44    5.87   0
  27  -3  -3   20.17    5.89   0
 -27  -3   3   18.70    6.20   0
  27  -3  -3   18.66    7.11   0
 -27   3  -3    5.48    7.20   0
  27  -3  -3   19.72    7.10   0
  27   3   3   13.40    8.66   0
 -27  -3   3   23.77    5.58   0
  27   3   3    5.93   10.85   0
 -27  -3  -3    6.66    8.31   0
  27   3  -3   22.86    7.47   0
  27  -3   3   18.94    6.61   0
 -27  -3  -3    9.02    7.32   0
 -27   3   3   20.79    5.97   0
  27   3  -3    9.05    5.47   0
  29  -3  -3    8.62    5.92   0
 -29  -3   3   22.12    7.47   0
 -29   3  -3   23.40    7.23   0
  29  -3  -3   31.27    7.10   0
  29  -3  -3   22.25    5.86   0
 -29  -3   3   23.60    5.67   0
  29   3   3   23.42    8.53   0
  29   3   3   24.71   11.45   0
 -29  -3  -3   21.19    9.52   0
  29   3  -3    5.13    7.22   0
  29  -3   3   23.37    8.09   0
 -29  -3  -3   14.64    7.21   0
 -29   3   3   27.04    6.10   0
  29   3  -3   11.99    6.88   0
  31  -3  -3   61.97    5.68   0
 -31  -3   3   60.03    6.27   0
  31  -3  -3   61.06    7.21   0
 -31   3  -3   64.29    7.32   0
  31  -3  -3   61.92    5.94   0
 -31  -3   3   63.20    7.33   0
  31   3   3   73.85    9.13   0
  31   3   3   71.09   12.06   0
 -31  -3  -3   63.24    9.58   0
  31   3  -3   58.12    6.08   0
  31  -3   3   65.44    8.26   0
  31   3  -3   61.36    5.85   0
 -31   3   3   58.97    6.44   0
 -31  -3  -3   61.20    7.35   0
  33  -3  -3  104.52    6.03   0
 -33  -3   3  118.20    6.45   0
  33  -3  -3   98.73    6.19   0
  33  -3  -3  108.63    7.62   0
 -33   3  -3   88.25    6.24   0
 -33  -3   3  106.65    6.05   0
  33   3   3  109.33    9.33   0
  33   3   3  100.53   11.04   0
 -33  -3  -3   98.08    8.87   0
  33   3  -3   91.35    6.24   0
  33  -3   3  110.61    8.75   0
  33   3  -3   84.70    5.95   0
 -33   3   3  108.50    6.42   0
 -33  -3  -3   85.44    7.63   0
  35  -3  -3   50.03    5.87   0
 -35  -3   3   61.68    6.07   0
  35  -3  -3   60.76    5.92   0
  35  -3  -3   58.43    6.34   0
 -35   3  -3   49.96    6.15   0
 -35  -3   3   49.45    7.02   0
  35   3   3   55.38    9.15   0
  35   3   3   49.31   12.50   0
 -35  -3  -3   54.86    8.64   0
  35   3  -3   54.38    5.78   0
  35  -3   3   53.22    7.07   0
  35   3  -3   51.47    7.04   0
 -35   3   3   51.86    6.33   0
 -35  -3  -3   70.53    7.29   0
  37  -3  -3   78.08    6.16   0
 -37  -3   3   89.53    6.34   0
  37  -3  -3   68.76    6.07   0
  37  -3  -3   90.24    6.09   0
 -37   3  -3   70.88    7.42   0
 -37  -3   3   65.75    7.38   0
  37   3   3   79.06   12.90   0
  37   3   3   73.59    9.25   0
 -37  -3  -3   72.09    8.79   0
  37   3  -3   74.62    6.01   0
  37   3  -3   83.04    7.21   0
  37  -3   3   64.06    8.55   0
 -37   3   3   82.96    6.38   0
 -37  -3  -3   57.64    7.42   0
  39  -3  -3    6.34    5.59   0
 -39  -3   3   13.77    5.85   0
  39  -3  -3   16.60    5.98   0
 -39  -3   3   18.89    5.77   0
 -39   3  -3   16.76    5.95   0
  39   3   3   14.82   11.37   0
  39   3   3   16.81    9.14   0
  39  -3  -3   28.36    7.07   0
  39   3  -3   22.44    5.96   0
  39   3  -3    5.34    5.72   0
  39  -3   3   18.70    7.07   0
 -39   3   3    8.57    7.68   0
 -39  -3  -3   13.98    7.18   0
 -39  -3  -3   17.59    9.41   0
  41  -3  -3   14.57    5.86   0
  41  -3  -3    8.14    5.84   0
  41  -3  -3   10.26    5.90   0
 -41  -3   3    5.86    7.21   0
 -41   3  -3    5.51    7.16   0
  41   3   3   14.27   12.74   0
  41   3   3    9.05    9.08   0
 -41  -3  -3    7.24    7.23   0
 -41  -3  -3   11.17    8.10   0
  41   3  -3    3.37    7.05   0
  41   3  -3    7.15    5.83   0
  41  -3   3    4.90    6.77   0
 -41   3   3    5.38    6.41   0
   1   5   3  131.36    7.15   0
  -1  -5   3  137.34    8.31   0
  -1   5  -3  156.11    5.82   0
  -1   5  -3  159.32    7.98   0
   1  -5  -3  160.75    6.88   0
   1  -5  -3  149.09    9.70   0
   1  -5  -3  160.00    9.16   0
  -1  -5  -3  153.65   10.84   0
   1  -5   3  134.48    5.80   0
  -1   5   3  140.45    7.07   0
   1  -5   3  134.35    9.24   0
   1   5  -3  154.28    5.97   0
   1   5  -3  162.63    9.28   0
  -1  -5  -3  153.35    9.86   0
   1   5  -3  160.24    6.04   0
  -1  -5  -3  141.12    6.93   0
   3   5   3  236.23    7.84   0
  -3   5  -3  268.58    9.42   0
   3  -5  -3  271.45    8.65   0
  -3   5  -3  257.70    6.15   0
   3  -5  -3  259.86    9.35   0
  -3  -5   3  233.39    8.55   0
   3  -5  -3  262.13    7.24   0
   3   5  -3  268.85    6.22   0
  -3   5   3  243.39    7.64   0
   3  -5   3  228.08    7.20   0
  -3  -5  -3  262.95   13.06   0
   3   5  -3  276.38    6.20   0
  -3  -5  -3  268.14   12.15   0
  -3  -5  -3  245.86    7.46   0
   3  -5   3  229.87    9.34   0
   3   5  -3  267.98    8.51   0
   5   5   3  508.84    8.76   0
  -5   5  -3  379.55   10.24   0
  -5   5  -3  377.19    7.69   0
   5  -5  -3  376.22    9.86   0
  -5  -5   3  442.81    9.20   0
   5  -5  -3  392.08    7.68   0
  -5   5   3  463.60    7.05   0
   5  -5   3  445.55   11.18   0
   5  -5   3  453.70    7.80   0
   5   5  -3  385.11    7.47   0
   5   5  -3  392.33    7.53   0
  -5  -5  -3  384.11   14.45   0
   5   5  -3  372.14    8.81   0
  -5   5   3  453.48    9.23   0
  -5  -5  -3  382.49    8.03   0
  -5  -5  -3  385.82   15.04   0
  -7  -5   3 1475.90   10.91   0
  -7   5  -3 1528.47   17.95   0
  -7   5  -3 1451.59    9.11   0
   7  -5  -3 1426.29   13.20   0
   7  -5  -3 1476.22   10.10   0
   7   5   3 1565.14   11.61   0
  -7   5   3 1509.50   11.65   0
  -7   5   3 1514.48    9.55   0
  -7  -5  -3 1471.87   21.59   0
   7   5  -3 1518.89    8.82   0
   7  -5   3 1550.14    9.19   0
  -7  -5  -3 1498.39   19.61   0
   7   5  -3 1507.08   11.55   0
  -7  -5  -3 1433.66   10.93   0
   7   5  -3 1553.95    8.91   0
  -9   5  -3 1424.07   22.39   0
  -9  -5   3 1412.00   10.69   0
   9  -5  -3 1410.24   12.81   0
  -9   5  -3 1382.83    8.78   0
  -9   5  -3 1448.79   22.94   0
   9   5   3 1565.07   11.87   0
   9  -5  -3 1463.55   10.05   0
   9   5  -3 1469.58    8.79   0
   9  -5   3 1472.47    9.15   0
  -9  -5  -3 1476.36   20.28   0
   9   5  -3 1469.05   11.52   0
   9   5  -3 1458.59    9.68   0
  -9  -5  -3 1497.52   18.37   0
  -9   5   3 1476.80   11.39   0
  -9  -5  -3 1406.03   10.93   0
  11  -5  -3 1629.96    9.37   0
 -11  -5   3 1576.33   10.51   0
  11   5   3 1602.11   17.40   0
  11  -5  -3 1514.27   11.97   0
 -11   5  -3 1508.39    9.24   0
  11   5   3 1682.53   12.25   0
  11  -5  -3 1554.11    9.07   0
  11   5  -3 1532.16    8.68   0
  11  -5   3 1593.23    9.63   0
 -11  -5  -3 1552.90   19.44   0
 -11  -5  -3 1521.47   11.40   0
  11   5  -3 1553.40   11.32   0
 -11   5   3 1582.52   11.43   0
  11   5  -3 1558.88    9.60   0
  13  -5  -3  657.06    7.54   0
 -13  -5   3  544.49    9.28   0
  13   5   3  561.41   12.84   0
  13  -5  -3  592.23    9.25   0
 -13   5  -3  593.87    8.21   0
  13   5   3  593.41    9.25   0
  13  -5  -3  611.50    7.37   0
 -13   5   3  557.04    8.49   0
  13   5  -3  612.44    7.97   0
  13   5  -3  612.47    9.05   0
  13  -5   3  558.62    7.33   0
 -13  -5  -3  599.93   14.03   0
 -13  -5  -3  588.78    8.87   0
  13   5  -3  603.75    7.08   0
  15  -5  -3  171.98    7.54   0
  15  -5  -3  172.80    7.54   0
 -15  -5   3  151.59    6.66   0
  15   5   3  158.94   10.26   0
  15  -5  -3  153.69    7.79   0
 -15   5  -3  155.99    7.07   0
  15   5   3  158.30    8.20   0
  15   5  -3  167.66    6.82   0
  15  -5   3  159.25    6.16   0
 -15  -5  -3  155.30    7.84   0
 -15  -5  -3  159.68   10.62   0
  15   5  -3  165.92    6.99   0
 -15   5   3  148.95    7.78   0
  17  -5  -3  191.10    6.30   0
  17  -5  -3  177.45    6.32   0
 -17  -5   3  132.67    8.17   0
  17  -5  -3  176.94    7.89   0
  17   5   3  142.01    9.20   0
 -17  -5   3  142.52    5.79   0
  17   5   3  136.77    8.29   0
 -17   5  -3  170.87    6.11   0
  17   5  -3  179.71    6.76   0
  17   5  -3  180.47    5.89   0
  17  -5   3  141.63    6.18   0
 -17  -5  -3  182.86   10.63   0
 -17   5   3  139.57    6.44   0
 -17  -5  -3  182.18    7.79   0
  19  -5  -3   31.28    5.64   0
  19  -5  -3   32.28    5.84   0
 -19  -5   3   14.13    6.41   0
  19   5   3    9.55    8.90   0
 -19  -5   3   14.84    5.51   0
  19   5   3   17.57    9.03   0
  19  -5  -3   17.31    7.50   0
 -19   5  -3   29.43    5.88   0
  19   5  -3   19.47    7.48   0
  19   5  -3   12.71    6.70   0
  19  -5   3   19.61    5.89   0
 -19  -5  -3   30.04    7.25   0
 -19   5   3   14.49    7.30   0
 -19  -5  -3   24.10    8.61   0
 -21   5  -3   16.84    5.76   0
  21  -5  -3    4.63    5.79   0
 -21  -5   3   15.82    5.51   0
 -21  -5   3   16.96    6.12   0
  21  -5  -3    6.94    7.17   0
  21  -5  -3   20.70    5.96   0
  21   5   3   10.69    9.70   0
  21   5   3   15.12    9.24   0
  21   5  -3   20.08    5.43   0
  21   5  -3   17.73    5.90   0
  21  -5   3   23.19    5.85   0
 -21   5   3   17.11    7.57   0
 -21  -5  -3    8.62    8.13   0
 -21  -5  -3   15.37    8.51   0
  23  -5  -3   94.59    6.27   0
 -23   5  -3   92.20    7.23   0
 -23  -5   3   78.92    7.77   0
  23  -5  -3   84.33    6.04   0
  23   5   3   60.35    9.54   0
  23   5   3   64.65   10.02   0
  23  -5  -3   82.68    7.61   0
 -23  -5   3   61.97    6.94   0
  23   5  -3   90.66    5.65   0
  23   5  -3   79.81    6.27   0
 -23  -5  -3   92.68    7.41   0
  23  -5   3   61.78    6.49   0
 -23   5   3   63.76    6.29   0
 -23  -5  -3   85.26    7.75   0
  25  -5  -3  321.59    6.64   0
  25  -5  -3  314.74    6.53   0
 -25   5  -3  289.48    6.69   0
 -25  -5   3  306.20    8.37   0
  25  -5  -3  315.87    7.02   0
 -25  -5   3  305.53    6.44   0
  25   5   3  295.73   11.27   0
  25   5   3  300.65   11.41   0
  25   5  -3  306.53    6.41   0
  25   5  -3  296.76    6.97   0
 -25  -5  -3  315.53    9.63   0
  25  -5   3  316.43    7.20   0
 -25   5   3  305.30    8.38   0
 -25  -5  -3  308.70    8.44   0
  27  -5  -3  158.65    7.64   0
  27  -5  -3  147.38    6.11   0
 -27   5  -3  142.60    7.56   0
 -27  -5   3  172.96    6.21   0
  27  -5  -3  150.24    7.87   0
  27   5   3  194.06   10.83   0
  27   5   3  180.00    9.61   0
 -27  -5   3  180.43    6.79   0
 -27  -5  -3  160.64    7.83   0
  27   5  -3  126.17    7.86   0
  27  -5   3  205.37    8.34   0
 -27   5   3  186.66    6.76   0
 -27  -5  -3  155.19    8.81   0
  27   5  -3  142.39    5.86   0
  29  -5  -3   80.54    5.99   0
 -29  -5   3   83.71    5.81   0
 -29  -5   3   92.55    6.25   0
 -29   5  -3   77.89    7.80   0
  29  -5  -3   83.05    7.64   0
  29  -5  -3   92.71    5.82   0
  29   5   3   93.71    9.32   0
  29   5   3   86.08   10.91   0
 -29  -5  -3   84.61    8.70   0
  29   5  -3   87.34    6.09   0
 -29   5   3   94.36    6.82   0
  29  -5   3   67.86    8.45   0
  29   5  -3   97.44    6.81   0
 -29  -5  -3   80.86    7.36   0
 -31  -5   3   60.93    5.79   0
  31  -5  -3   45.68    5.88   0
 -31  -5   3   57.07    6.36   0
 -31   5  -3   42.75    7.29   0
  31  -5  -3   48.45    6.28   0
  31   5   3   60.70    9.29   0
  31   5   3   55.72   11.16   0
  31  -5  -3   42.29    5.58   0
 -31  -5  -3   61.11    8.49   0
 -31  -5  -3   37.83    7.47   0
  31   5  -3   45.25    6.08   0
 -31   5   3   59.64    6.39   0
  31  -5   3   51.91    6.67   0
  31   5  -3   51.22    5.78   0
 -33  -5   3   13.02    6.95   0
  33  -5  -3   13.92    5.72   0
 -33  -5   3    6.20    6.03   0
  33  -5  -3    7.88    5.88   0
  33  -5  -3   15.97    5.78   0
 -33   5  -3   14.03    7.33   0
  33   5   3    0.36   11.10   0
  33   5   3    4.47    9.07   0
 -33  -5  -3    8.75    7.13   0
 -33  -5  -3    9.74    8.28   0
  33   5  -3   -5.35    5.94   0
 -33   5   3    4.60    6.22   0
  33  -5   3   -1.13    8.07   0
  33   5  -3   17.14    7.01   0
  35  -5  -3   23.70    5.99   0
  35  -5  -3    8.87    7.36   0
  35  -5  -3    3.44    5.81   0
 -35   5  -3   15.81    6.05   0
 -35  -5   3   20.58    6.13   0
  35   5   3   14.13   10.96   0
  35   5   3    8.67    9.19   0
 -35  -5   3   -0.27    5.75   0
 -35  -5  -3   17.18    8.10   0
 -35  -5  -3   13.91    7.16   0
  35  -5   3   13.80    8.42   0
 -35   5   3   15.58    8.08   0
  35   5  -3   11.62    5.76   0
  35   5  -3    6.98    7.39   0
  37  -5  -3   12.26    7.28   0
 -37  -5   3    3.42    7.19   0
  37  -5  -3   12.81    5.74   0
  37  -5  -3   -0.40    6.16   0
 -37   5  -3   12.32    7.19   0
  37   5   3   16.18   11.23   0
  37   5   3   13.35    9.19   0
 -37  -5   3    6.92    7.00   0
 -37  -5  -3    8.85    8.27   0
 -37  -5  -3    9.81    6.91   0
  37   5  -3   -2.39    7.17   0
  37  -5   3    9.69    6.79   0
 -37   5   3   11.45    6.39   0
  37   5  -3    1.98    5.67   0
  39  -5  -3   21.92    5.78   0
 -39  -5   3   29.88    7.37   0
  39  -5  -3    9.32    5.91   0
  39  -5  -3   29.36    5.85   0
 -39   5  -3   16.56    5.93   0
  39   5   3   10.02    9.93   0
  39   5   3   14.49    9.39   0
 -39  -5   3    7.35    7.19   0
 -39  -5  -3   13.11    7.02   0
 -39  -5  -3   14.98    7.31   0
  39   5  -3   27.88    6.98   0
  39  -5   3    8.25    6.76   0
 -39   5   3   25.38    6.41   0
  39   5  -3   11.84    7.11   0
  41  -5  -3   30.01    5.95   0
 -41  -5   3   23.98    6.14   0
  41  -5  -3   19.62    7.34   0
  41  -5  -3   25.90    5.90   0
 -41   5  -3    7.12    7.39   0
  41   5   3   25.23   11.82   0
  41   5   3   25.53    9.36   0
 -41  -5   3   25.88    5.81   0
 -41  -5  -3   29.56    8.20   0
 -41  -5  -3   29.56    7.27   0
  41   5  -3    8.63    7.09   0
  41   5  -3    9.58    7.13   0
  41  -5   3   35.31    8.35   0
 -41   5   3   15.10    6.50   0
   1   7   3 1448.19    9.82   0
   1  -7  -3 1308.88   20.29   0
  -1  -7   3 1331.80   12.72   0
   1  -7  -3 1353.12   18.54   0
  -1   7  -3 1290.70    8.37   0
  -1   7  -3 1334.02   12.72   0
   1  -7  -3 1313.05    9.95   0
  -1   7   3 1434.74    9.38   0
   1  -7   3 1306.28   12.85   0
   1  -7   3 1385.10    8.57   0
   1   7  -3 1281.12    8.35   0
   1   7  -3 1299.86   11.49   0
  -1  -7  -3 1307.94    9.04   0
  -3   7  -3 1729.05   14.26   0
   3  -7  -3 1660.46   17.90   0
  -3  -7   3 1572.55   12.95   0
  -3   7  -3 1670.57    9.12   0
   3  -7  -3 1692.32    9.51   0
   3   7   3 1696.18   11.13   0
  -3   7   3 1690.61    9.67   0
   3   7  -3 1725.17   12.15   0
   3  -7   3 1576.42   15.05   0
   3   7  -3 1687.67   10.02   0
   3   7  -3 1737.67   10.12   0
  -3  -7  -3 1657.29   10.95   0
   3  -7   3 1588.09    9.89   0
  -5  -7   3  239.28    7.59   0
   5  -7  -3  195.35   11.23   0
  -5   7  -3  197.99    7.02   0
  -5   7  -3  210.64    9.43   0
   5  -7  -3  197.97    7.12   0
   5   7   3  263.49    8.15   0
  -5   7   3  274.45    7.63   0
   5  -7   3  260.42    7.29   0
  -5   7   3  259.60   10.08   0
   5   7  -3  195.66    5.80   0
   5   7  -3  191.78    8.12   0
   5   7  -3  193.62    5.76   0
  -5  -7  -3  190.12    7.67   0
   5  -7   3  261.45   11.56   0
  -7  -7   3  253.37    9.25   0
   7  -7  -3  271.16   10.45   0
  -7   7  -3  275.31    6.11   0
  -7   7  -3  278.82   10.81   0
   7  -7  -3  283.16    6.28   0
   7   7   3  268.00    6.97   0
   7   7  -3  283.26    5.96   0
  -7   7   3  272.95    7.54   0
   7  -7   3  261.76   12.24   0
   7  -7   3  276.60    7.23   0
   7   7  -3  277.13    7.04   0
   7   7  -3  271.16    8.56   0
  -7   7   3  270.49    9.16   0
  -7  -7  -3  276.35    7.77   0
  -9  -7   3  221.93    6.98   0
   9  -7  -3  238.67    9.82   0
  -9   7  -3  248.76    7.35   0
  -9   7  -3  244.61   11.20   0
   9  -7  -3  261.59    7.42   0
   9   7   3  219.00    8.15   0
   9  -7   3  219.81   12.69   0
  -9   7   3  219.91    8.90   0
  -9   7   3  228.34    6.30   0
   9  -7   3  218.49    7.11   0
   9   7  -3  255.98    6.00   0
   9   7  -3  243.69    6.88   0
  -9  -7  -3  248.45    6.46   0
   9   7  -3  241.85    6.09   0
 -11  -7   3   72.23    7.82   0
  11  -7  -3   68.47    8.00   0
 -11   7  -3   74.36    5.95   0
  11   7   3   78.56    7.82   0
  11  -7  -3   65.49    5.82   0
 -11   7  -3   63.93   13.43   0
 -11   7   3   81.59    5.98   0
  11   7  -3   71.44    6.74   0
  11  -7   3   75.00   13.59   0
  11  -7   3   80.01    5.72   0
  11   7  -3   67.28    5.70   0
 -11  -7  -3   61.68    6.90   0
 -11   7   3   68.05    7.27   0
  11   7  -3   62.90    7.32   0
 -13  -7   3  620.19    9.51   0
  13  -7  -3  535.86    9.48   0
 -13   7  -3  535.48    8.02   0
  13   7   3  619.78    9.54   0
  13  -7  -3  569.55    7.20   0
  13   7  -3  564.50    6.72   0
  13  -7   3  619.65    7.24   0
  13   7  -3  564.87    7.86   0
 -13  -7  -3  543.35    8.48   0
 -13   7   3  641.16    9.24   0
  13   7  -3  568.60    8.71   0
  15  -7  -3  456.51    7.96   0
 -15  -7   3  484.52    7.68   0
  15  -7  -3  444.63    9.13   0
  15   7   3  487.93   15.84   0
 -15   7  -3  396.35    7.83   0
  15   7   3  493.20    9.47   0
  15  -7  -3  441.84    6.88   0
  15   7  -3  436.31    6.49   0
  15  -7   3  488.70    7.25   0
  15   7  -3  450.40    7.22   0
 -15  -7  -3  443.82    8.62   0
 -15   7   3  478.02    8.86   0
  15   7  -3  434.93    6.64   0
 -15  -7  -3  443.27   15.40   0
  17  -7  -3  210.10    8.39   0
  17  -7  -3  227.91    6.24   0
  17   7   3  209.96   12.45   0
 -17  -7   3  202.07    7.17   0
  17   7   3  212.99    8.63   0
 -17   7  -3  198.44    7.31   0
  17  -7  -3  234.06    7.52   0
  17   7  -3  214.57    8.01   0
  17  -7   3  191.31    6.40   0
 -17  -7  -3  210.63    7.95   0
 -17   7   3  215.36    8.13   0
 -17  -7  -3  220.08   12.10   0
  17   7  -3  203.59    7.16   0
  17   7  -3  207.51    6.02   0
 -19  -7   3  309.37    7.13   0
  19  -7  -3  285.49    8.16   0
  19   7   3  312.84   12.64   0
  19   7   3  300.46    9.15   0
 -19   7  -3  270.89    7.84   0
  19  -7  -3  267.40    7.61   0
  19  -7  -3  271.78    6.54   0
  19   7  -3  247.91    8.13   0
 -19  -7  -3  288.84   10.97   0
  19  -7   3  302.60    7.79   0
 -19   7   3  315.71    7.22   0
 -19  -7  -3  279.48    7.90   0
  19   7  -3  278.57    6.05   0
 -21  -7   3  275.99    6.21   0
  21  -7  -3  256.47    6.58   0
 -21  -7   3  284.32    7.04   0
  21  -7  -3  241.52    6.87   0
  21   7   3  272.45   12.05   0
  21   7   3  272.71    9.24   0
 -21   7  -3  246.55    6.56   0
  21  -7  -3  274.64    6.54   0
 -21  -7  -3  287.42    9.08   0
  21   7  -3  266.62    8.10   0
 -21  -7  -3  273.98   10.68   0
  21   7  -3  260.53    6.10   0
  21  -7   3  268.70    8.08   0
 -21   7   3  254.53    8.42   0
 -23   7  -3  159.96    6.11   0
  23  -7  -3  170.45    7.35   0
 -23  -7   3  154.34    6.86   0
  23  -7  -3  179.32    7.91   0
  23   7   3  156.25   10.52   0
 -23  -7   3  145.34    7.15   0
  23   7   3  158.46    9.03   0
  23  -7  -3  172.84    6.19   0
  23   7  -3  182.02    7.05   0
 -23  -7  -3  170.17    9.12   0
 -23  -7  -3  177.97    7.92   0
  23   7  -3  151.50    7.87   0
 -23   7   3  153.67    8.22   0
  23  -7   3  137.41    7.69   0
 -25   7  -3   20.78    5.90   0
  25  -7  -3   26.01    5.78   0
 -25  -7   3   40.06    6.45   0
  25  -7  -3   34.02    7.35   0
  25   7   3   35.62   10.18   0
 -25  -7   3   29.69    5.44   0
  25   7   3   44.01    8.96   0
  25  -7  -3   38.18    7.03   0
  25   7  -3   41.20    6.65   0
 -25  -7  -3   34.75    8.32   0
  25   7  -3   43.48    6.07   0
 -25  -7  -3   34.23    7.42   0
 -25   7   3   33.52    7.87   0
  25  -7   3   36.02    6.46   0
 -27   7  -3    9.15    7.13   0
  27  -7  -3   16.87    7.62   0
 -27  -7   3   16.78    5.33   0
 -27  -7   3   12.96    6.23   0
  27  -7  -3   12.95    5.76   0
  27   7   3    9.95   10.42   0
  27   7   3   12.93    8.99   0
  27  -7  -3   16.34    5.58   0
  27   7  -3   33.29    5.55   0
 -27  -7  -3   12.54    8.13   0
  27   7  -3    3.99    5.90   0
 -27   7   3   14.99    7.93   0
  27  -7   3   14.61    7.57   0
 -27  -7  -3   22.52    7.25   0
  29  -7  -3   98.20    7.48   0
 -29  -7   3   92.34    7.03   0
  29  -7  -3   96.39    7.76   0
 -29  -7   3  106.95    7.90   0
  29  -7  -3  103.10    7.34   0
  29   7   3   93.88   11.12   0
  29   7   3   91.12   10.87   0
 -29   7  -3  104.14    7.36   0
  29   7  -3  122.15    5.75   0
 -29  -7  -3  104.82    7.53   0
 -29  -7  -3  112.17    7.65   0
  29   7  -3   96.23    7.51   0
 -29   7   3   83.28    8.27   0
  29  -7   3   96.09    6.71   0
  31  -7  -3   31.79    5.93   0
  31  -7  -3   51.60    7.81   0
  31  -7  -3   22.79    5.85   0
 -31  -7   3   34.97    7.79   0
 -31   7  -3   28.62    7.24   0
  31   7   3   47.45    9.69   0
  31   7   3   21.56   11.12   0
 -31  -7   3   31.27    5.79   0
 -31   7   3   34.87    8.16   0
 -31  -7  -3   39.61    7.55   0
 -31  -7  -3   32.51    8.39   0
  31   7  -3   20.43    6.14   0
  31  -7   3   44.28    6.36   0
  31   7  -3   35.28    5.69   0
  33  -7  -3   43.33    5.81   0
 -33  -7   3   39.33    6.17   0
  33  -7  -3   52.84    7.62   0
 -33   7  -3   43.58    5.91   0
  33  -7  -3   43.51    5.50   0
 -33  -7   3   54.86    5.57   0
  33   7   3   37.65    9.64   0
  33   7   3   49.68   11.26   0
 -33  -7  -3   46.97    8.52   0
  33   7  -3   36.64    7.45   0
 -33  -7  -3   35.44    8.33   0
 -33   7   3   47.64    6.97   0
  33  -7   3   47.77    6.64   0
  33   7  -3   40.95    5.85   0
  35  -7  -3   48.75    5.79   0
  35  -7  -3   39.38    7.51   0
 -35  -7   3   37.45    6.40   0
  35  -7  -3   46.23    5.94   0
 -35   7  -3   39.88    5.99   0
 -35  -7   3   54.07    6.86   0
  35   7   3   43.55    9.78   0
  35   7   3   48.07    9.88   0
 -35  -7  -3   56.60    7.47   0
  35   7  -3   51.19    6.25   0
 -35  -7  -3   39.06    7.38   0
 -35   7   3   56.69    8.23   0
  35  -7   3   51.18    8.07   0
  35   7  -3   42.17    5.69   0
  37  -7  -3   16.64    5.75   0
  37  -7  -3   13.71    7.25   0
  37  -7  -3    6.58    5.67   0
 -37  -7   3    7.59    5.95   0
 -37   7  -3   16.44    7.27   0
 -37  -7   3   10.55    5.79   0
  37   7   3    6.88   11.57   0
  37   7   3   15.20    9.73   0
 -37  -7  -3    7.48    7.28   0
  37   7  -3   20.74    6.03   0
 -37  -7  -3    1.71    7.09   0
 -37   7   3  -10.04    6.73   0
  37  -7   3    8.89    6.57   0
  37   7  -3   10.92    5.53   0
 -39  -7   3   39.95    7.36   0
  39  -7  -3   18.48    7.37   0
  39  -7  -3   15.88    5.74   0
 -39   7  -3   15.96    5.93   0
 -39  -7   3   12.65    5.76   0
  39   7   3   10.41    9.93   0
  39   7   3   12.72    9.79   0
  39  -7  -3   34.76    7.12   0
 -39  -7  -3   17.94    7.42   0
  39   7  -3   23.34    7.32   0
 -39  -7  -3    9.79    7.16   0
 -39   7   3    5.75    8.19   0
  39  -7   3   23.12    7.92   0
  39   7  -3    9.64    6.93   0
  -1   9  -3  568.04    8.16   0
  -1   9  -3  572.49    9.31   0
   1  -9  -3  565.24    8.13   0
  -1  -9   3  572.08   10.45   0
   1   9   3  615.85    8.45   0
  -1   9   3  596.43    8.64   0
   1  -9   3  604.18    7.15   0
   1  -9   3  552.91   10.96   0
   1   9  -3  551.68    7.99   0
   1   9  -3  550.60    9.10   0
  -1  -9  -3  551.43    8.09   0
  -3  -9   3 1197.26   12.08   0
  -3   9  -3 1226.89    8.38   0
  -3   9  -3 1285.78   12.25   0
   3  -9  -3 1283.00    9.06   0
   3  -9  -3 1250.65   17.89   0
   3   9   3 1304.09   10.27   0
  -3   9   3 1301.90   10.03   0
   3   9  -3 1297.26    8.22   0
  -3   9   3 1295.54   17.40   0
   3  -9   3 1240.44    9.56   0
   3  -9   3 1177.47   14.19   0
   3   9  -3 1247.32    8.21   0
   3   9  -3 1263.66   10.59   0
  -3  -9  -3 1248.65    9.75   0
  -5   9  -3  746.66    7.61   0
  -5   9  -3  772.35   11.32   0
  -5  -9   3  771.37   10.95   0
   5  -9  -3  786.92    7.92   0
   5  -9  -3  746.69   13.28   0
   5   9   3  835.72    9.49   0
  -5   9   3  827.29    9.12   0
   5   9  -3  768.45    7.26   0
   5  -9   3  809.52    7.75   0
   5  -9   3  739.73   13.45   0
   5   9  -3  764.51    7.27   0
   5   9  -3  778.48    8.30   0
  -5   9   3  813.71   12.73   0
  -5  -9  -3  759.12    8.62   0
  -7  -9   3  394.61    9.59   0
  -7   9  -3  413.52    6.68   0
  -7   9  -3  417.69    9.92   0
   7  -9  -3  409.57    6.76   0
   7   9   3  407.78    8.59   0
   7  -9  -3  417.40   10.60   0
  -7   9   3  409.16   10.85   0
  -7   9   3  426.65    7.89   0
   7  -9   3  375.26   11.74   0
   7  -9   3  399.04    6.74   0
   7   9  -3  417.77    7.59   0
   7   9  -3  429.54    6.47   0
  -7  -9  -3  406.13    7.12   0
   7   9  -3  423.98    8.78   0
   9  -9  -3   62.97    8.91   0
  -9  -9   3   44.70    8.58   0
  -9   9  -3   54.21    5.75   0
  -9   9  -3   56.68    9.13   0
   9  -9  -3   54.83    7.03   0
   9   9   3   46.93    6.07   0
  -9   9   3   53.45    7.08   0
   9   9  -3   59.54    5.47   0
   9  -9   3   47.53    5.74   0
   9  -9   3   50.19   10.98   0
   9   9  -3   59.36    7.46   0
  -9  -9  -3   69.17    7.15   0
  -9   9   3   51.82    8.57   0
   9   9  -3   71.34    5.44   0
  11  -9  -3   35.15    7.66   0
 -11  -9   3   50.02    8.32   0
 -11   9  -3   39.23    5.55   0
 -11   9  -3   42.02    9.53   0
  11  -9  -3   30.17    5.67   0
  11   9   3   43.61    6.29   0
 -11   9   3   46.26    5.79   0
  11   9  -3   24.59    5.44   0
  11  -9   3   43.88   11.76   0
  11  -9   3   48.01    5.80   0
  11   9  -3   41.25    7.35   0
  11   9  -3   33.08    5.38   0
 -11   9   3   35.11    7.48   0
 -11  -9  -3   38.21    7.18   0
  13  -9  -3  568.63   10.66   0
 -13  -9   3  579.61    9.71   0
 -13   9  -3  570.45    6.96   0
  13   9   3  592.53    9.29   0
  13  -9  -3  588.02    7.20   0
 -13   9  -3  567.18   14.59   0
 -13   9   3  584.92    7.10   0
  13   9  -3  587.81    7.71   0
  13  -9   3  582.84    7.24   0
  13  -9   3  543.41   16.98   0
  13   9  -3  573.50    9.02   0
 -13   9   3  608.00    9.74   0
 -13  -9  -3  570.12    7.45   0
  13   9  -3  586.73    6.66   0
  15  -9  -3  108.78    9.21   0
 -15  -9   3  119.84    6.96   0
 -15   9  -3   96.46    5.75   0
  15   9   3  122.96    8.00   0
  15  -9  -3  104.52    6.11   0
  15   9  -3  111.40    5.50   0
 -15   9   3  111.43    5.85   0
  15   9  -3  107.58    6.65   0
 -15   9   3  121.81    7.90   0
  15   9  -3  102.88    7.50   0
 -15  -9  -3  103.87    6.10   0
  15  -9   3  121.10    5.74   0
  17  -9  -3  106.52    8.03   0
 -17  -9   3  123.70    7.01   0
  17   9   3  123.32    8.06   0
 -17   9  -3  113.82    6.97   0
  17  -9  -3  123.49    7.33   0
  17   9  -3  122.39    5.65   0
 -17   9   3  121.63    8.08   0
  17  -9   3  136.51    7.24   0
  17   9  -3  125.65    7.69   0
 -17  -9  -3  163.91    7.63   0
  17   9  -3  123.82    6.69   0
  19  -9  -3  152.81    8.18   0
  19  -9  -3  134.33    5.92   0
 -19  -9   3  128.17    6.88   0
  19   9   3  124.20   15.46   0
  19   9   3  127.75    8.43   0
 -19   9  -3  120.29    5.81   0
  19  -9  -3  130.56    6.16   0
  19   9  -3  126.03    5.80   0
 -19   9   3  131.43    8.37   0
  19  -9   3  128.78    5.87   0
 -19  -9  -3  137.89   13.21   0
 -19  -9  -3  115.95    7.63   0
  19   9  -3  122.32    5.70   0
  19   9  -3  129.51    6.39   0
  21  -9  -3   59.84    7.74   0
  21  -9  -3   59.36    7.01   0
  21   9   3   75.31   12.35   0
 -21  -9   3   70.28    6.52   0
  21   9   3   88.41    8.39   0
  21  -9  -3   65.28    5.78   0
 -21   9  -3   48.39    6.95   0
 -21   9   3   85.46    8.34   0
 -21  -9  -3   69.26   10.49   0
  21   9  -3   65.27    5.56   0
  21  -9   3   73.10    6.13   0
  21   9  -3   50.72    6.32   0
 -21  -9  -3   71.67    7.48   0
  21   9  -3   51.63    5.62   0
  23  -9  -3   97.08    7.75   0
 -23  -9   3  112.89    7.80   0
  23  -9  -3  104.05    5.93   0
  23   9   3   90.69   12.42   0
  23   9   3   95.57    8.76   0
  23  -9  -3   83.01    6.00   0
 -23   9  -3   83.31    5.75   0
  23   9  -3   90.01    6.81   0
  23   9  -3   97.42    7.56   0
 -23  -9  -3  106.34    7.25   0
  23  -9   3   91.22    7.49   0
 -23  -9  -3   93.24   10.24   0
 -23   9   3   97.90    8.43   0
 -25   9  -3   98.95    5.93   0
  25  -9  -3  108.96    7.73   0
  25  -9  -3  104.89    6.86   0
 -25  -9   3  102.09    6.45   0
  25   9   3  105.25   12.08   0
  25   9   3  109.71    8.84   0
  25  -9  -3   98.99    5.80   0
  25   9  -3   91.16    6.94   0
 -25   9   3  109.07    6.95   0
 -25  -9  -3  100.48   10.25   0
 -25  -9  -3  107.47    7.44   0
  25   9  -3   93.54    7.62   0
  25  -9   3  107.28    6.31   0
 -27   9  -3   54.61    5.92   0
  27  -9  -3   64.43    6.17   0
 -27  -9   3   62.29    6.42   0
  27  -9  -3   56.15    5.87   0
  27   9   3   59.88   11.13   0
  27   9   3   52.58    9.10   0
  27  -9  -3   63.96    5.81   0
 -27  -9  -3   58.84    8.35   0
  27   9  -3   75.61    6.87   0
  27   9  -3   47.32    7.76   0
 -27   9   3   61.93    8.49   0
 -27  -9  -3   72.15    7.42   0
  27  -9   3   61.19    6.06   0
 -29  -9   3  111.57    6.50   0
 -29  -9   3  113.94    6.99   0
  29  -9  -3  111.35    7.74   0
 -29   9  -3  114.28    6.24   0
  29  -9  -3  106.32    5.86   0
  29   9   3  110.95   11.71   0
  29   9   3  105.36    9.60   0
  29  -9  -3  103.66    6.24   0
 -29  -9  -3  105.24    8.68   0
  29   9  -3  110.87    5.81   0
 -29   9   3  104.43    8.62   0
 -29  -9  -3  110.68    7.44   0
  29   9  -3  109.61    7.87   0
  29  -9   3  124.99    6.40   0
  31  -9  -3  123.89    6.45   0
  31  -9  -3  131.37    7.27   0
 -31  -9   3  141.39    8.21   0
 -31  -9   3  156.37    6.98   0
  31   9   3  143.07    9.96   0
 -31   9  -3  131.79    6.25   0
  31   9   3  133.68   11.76   0
  31  -9  -3  130.28    7.31   0
  31   9  -3  135.16    5.81   0
 -31  -9  -3  131.67    8.62   0
 -31   9   3  130.52    7.39   0
 -31  -9  -3  134.94    7.65   0
  31   9  -3  110.91    6.27   0
  31  -9   3  156.91    6.79   0
  33  -9  -3   27.53    7.73   0
 -33   9  -3   27.96    5.80   0
  33  -9  -3   29.68    5.81   0
  33   9   3   46.45    9.96   0
  33   9   3   24.49   11.44   0
 -33  -9   3   47.06    6.28   0
 -33  -9   3   21.92    6.83   0
  33  -9  -3   42.64    5.90   0
 -33  -9  -3   31.99    8.39   0
 -33   9   3   31.65    8.54   0
  33   9  -3   22.25    6.21   0
  33  -9   3   40.13    6.30   0
 -33  -9  -3   32.93    7.46   0
  33   9  -3   33.59    7.09   0
  35  -9  -3   25.12    6.10   0
 -35  -9   3   28.76    6.38   0
  35  -9  -3   30.72    5.59   0
 -35   9  -3   35.21    7.16   0
 -35  -9   3   38.24    5.69   0
  35   9   3   32.17    9.81   0
  35   9   3   34.87   11.47   0
  35  -9  -3   21.48    5.76   0
 -35  -9  -3   33.33    8.38   0
 -35  -9  -3   17.15    7.47   0
 -35   9   3   34.70    6.88   0
  35   9  -3   33.50    6.12   0
  35  -9   3   47.38    7.83   0
  35   9  -3   35.29    5.51   0
  37  -9  -3    7.17    5.95   0
 -37   9  -3    3.16    5.96   0
  37  -9  -3   -2.87    7.05   0
 -37  -9   3   -4.25    6.64   0
  37   9   3   17.31    9.73   0
  37   9   3    5.23    9.88   0
 -37  -9   3  -13.26    7.61   0
  37  -9  -3    1.24    5.81   0
 -37  -9  -3    7.20    8.18   0
 -37   9   3   -9.91    8.56   0
 -37  -9  -3    4.25    7.12   0
  37   9  -3    6.42    5.76   0
  37  -9   3   -3.03    6.79   0
  37   9  -3    2.12    6.63   0
  39  -9  -3    9.31    6.19   0
  39  -9  -3    3.89    7.13   0
 -39  -9   3   16.78    5.48   0
 -39  -9   3   -2.44    6.22   0
 -39   9  -3   11.86    5.97   0
  39   9   3   23.96   11.76   0
  39   9   3    8.80   10.05   0
  39  -9  -3   13.26    5.77   0
 -39  -9  -3    6.40    7.14   0
 -39  -9  -3   11.01    7.30   0
 -39   9   3   -1.22    6.83   0
  39   9  -3   -3.51    6.17   0
  39  -9   3    5.84    6.59   0
  39   9  -3    6.14    5.50   0
  -1 -11   3   18.54    9.37   0
  -1  11  -3    3.48    5.28   0
  -1  11  -3   17.49    7.11   0
   1 -11  -3    6.80    5.49   0
   1  11   3   20.19    6.11   0
   1 -11   3   11.18    6.46   0
   1  11  -3    3.55    6.50   0
   1  11  -3   27.86    7.07   0
  -1 -11  -3    4.11    5.44   0
  -1  11   3   15.70    5.71   0
   1 -11   3   17.07    9.19   0
  -3 -11   3  149.92    9.79   0
   3 -11  -3  149.46   13.75   0
  -3  11  -3  154.66    5.84   0
  -3  11  -3  143.62    8.55   0
   3 -11  -3  152.83    5.97   0
   3  11   3  155.74    6.11   0
  -3  11   3  145.45    7.43   0
   3  11  -3  145.78    5.71   0
   3 -11   3  137.88    5.78   0
   3 -11   3  140.16    9.76   0
   3  11  -3  148.70    5.64   0
   3  11  -3  151.66    7.79   0
  -3 -11  -3  157.68    7.12   0
  -3  11   3  142.21   13.67   0
  -5 -11   3  378.12    8.80   0
  -5  11  -3  347.11    7.40   0
   5 -11  -3  341.48   12.41   0
  -5  11  -3  344.04    9.22   0
   5 -11  -3  354.86    6.39   0
   5  11   3  346.72    8.37   0
  -5  11   3  325.38    7.94   0
  -5  11   3  349.95   11.93   0
   5 -11   3  359.40    6.40   0
   5 -11   3  360.00   12.02   0
   5  11  -3  350.51    6.22   0
   5  11  -3  347.47    7.32   0
   5  11  -3  340.17    8.31   0
  -5 -11  -3  344.97    7.89   0
  -7 -11   3  355.21    9.86   0
  -7  11  -3  331.37    6.36   0
  -7  11  -3  327.59    9.05   0
   7 -11  -3  332.04   10.90   0
   7 -11  -3  347.01    6.47   0
   7  11   3  361.78    7.26   0
  -7  11   3  346.93    6.57   0
   7 -11   3  342.12    7.63   0
   7 -11   3  352.94   12.22   0
   7  11  -3  343.16    7.20   0
   7  11  -3  349.59    6.12   0
   7  11  -3  327.46    6.88   0
  -7 -11  -3  342.01    6.63   0
  -7  11   3  343.88   11.10   0
  -9 -11   3  330.27    9.63   0
  -9  11  -3  286.66    6.17   0
  -9  11  -3  305.80    9.57   0
   9 -11  -3  298.23    6.39   0
   9 -11  -3  309.89    9.99   0
   9  11   3  296.14    8.54   0
  -9  11   3  323.64    6.58   0
   9  11  -3  321.27    7.29   0
   9 -11   3  332.08   12.94   0
  -9  11   3  338.76   10.35   0
   9  11  -3  307.42    8.05   0
  -9 -11  -3  300.42    6.71   0
   9 -11   3  326.38    7.50   0
   9  11  -3  304.77    6.15   0
 -11 -11   3  192.44    7.55   0
 -11  11  -3  180.14    7.03   0
  11 -11  -3  195.14    7.16   0
 -11  11  -3  175.76    9.88   0
  11 -11  -3  168.26    9.55   0
  11  11   3  179.34    6.73   0
 -11  11   3  189.09    7.11   0
  11  11  -3  171.53    7.02   0
  11 -11   3  190.57    7.17   0
  11 -11   3  179.32   12.11   0
 -11 -11  -3  171.11    6.02   0
  11  11  -3  174.47    6.56   0
  11  11  -3  178.11    5.89   0
 -11  11   3  186.71    8.74   0
 -13 -11   3  493.75    8.46   0
 -13  11  -3  444.84    6.71   0
  13 -11  -3  480.69    8.14   0
  13  11   3  488.83    8.83   0
  13 -11  -3  461.63   10.12   0
 -13  11  -3  467.99   11.03   0
 -13  11   3  498.84    8.01   0
  13  11  -3  485.20    6.52   0
 -13  11   3  493.91    9.68   0
  13 -11   3  495.91    6.86   0
  13  11  -3  482.57    6.53   0
  13 -11   3  487.74   16.14   0
  13  11  -3  476.35    8.60   0
 -13 -11  -3  460.68    8.27   0
 -15  11  -3   34.88    9.62   0
 -15 -11   3   43.37    8.18   0
 -15  11  -3   27.09    6.87   0
  15  11   3   48.57    7.88   0
  15 -11  -3   39.01    7.00   0
  15 -11  -3   30.36    7.44   0
 -15  11   3   35.61    5.80   0
  15  11  -3   36.60    5.45   0
 -15  11   3   43.97    8.17   0
  15  11  -3   35.40    6.58   0
  15 -11   3   45.50   13.31   0
  15 -11   3   49.85    7.10   0
  15  11  -3   35.98    5.87   0
 -15 -11  -3   37.03    7.21   0
 -17  11  -3   57.13   11.32   0
 -17 -11   3   53.74    8.46   0
  17  11   3   42.30    8.08   0
 -17  11  -3   50.49    5.69   0
  17 -11  -3   63.45    5.78   0
  17 -11  -3   58.60    7.76   0
 -17  11   3   58.52    5.73   0
 -17  11   3   45.71    8.31   0
  17  11  -3   57.33    5.47   0
  17 -11   3   66.08    5.88   0
  17 -11   3   46.11   14.88   0
  17  11  -3   53.72    6.37   0
 -17 -11  -3   61.24    7.11   0
  17  11  -3   58.39    6.65   0
 -19 -11   3   82.01    6.83   0
  19  11   3   91.14    8.35   0
  19 -11  -3  104.65    7.08   0
 -19  11  -3   58.47    7.25   0
  19 -11  -3   75.77    7.50   0
  19  11  -3   70.10    5.61   0
  19 -11   3   79.46   15.01   0
 -19  11   3   85.53    8.38   0
  19 -11   3   72.66   18.11   0
  19 -11   3   82.28    6.04   0
  19  11  -3   58.19    6.33   0
 -19 -11  -3   81.93    7.18   0
  19  11  -3   73.45    5.68   0
 -21 -11   3   60.78    8.01   0
  21 -11  -3   54.00    5.83   0
  21  11   3   81.02    8.65   0
  21 -11  -3   65.05    5.99   0
 -21  11  -3   61.99    5.68   0
  21 -11  -3   57.76    7.54   0
 -21  11   3   71.61    8.70   0
  21  11  -3   72.34    5.39   0
  21 -11   3   66.32    5.97   0
  21  11  -3   69.94    7.50   0
 -21 -11  -3   61.57    6.19   0
  21  11  -3   59.36    5.41   0
  23 -11  -3  137.08    7.20   0
  23  11   3  144.22   14.37   0
 -23 -11   3  136.76    6.85   0
  23  11   3  140.08   16.27   0
  23  11   3  147.89    7.45   0
  23 -11  -3  158.32    6.22   0
 -23  11  -3  119.47    5.76   0
  23 -11  -3  162.21    7.87   0
 -23  11   3  152.78    7.49   0
  23  11  -3  150.60    6.97   0
  23 -11   3  153.55    6.12   0
 -23 -11  -3  141.41    7.76   0
  23  11  -3  138.55    6.46   0
  23  11  -3  147.63    5.84   0
 -25  11  -3   92.09    5.86   0
 -25 -11   3   97.82    6.86   0
  25 -11  -3   86.12    5.90   0
  25  11   3   95.07   15.04   0
  25  11   3   95.33    9.09   0
  25 -11  -3   93.01    6.07   0
  25 -11  -3   85.85    7.64   0
 -25  11   3   98.52    8.75   0
  25  11  -3  103.81    5.74   0
  25  11  -3  102.03    5.58   0
 -25 -11  -3  110.46    7.58   0
  25 -11   3   85.10    7.61   0
  25  11  -3   90.54    6.51   0
 -27  11  -3   49.12    5.70   0
 -27 -11   3   43.27    7.88   0
  27 -11  -3   66.64    6.93   0
  27  11   3   43.76   13.83   0
  27  11   3   52.48    9.12   0
  27 -11  -3   63.15    7.07   0
  27 -11  -3   59.77    7.66   0
  27  11  -3   51.24    6.77   0
 -27  11   3   32.56    8.62   0
  27  11  -3   43.37    5.41   0
 -27 -11  -3   56.02   10.00   0
 -27 -11  -3   50.76    7.47   0
  27 -11   3   38.45    5.99   0
  27  11  -3   48.72    7.39   0
 -29  11  -3   72.15    5.94   0
  29 -11  -3   72.41    6.09   0
 -29 -11   3   56.31    6.33   0
  29  11   3   67.19   12.97   0
  29  11   3   67.89    7.87   0
  29 -11  -3   73.61    6.01   0
  29 -11  -3   67.79    7.87   0
  29  11  -3   82.72    5.61   0
  29  11  -3   69.63    6.82   0
 -29  11   3   94.68    7.28   0
 -29 -11  -3   84.28    7.49   0
  29 -11   3   70.61    6.31   0
  29  11  -3   72.29    7.44   0
 -29 -11  -3   83.68    9.72   0
 -31  11  -3   17.33    6.99   0
  31 -11  -3    5.95    5.46   0
 -31 -11   3    4.22    6.21   0
  31  11   3    2.89    7.49   0
  31  11   3   20.38   12.70   0
  31 -11  -3    8.04    5.78   0
  31 -11  -3    9.34    7.52   0
  31  11  -3    5.50    5.26   0
 -31  11   3   15.92    8.70   0
 -31 -11  -3   11.51    5.82   0
  31  11  -3   10.64    7.44   0
  31 -11   3    0.64    6.08   0
 -31 -11  -3    7.63    8.96   0
 -33  11  -3   18.86    5.73   0
 -33 -11   3   11.27    7.63   0
  33  11   3   29.43    9.50   0
  33  11   3   25.59   12.83   0
  33 -11  -3   31.46    5.68   0
  33 -11  -3   18.54    6.76   0
  33 -11  -3   17.72    6.10   0
  33  11  -3   15.62    6.65   0
 -33 -11  -3   19.26    9.17   0
 -33  11   3    8.87    7.20   0
 -33 -11  -3   24.61    7.28   0
  33  11  -3   33.84    5.96   0
  33 -11   3   25.71    6.19   0
  35 -11  -3    7.16    5.59   0
 -35 -11   3    8.62    6.16   0
 -35  11  -3   14.37    5.78   0
  35  11   3   -2.08    9.74   0
  35  11   3    5.27   11.91   0
  35 -11  -3   -8.41    7.28   0
  35 -11  -3    7.85    7.39   0
 -35 -11  -3    3.51    9.21   0
 -35  11   3   12.87    8.53   0
 -35 -11  -3    5.89    7.29   0
  35  11  -3   14.65    6.08   0
  35 -11   3   -4.84    6.38   0
  35  11  -3    3.23    5.39   0
 -37 -11   3   26.11    7.40   0
  37 -11  -3    8.05    7.31   0
 -37 -11  -3   14.05    7.24   0
  37  11  -3   -5.27    6.91   0
  -1  13  -3  331.22    6.32   0
  -1  13  -3  345.16    8.18   0
   1 -13  -3  362.80    7.82   0
  -1 -13   3  364.16   10.79   0
   1  13   3  344.93    8.03   0
   1 -13   3  340.61    7.37   0
   1 -13   3  380.60   10.84   0
   1  13  -3  343.91    7.38   0
   1  13  -3  321.96    8.31   0
  -1 -13  -3  350.69    7.72   0
  -1  13   3  334.93    6.86   0
   3 -13  -3  286.44   16.99   0
  -3 -13   3  274.69   10.10   0
  -3  13  -3  293.79    6.30   0
  -3  13  -3  281.32    7.91   0
   3 -13  -3  274.59    6.47   0
   3  13   3  275.03    6.57   0
  -3  13   3  257.04   16.61   0
   3  13  -3  308.47    6.07   0
   3 -13   3  259.37    6.09   0
   3 -13   3  281.44   10.45   0
   3  13  -3  277.57    7.21   0
   3  13  -3  294.85    7.82   0
  -3 -13  -3  287.07    7.33   0
  -3  13   3  238.29    7.71   0
  -5 -13   3   19.17    7.59   0
   5 -13  -3   16.60   10.22   0
  -5  13  -3   26.79    6.71   0
  -5  13  -3   16.76    6.83   0
   5 -13  -3   13.60    5.82   0
   5  13   3   23.39    7.16   0
  -5  13   3   22.18    5.81   0
   5 -13   3   24.51    5.50   0
   5 -13   3   20.81    9.58   0
   5  13  -3    3.03    6.44   0
   5  13  -3   17.86    5.43   0
   5  13  -3   19.97    5.98   0
  -5 -13  -3   22.01    5.60   0
  -5  13   3   13.74   11.04   0
  -7 -13   3   52.84    9.08   0
   7 -13  -3   29.92    8.88   0
  -7  13  -3   28.08    5.52   0
  -7  13  -3   27.45    7.06   0
   7 -13  -3   29.58    6.93   0
   7  13   3   42.09    6.17   0
  -7  13   3   34.31    5.72   0
   7 -13   3   42.01    5.51   0
   7 -13   3   48.90    9.78   0
   7  13  -3   27.92    6.56   0
  -7  13   3   41.30    9.78   0
   7  13  -3   36.95    5.42   0
   7  13  -3   28.21    7.10   0
  -7 -13  -3   25.65    5.55   0
  -9 -13   3   15.01    8.78   0
   9 -13  -3   28.15    8.97   0
  -9  13  -3   35.34    5.65   0
   9 -13  -3   32.28    5.79   0
  -9  13  -3   35.84    8.02   0
   9  13   3   17.22    6.05   0
  -9  13   3   24.65    6.95   0
   9  13  -3   28.10    5.50   0
   9 -13   3   22.35    5.52   0
  -9  13   3   27.17    9.80   0
   9  13  -3   25.82    6.70   0
   9 -13   3   21.33    9.55   0
   9  13  -3   27.89    5.99   0
  -9 -13  -3   26.91    6.95   0
 -11 -13   3   18.86    7.19   0
  11 -13  -3   24.47    8.20   0
 -11  13  -3   30.58    6.72   0
  11 -13  -3   22.09    5.89   0
 -11  13  -3   21.94    6.96   0
  11  13   3    8.87    7.60   0
 -11  13   3   15.26    5.90   0
 -11  13   3   14.37    9.35   0
  11 -13   3   16.67    6.82   0
  11  13  -3   22.33    5.38   0
  11 -13   3   19.29   11.20   0
  11  13  -3   32.52    5.90   0
 -11 -13  -3   27.09    5.69   0
  11  13  -3   30.39    6.65   0
 -13 -13   3  167.57    9.03   0
  13 -13  -3  153.33    8.87   0
 -13  13  -3  145.42    5.92   0
  13 -13  -3  144.67    6.00   0
  13  13   3  150.54    8.09   0
 -13  13  -3  143.36    9.18   0
 -13  13   3  161.70    7.33   0
 -13  13   3  158.44   10.21   0
  13 -13   3  155.86    6.15   0
  13  13  -3  150.05    6.75   0
  13 -13   3  150.89   11.81   0
  13  13  -3  153.37    5.73   0
  13  13  -3  124.86    7.65   0
 -13 -13  -3  141.95    6.32   0
 -15 -13   3  164.99    7.64   0
  15 -13  -3  142.20    8.76   0
 -15  13  -3  138.98    5.96   0
  15 -13  -3  144.62    7.53   0
  15  13   3  143.71    8.30   0
 -15  13  -3  134.92    9.36   0
 -15  13   3  163.48    6.02   0
  15  13  -3  134.55    5.61   0
  15  13  -3  131.71    5.70   0
  15 -13   3  152.47    6.10   0
  15 -13   3  152.91   13.30   0
  15  13  -3  128.00    6.48   0
 -15 -13  -3  135.34    7.71   0
 -15  13   3  150.89   10.43   0
 -17  13  -3  222.87   10.16   0
 -17 -13   3  229.02    9.02   0
  17 -13  -3  226.65    8.34   0
  17 -13  -3  211.67    6.48   0
  17  13   3  239.00    8.82   0
 -17  13  -3  214.26    6.12   0
  17  13  -3  214.23    7.11   0
 -17  13   3  231.05    6.38   0
 -17  13   3  228.19    9.68   0
  17  13  -3  229.33    5.94   0
  17 -13   3  228.18    7.73   0
  17 -13   3  232.39   15.50   0
  17  13  -3  205.29    6.67   0
 -17 -13  -3  227.25    6.62   0
 -19  13  -3  222.66   11.10   0
 -19 -13   3  230.42    7.49   0
  19  13   3  237.63    7.45   0
  19 -13  -3  236.82    7.62   0
  19 -13  -3  217.36    8.32   0
 -19  13  -3  215.72    6.29   0
 -19  13   3  238.14    9.96   0
 -19  13   3  219.60    7.61   0
  19  13  -3  222.98    6.07   0
  19 -13   3  222.43    7.75   0
 -19 -13  -3  229.30    6.59   0
  19  13  -3  208.36    6.72   0
  19 -13   3  229.04   15.59   0
  19  13  -3  234.32    6.98   0
 -21 -13   3   32.84    6.78   0
  21  13   3   22.54    8.55   0
  21 -13  -3   30.06    5.89   0
  21 -13  -3   38.24    7.33   0
 -21  13  -3   34.55    6.89   0
 -21  13   3   38.43    8.53   0
  21 -13   3   32.82    5.89   0
  21 -13   3   36.26   14.72   0
  21  13  -3   24.53    5.51   0
 -21 -13  -3   30.70    7.26   0
  21  13  -3   31.81    6.06   0
  21  13  -3   41.40    5.35   0
 -23 -13   3   62.17    8.42   0
  23  13   3   62.69    7.26   0
  23 -13  -3   67.61    5.71   0
  23 -13  -3   61.57    7.74   0
 -23  13  -3   55.65    6.91   0
 -23  13   3   57.39    9.10   0
  23  13  -3   52.31    5.39   0
  23 -13   3   48.56   14.22   0
  23 -13   3   53.25   17.18   0
  23 -13   3   52.23    5.85   0
 -23 -13  -3   64.36    7.47   0
  23  13  -3   58.29    7.46   0
  23  13  -3   56.49    5.47   0
 -25  13  -3   -1.51    5.63   0
 -25 -13   3   17.20    6.74   0
  25 -13  -3    5.30    5.36   0
  25  13   3   18.96    8.61   0
  25 -13  -3    9.58    5.49   0
  25 -13  -3    6.75    7.37   0
 -25  13   3   13.25    8.88   0
  25  13  -3    7.22    5.32   0
  25  13  -3    8.57    5.31   0
  25 -13   3   22.97    7.30   0
 -25 -13  -3    3.06    5.83   0
  25  13  -3    3.86    6.01   0
 -27  13  -3   11.27    5.50   0
  27 -13  -3   16.30    6.77   0
 -27 -13   3    5.45    7.87   0
  27  13   3   12.54   13.17   0
  27  13   3   13.88   16.45   0
  27  13   3    3.59    9.03   0
  27 -13  -3   11.44    5.76   0
  27 -13  -3   15.50    7.52   0
 -27  13   3   17.86    8.96   0
  27  13  -3    2.57    6.50   0
  27  13  -3   15.78    6.68   0
  27 -13   3   29.34    5.78   0
 -27 -13  -3   21.42    7.26   0
  27  13  -3   15.67    7.21   0
 -29  13  -3    2.89    5.56   0
  29 -13  -3   18.23    5.62   0
  29  13   3    8.56   10.92   0
 -29 -13   3   19.69    6.28   0
  29  13   3    9.00   15.73   0
  29  13   3    8.12    9.24   0
  29 -13  -3    6.67    6.84   0
  29 -13  -3   10.45    7.37   0
 -29  13   3   14.32    7.27   0
  29  13  -3   12.33    5.49   0
  29  13  -3   14.00    6.74   0
 -29 -13  -3    7.37    7.34   0
  29 -13   3   13.17    5.89   0
  29  13  -3   -3.10    7.08   0
 -31  13  -3   10.23    7.03   0
 -31 -13   3    7.62    7.68   0
  31 -13  -3   11.96    5.80   0
  31  13   3    7.29   10.71   0
  31  13   3    4.78   13.95   0
  31  13   3    8.84    9.36   0
  31 -13  -3   18.36    5.80   0
  31 -13  -3  -18.11    7.51   0
  31  13  -3   10.46    5.57   0
  31  13  -3    1.38    5.40   0
 -31  13   3   10.16    8.74   0
 -31 -13  -3   -7.77    7.26   0
  31 -13   3    2.37    6.01   0
  31  13  -3    1.31    6.01   0
 -33  13  -3   29.21    5.94   0
  33  13   3   37.98    7.96   0
  33  13   3   40.69   14.56   0
  33 -13  -3   37.26    5.64   0
  33 -13  -3   20.00    7.21   0
  33 -13  -3   42.21    7.64   0
 -33 -13   3   41.72    6.28   0
  33  13  -3   36.26    5.61   0
  33  13  -3   28.76    5.41   0
 -33  13   3   45.84    7.72   0
 -33 -13  -3   31.49    7.43   0
  33 -13   3   40.67    6.33   0
  33  13  -3   24.44    6.16   0
  -1 -15   3    2.91    9.26   0
  -1  15  -3   14.23    6.60   0
   1 -15  -3   14.18    5.48   0
  -1  15  -3   21.46    6.76   0
   1  15   3   16.87    6.85   0
   1 -15   3    9.64    6.65   0
   1 -15   3    3.07    9.28   0
   1  15  -3    7.50    6.43   0
   1  15  -3   15.25    6.92   0
  -1 -15  -3   21.95    6.80   0
  -1  15   3   12.89    5.65   0
  -3 -15   3   50.31    7.39   0
  -3  15  -3   31.81    6.59   0
   3 -15  -3   34.49    5.66   0
  -3  15  -3   36.90    6.93   0
   3  15   3   40.53    7.10   0
   3 -15   3   33.16    6.66   0
   3  15  -3   39.44    6.44   0
   3 -15   3   52.48    9.80   0
   3  15  -3   45.32    5.27   0
   3  15  -3   33.91    6.88   0
  -3 -15  -3   34.62    5.76   0
  -3  15   3   47.23    7.01   0
   5 -15  -3   19.56   10.48   0
  -5 -15   3   20.58    9.03   0
  -5  15  -3   26.54    6.52   0
   5 -15  -3   23.34    5.61   0
  -5  15  -3   29.12    6.89   0
   5  15   3   23.09    5.82   0
  -5  15   3   17.93    5.74   0
   5 -15   3   28.77    5.44   0
   5  15  -3   23.51    5.19   0
   5 -15   3   20.50    9.51   0
   5  15  -3   10.10    5.37   0
  -5  15   3   26.60   11.56   0
   5  15  -3   22.55    7.16   0
  -5 -15  -3   15.81    5.68   0
  -7 -15   3  200.38    9.63   0
   7 -15  -3  171.04   10.50   0
  -7  15  -3  192.14    5.89   0
   7 -15  -3  194.63    7.44   0
  -7  15  -3  181.80    7.69   0
   7  15   3  189.75    6.54   0
  -7  15   3  183.58    6.10   0
   7  15  -3  188.11    5.85   0
   7 -15   3  178.39    6.04   0
   7 -15   3  213.63   10.77   0
   7  15  -3  203.43    5.75   0
   7  15  -3  184.22    6.30   0
  -7 -15  -3  193.04    6.25   0
  -7  15   3  188.02   11.40   0
  -9 -15   3  136.26    7.75   0
   9 -15  -3  137.03    9.52   0
  -9  15  -3  137.10    5.90   0
   9 -15  -3  127.30    7.28   0
  -9  15  -3  142.37    8.30   0
   9  15   3  132.52    6.31   0
  -9  15   3  118.54    6.02   0
   9  15  -3  140.14    5.55   0
   9 -15   3  138.12    7.15   0
   9 -15   3  132.55   10.30   0
   9  15  -3  146.39    6.94   0
  -9 -15  -3  119.73    6.12   0
   9  15  -3  126.59    7.40   0
  -9  15   3  130.98   11.38   0
 -11 -15   3  194.62    9.29   0
  11 -15  -3  175.41    8.74   0
 -11  15  -3  174.60    6.08   0
  11 -15  -3  179.71    7.57   0
 -11  15  -3  201.28    8.55   0
  11  15   3  179.81    6.96   0
 -11  15   3  179.47    6.33   0
 -11  15   3  188.11   10.63   0
  11 -15   3  199.39    6.26   0
  11  15  -3  179.16    5.70   0
  11 -15   3  207.45   10.79   0
 -11 -15  -3  180.09    7.77   0
  11  15  -3  187.72    7.66   0
  11  15  -3  180.23    5.83   0
 -13 -15   3   74.71    7.44   0
  13 -15  -3   76.47    7.40   0
  13 -15  -3   72.89    5.96   0
 -13  15  -3   69.86    5.82   0
  13  15   3   81.15    6.61   0
 -13  15  -3   63.61    8.23   0
 -13  15   3   81.12    5.86   0
 -13  15   3   72.73   10.37   0
  13 -15   3   68.25    7.25   0
  13  15  -3   70.01    5.54   0
  13 -15   3   70.50   10.20   0
  13  15  -3   75.66    6.51   0
 -13 -15  -3   79.89    7.32   0
  13  15  -3   77.13    6.33   0
  15 -15  -3   59.27    8.21   0
  15 -15  -3   51.45    5.80   0
 -15  15  -3   39.37    5.92   0
 -15 -15   3   51.66    8.68   0
  15  15   3   62.67    7.82   0
 -15  15  -3   51.62    8.15   0
 -15  15   3   46.09    9.19   0
 -15  15   3   59.37    5.77   0
  15  15  -3   41.98    6.46   0
  15 -15   3   30.76    7.45   0
  15 -15   3   53.77   11.47   0
 -15 -15  -3   50.78    5.99   0
  15  15  -3   32.06    7.41   0
  15  15  -3   38.09    6.58   0
 -17  15  -3   41.21    8.96   0
 -17 -15   3   34.19    7.23   0
  17 -15  -3   40.05    7.27   0
  17 -15  -3   42.58    7.10   0
  17  15   3   42.06    8.03   0
 -17  15  -3   36.86    5.68   0
  17  15  -3   34.07    5.36   0
 -17  15   3   35.50    9.49   0
 -17  15   3   22.39    5.72   0
  17 -15   3   36.71   11.95   0
  17 -15   3   28.54    7.00   0
  17  15  -3   29.23    6.51   0
 -17 -15  -3   31.16    6.00   0
  17  15  -3   36.33    5.79   0
 -19  15  -3   21.16    8.96   0
 -19 -15   3   18.50    6.74   0
  19 -15  -3   18.64    7.22   0
  19 -15  -3    9.70    5.75   0
  19  15   3   24.96    6.53   0
 -19  15  -3   17.53    5.65   0
 -19  15   3   17.02    9.15   0
  19 -15   3   14.26   12.76   0
 -19  15   3   16.73    5.72   0
  19  15  -3   16.54    6.56   0
  19 -15   3   10.28    7.11   0
 -19 -15  -3   26.76    7.13   0
  19  15  -3   19.65    5.78   0
  19  15  -3   22.56    5.31   0
 -21  15  -3   36.37    9.10   0
 -21 -15   3   37.44    6.56   0
  21 -15  -3   36.27    7.27   0
  21 -15  -3   51.80    5.61   0
  21  15   3   53.35    8.59   0
 -21  15  -3   35.37    7.15   0
 -21  15   3   37.99    9.21   0
 -21  15   3   48.35    5.61   0
  21 -15   3   34.85   13.31   0
 -21 -15  -3   45.89    7.14   0
  21  15  -3   33.48    5.97   0
  21  15  -3   32.80    6.54   0
  21  15  -3   39.23    5.38   0
  21 -15   3   33.41    5.98   0
 -23 -15   3   51.85    6.71   0
  23 -15  -3   44.86    7.45   0
  23 -15  -3   56.05    5.79   0
  23  15   3   50.08    8.63   0
 -23  15  -3   67.23    6.93   0
 -23  15   3   34.32    9.30   0
  23  15  -3   38.77    5.23   0
  23 -15   3   36.87    6.04   0
  23 -15   3   44.09   14.42   0
 -23 -15  -3   44.56    6.03   0
  23  15  -3   47.15    6.15   0
  23  15  -3   45.56    5.34   0
 -25  15  -3   34.87    5.99   0
  25 -15  -3   43.04    5.72   0
 -25 -15   3   33.56    8.27   0
  25 -15  -3    9.75    7.48   0
  25  15   3   40.09    8.68   0
  25 -15  -3   15.89    5.49   0
 -25  15   3   38.92    9.52   0
  25 -15   3   31.54   12.17   0
  25  15  -3   14.35    6.59   0
  25 -15   3   30.08    6.24   0
  25 -15   3   27.88   15.02   0
 -25 -15  -3   26.50    7.14   0
  25  15  -3   43.36    6.30   0
  25  15  -3   32.74    7.46   0
 -27  15  -3   45.46    5.75   0
 -27 -15   3   38.48    6.81   0
  27 -15  -3   42.10    5.68   0
  27 -15  -3   52.57    7.38   0
  27  15   3   46.52    9.04   0
  27 -15  -3   38.89    5.82   0
 -27  15   3   51.21    9.45   0
  27  15  -3   37.96    5.55   0
  27 -15   3   34.53   14.16   0
  27  15  -3   39.32    6.80   0
  27 -15   3   39.88    7.43   0
  27 -15   3   37.45   17.10   0
 -27 -15  -3   51.63    7.41   0
  27  15  -3   55.40    6.26   0
 -29  15  -3    9.20    7.01   0
 -29 -15   3    2.09    7.69   0
  29 -15  -3   23.99    6.78   0
  29 -15  -3   22.16    7.34   0
  29  15   3   14.16    9.19   0
  29 -15  -3   20.30    5.88   0
 -29  15   3   28.59    9.33   0
  29  15  -3   13.84    5.36   0
  29 -15   3   13.52    5.86   0
 -29 -15  -3   20.98    6.14   0
  29  15  -3    7.87    5.81   0
  29  15  -3   15.27    5.42   0
  -1 -17   3  156.48    9.84   0
  -1  17  -3  111.57    6.95   0
   1 -17  -3  123.51    5.98   0
  -1  17  -3  125.96    7.35   0
   1  17   3  117.77    7.40   0
   1 -17   3  146.70   10.09   0
   1  17  -3  127.02    6.78   0
  -1 -17  -3  129.70    6.08   0
   1  17  -3  132.03    5.56   0
   1  17  -3  130.47    7.51   0
  -1  17   3  130.87    7.40   0
  -3 -17   3   95.90    9.33   0
  -3  17  -3   89.61    5.64   0
   3 -17  -3   69.74    7.21   0
  -3  17  -3   76.49    7.15   0
   3  17   3   80.57    7.62   0
   3 -17   3   88.82    5.44   0
   3 -17   3   82.76    9.99   0
   3  17  -3   79.46    5.51   0
  -3 -17  -3   76.84    7.55   0
   3  17  -3   82.80    5.93   0
   3  17  -3   73.60    5.51   0
  -3  17   3   88.75    5.94   0
   5 -17  -3   87.61   11.64   0
  -5 -17   3   93.99    9.35   0
  -5  17  -3   91.44    5.75   0
   5 -17  -3   81.93    5.98   0
  -5  17  -3   87.23    7.29   0
   5  17   3   91.15    7.59   0
   5 -17   3   76.54    7.01   0
   5 -17   3  100.48   10.08   0
  -5  17   3   81.44   13.39   0
   5  17  -3   93.18    6.77   0
  -5 -17  -3   77.73    5.77   0
   5  17  -3   98.00    7.33   0
   5  17  -3   93.40    6.61   0
  -5  17   3   85.36    5.84   0
   7 -17  -3   22.86    9.77   0
  -7 -17   3   19.23    7.14   0
  -7  17  -3   19.03    5.23   0
   7 -17  -3   22.35    5.67   0
  -7  17  -3   18.62    6.85   0
   7  17   3   21.03    7.39   0
  -7  17   3   27.03    6.85   0
  -7  17   3   15.56   11.52   0
   7 -17   3   20.84   11.22   0
   7  17  -3   16.95    5.22   0
   7  17  -3   13.14    6.30   0
   7 -17   3    9.20    5.48   0
  -7 -17  -3   20.78    5.92   0
   7  17  -3   28.43    7.20   0
  -9 -17   3   13.69    8.58   0
   9 -17  -3    6.79    8.61   0
   9 -17  -3   -3.30    5.70   0
  -9  17  -3   20.26    6.54   0
  -9  17  -3   -0.56    6.70   0
   9  17   3   -3.71    7.40   0
  -9  17   3   15.26    5.65   0
   9  17  -3   14.29    6.22   0
  -9  17   3    8.63   10.89   0
   9 -17   3  -13.72    6.58   0
   9  17  -3    5.65    6.31   0
  -9 -17  -3    9.52    6.76   0
   9  17  -3    1.97    7.04   0
   9 -17   3   -4.35   11.12   0
 -11 -17   3   45.54    8.81   0
  11 -17  -3   43.58    8.05   0
  11 -17  -3   44.24    7.17   0
 -11  17  -3   49.53    6.90   0
 -11  17  -3   47.68    8.00   0
  11  17   3   32.51    6.31   0
 -11  17   3   54.92    5.91   0
 -11  17   3   47.55   10.37   0
  11 -17   3   35.65    5.74   0
  11 -17   3   63.52   11.65   0
  11  17  -3   44.34    5.29   0
 -11 -17  -3   52.80    7.21   0
  11  17  -3   45.01    7.22   0
  11  17  -3   52.99    6.56   0
 -13 -17   3   10.48    7.03   0
  13 -17  -3   20.59    8.04   0
  13 -17  -3   17.99    7.12   0
 -13  17  -3   15.06    5.80   0
  13  17   3   14.62    6.31   0
 -13  17  -3   15.23    6.82   0
 -13  17   3   23.25   10.36   0
 -13  17   3   14.74    7.12   0
  13 -17   3   12.04    5.67   0
  13 -17   3   20.83   11.37   0
  13  17  -3   22.51    5.29   0
  13  17  -3   33.59    6.49   0
 -13 -17  -3   30.00    6.99   0
  13  17  -3   23.54    5.81   0
 -15 -17   3   18.97    8.54   0
  15 -17  -3   20.54    8.10   0
  15 -17  -3   17.73    5.63   0
 -15  17  -3   14.57    5.87   0
  15  17   3    7.32    7.80   0
 -15  17  -3   25.83    8.02   0
 -15  17   3   17.65   10.88   0
 -15  17   3   24.26    5.62   0
  15  17  -3   30.08    6.62   0
  15 -17   3   20.45    5.78   0
  15  17  -3   22.08    5.32   0
  15 -17   3   17.97   11.54   0
 -15 -17  -3   27.24    7.37   0
  15  17  -3   11.48    5.82   0
 -17  17  -3   18.19    7.97   0
 -17 -17   3   29.20    6.93   0
  17 -17  -3   17.24    8.18   0
  17 -17  -3    9.82    7.01   0
  17  17   3   20.82    6.48   0
 -17  17  -3   18.79    5.68   0
 -17  17   3   25.68   10.85   0
  17  17  -3   -1.77    6.68   0
 -17  17   3   17.75    5.40   0
  17  17  -3    8.33    5.26   0
  17 -17   3   17.90   11.86   0
  17 -17   3   15.81    5.67   0
 -17 -17  -3   32.80    7.40   0
  17  17  -3   13.81    6.09   0
 -19  17  -3   19.84    8.13   0
 -19 -17   3   52.81    8.52   0
  19 -17  -3   16.73    7.21   0
  19 -17  -3   25.19    5.72   0
  19  17   3   56.80    8.18   0
 -19  17  -3   28.35    6.82   0
 -19  17   3   24.75   11.21   0
 -19  17   3   29.83    5.39   0
  19 -17   3   26.93    7.18   0
  19  17  -3   20.82    5.50   0
  19 -17   3   40.86   11.57   0
 -19 -17  -3   19.62    7.27   0
  19  17  -3   44.12    6.14   0
  19  17  -3   26.97    6.66   0
 -21  17  -3   21.33    8.19   0
 -21 -17   3   23.24    6.68   0
  21 -17  -3   11.66    7.33   0
  21 -17  -3   23.24    5.78   0
  21  17   3   27.48    6.77   0
 -21  17  -3   18.62    5.82   0
 -21  17   3   23.86    9.81   0
  21  17  -3   38.30    5.34   0
 -21  17   3   11.20    5.72   0
  21 -17   3   15.90   11.71   0
  21 -17   3   26.25    6.01   0
 -21 -17  -3   11.87    7.28   0
  21  17  -3   18.33    6.02   0
  21  17  -3   30.85    6.61   0
 -23  17  -3   23.64    9.16   0
 -23 -17   3   14.07    8.33   0
  23 -17  -3   19.72    7.46   0
  23 -17  -3   20.05    5.97   0
  23  17   3   26.80    7.10   0
 -23  17  -3    3.12    5.76   0
 -23  17   3    7.07   10.04   0
 -23  17   3   20.13    6.92   0
  23  17  -3   14.63    5.42   0
  23 -17   3   23.68    5.82   0
  23 -17   3    9.22   14.40   0
 -23 -17  -3   25.03    7.27   0
  23  17  -3   21.38    6.28   0
  23  17  -3   23.16    5.29   0
 -25  17  -3    0.78    7.04   0
 -25 -17   3    2.15    6.67   0
  25 -17  -3    0.86    7.36   0
  25 -17  -3    4.00    5.53   0
  25  17   3   10.13    7.14   0
 -25  17   3    8.40    9.59   0
  25 -17   3    7.28    9.29   0
  25  17  -3    6.59    5.36   0
  25 -17   3    3.70   13.77   0
 -25 -17  -3   12.96    7.28   0
  25  17  -3    7.49    5.35   0
  25  17  -3   12.48    5.81   0
  25 -17   3   -4.36    5.94   0
  -1 -19   3   64.16    7.87   0
  -1  19  -3   63.29    6.77   0
   1 -19  -3   56.97    7.04   0
  -1  19  -3   63.29    5.75   0
   1  19   3   64.14    5.96   0
   1  19  -3   69.41    6.82   0
   1 -19   3   75.88    9.58   0
   1  19  -3   61.08    5.62   0
  -1 -19  -3   62.32    7.16   0
   1  19  -3   47.11    6.02   0
  -1  19   3   66.95    5.85   0
  -3 -19   3    8.68    9.04   0
  -3  19  -3   -1.07    5.40   0
   3 -19  -3   11.51    7.01   0
  -3  19  -3    2.88    6.80   0
   3  19   3   18.22    5.93   0
   3 -19   3    8.09    5.46   0
   3 -19   3   22.52    9.50   0
   3  19  -3    3.45    5.37   0
   3  19  -3   10.49    6.44   0
  -3 -19  -3    3.53    5.56   0
   3  19  -3   -2.92    5.61   0
  -3  19   3    2.97    5.74   0
  -5 -19   3   21.08    8.94   0
   5 -19  -3   18.94    7.00   0
  -5  19  -3   32.52    6.50   0
  -5  19  -3   23.36    6.99   0
   5  19   3   12.28    5.78   0
   5 -19   3   17.64    9.61   0
  -5  19   3   21.53   14.23   0
   5 -19   3   16.69    5.23   0
   5  19  -3   17.97    5.32   0
  -5 -19  -3   40.30    5.83   0
   5  19  -3   34.74    6.98   0
   5  19  -3   29.86    5.27   0
  -5  19   3   33.12    5.63   0
   7 -19  -3    4.93    9.59   0
  -7 -19   3    8.85    7.09   0
   7 -19  -3   18.14    7.02   0
  -7  19  -3   -1.10    5.42   0
  -7  19  -3   16.09    6.77   0
   7  19   3   13.21    6.04   0
  -7  19   3   -2.62    5.76   0
  -7  19   3    7.78   12.91   0
   7 -19   3    7.37    6.42   0
   7 -19   3   15.99    9.74   0
   7  19  -3    5.15    6.49   0
  -7 -19  -3    7.73    5.76   0
   7  19  -3   10.60    5.50   0
   7  19  -3   -1.98    6.57   0
   9 -19  -3   -0.66    8.71   0
  -9 -19   3    2.86    7.12   0
   9 -19  -3    0.56    6.83   0
  -9  19  -3    6.41    6.53   0
  -9  19  -3    3.30    6.81   0
   9  19   3   -4.37    7.62   0
  -9  19   3    1.67    6.90   0
  -9  19   3    5.73   11.48   0
   9 -19   3    6.33    5.32   0
   9 -19   3    5.63    9.65   0
   9  19  -3   -0.10    6.45   0
  -9 -19  -3   -4.83    5.73   0
   9  19  -3   -1.09    5.68   0
   9  19  -3  -14.77    6.51   0
 -11 -19   3   10.70    8.81   0
  11 -19  -3   20.27    7.99   0
  11 -19  -3   21.97    5.69   0
 -11  19  -3   26.34    5.37   0
 -11  19  -3   20.19    7.11   0
  11  19   3   15.23    6.37   0
 -11  19   3   19.74    6.90   0
 -11  19   3   16.87   11.78   0
  11 -19   3   14.08    5.35   0
  11 -19   3   10.02   10.12   0
  11  19  -3   21.13    5.26   0
 -11 -19  -3   17.57    5.91   0
  11  19  -3   24.99    5.89   0
  11  19  -3   21.62    5.46   0
 -13 -19   3   18.00    7.00   0
  13 -19  -3   25.65    8.96   0
  13 -19  -3   18.45    7.13   0
 -13  19  -3   15.80    5.57   0
  13  19   3   42.81    7.81   0
 -13  19  -3   18.13    7.81   0
 -13  19   3   26.22   12.46   0
 -13  19   3   17.73    5.80   0
  13 -19   3   11.50    5.70   0
  13 -19   3   20.86    9.77   0
  13  19  -3   21.30    5.27   0
  13  19  -3   23.18    5.34   0
 -13 -19  -3   22.87    7.20   0
  13  19  -3   14.96    5.73   0
 -15 -19   3   25.12    8.47   0
  15 -19  -3   34.32    8.08   0
  15 -19  -3   45.52    5.85   0
 -15  19  -3   33.61    6.88   0
  15  19   3   32.97    6.66   0
 -15  19  -3   33.40    6.94   0
 -15  19   3   21.65   11.35   0
 -15  19   3   36.62    5.54   0
  15  19  -3   31.43    5.48   0
  15 -19   3   18.77    5.60   0
  15 -19   3   14.54   11.62   0
  15  19  -3   34.25    5.56   0
 -15 -19  -3   29.22    5.96   0
  15  19  -3   26.30    7.22   0
 -17  19  -3   21.51    8.06   0
 -17 -19   3   17.70    7.04   0
  17 -19  -3   24.87    8.09   0
  17 -19  -3   26.62    7.16   0
  17  19   3   11.77    8.03   0
 -17  19  -3   23.71    5.60   0
 -17  19   3   16.11   11.40   0
  17  19  -3   31.61    5.59   0
 -17  19   3   27.11    6.88   0
  17 -19   3   30.24    5.63   0
  17  19  -3   22.36    5.48   0
  17 -19   3   22.70   10.08   0
 -17 -19  -3   17.85    5.89   0
  17  19  -3   20.70    7.19   0
 -19  19  -3    7.48    8.20   0
 -19 -19   3    2.62    6.70   0
  19 -19  -3    5.51    8.09   0
  19 -19  -3    4.00    5.61   0
  19  19   3   13.82    6.71   0
 -19  19  -3   13.27    6.85   0
 -19  19   3   -9.43   10.17   0
 -19  19   3    9.54    5.60   0
  19 -19   3    6.88    5.71   0
  19  19  -3   -1.61    6.68   0
  19 -19   3    1.29   11.39   0
 -19 -19  -3    1.94    7.29   0
  19  19  -3    9.33    5.83   0
  19  19  -3   14.52    6.66   0
  -1  21  -3    5.65    5.18   0
  -1 -21   3   -2.08    9.11   0
   1 -21  -3   -3.13    5.72   0
  -1  21  -3    2.34    6.58   0
  -1  21  -3    9.95    6.87   0
   1  21   3   15.51    6.97   0
   1 -21   3   18.25    9.35   0
  -1 -21  -3    7.38    5.75   0
   1  21  -3    5.76    5.33   0
   1  21  -3   -3.72    6.85   0
   1  21  -3    5.22    5.27   0
  -1  21   3   17.90    6.94   0
  -3 -21   3    0.63    7.49   0
   3 -21  -3   -2.15    5.69   0
  -3  21  -3    5.14    6.74   0
  -3  21  -3   19.98    6.84   0
   3  21   3   -2.38    5.89   0
   3 -21   3    1.17    9.34   0
  -3 -21  -3   13.93    5.88   0
   3  21  -3   -5.84    5.37   0
   3  21  -3    5.07    6.88   0
   3  21  -3   -1.66    5.27   0
  -3  21   3   -2.67    5.81   0
  -5 -21   3   24.07    9.09   0
   5 -21  -3   20.65    5.78   0
  -5  21  -3    9.39    5.58   0
  -5  21  -3   26.64    6.95   0
   5  21   3   20.21    6.00   0
   5 -21   3   28.73    5.45   0
   5 -21   3   22.65    9.68   0
  -5  21   3   20.47   14.94   0
   5  21  -3   22.78    6.68   0
  -5  21   3   19.38   17.01   0
   5  21  -3   22.90    6.68   0
  -5 -21  -3   29.04    5.95   0
   5  21  -3   17.63    7.06   0
  -5  21   3   15.33    5.89   0
  -7 -21   3   15.75    8.95   0
   7 -21  -3   24.89    7.17   0
  -7  21  -3   23.92    6.81   0
  -7  21  -3    5.48    6.91   0
   7  21   3   18.82    5.98   0
  -7  21   3    1.89    7.11   0
   7  21  -3    4.67    5.42   0
   7 -21   3   10.93    5.54   0
  -7  21   3   17.84   13.34   0
   7 -21   3   19.64    9.56   0
   7  21  -3   -4.01    6.71   0
   7  21  -3   15.64    5.83   0
   0   0  -4 3404.85   14.14   0
   0   0  -4 3582.87   16.35   0
   0   0  -4 3532.62   14.33   0
   0   0  -4 3439.39   14.94   0
   2   0  -4    7.34    6.74   0
  -2   0  -4   11.39    6.35   0
  -2   0  -4    5.21    8.60   0
   2   0  -4   14.97    6.45   0
   2   0  -4    3.11    6.38   0
   2   0  -4    3.12    7.16   0
  -2   0  -4    1.66    6.40   0
  -2   0  -4   -2.56    6.72   0
   4   0  -4  527.46    8.11   0
   4   0  -4  529.03    8.18   0
  -4   0  -4  551.00    9.67   0
   4   0  -4  559.29    8.94   0
   4   0  -4  547.07    8.05   0
  -4   0  -4  522.25    8.22   0
  -4   0  -4  544.43    8.23   0
  -4   0  -4  515.09    8.74   0
   6   0  -4    1.29    5.65   0
   6   0  -4    5.02    5.20   0
  -6   0  -4    1.01    8.68   0
   6   0  -4   -3.66    7.38   0
  -6   0  -4    4.78    6.60   0
   6   0  -4   -3.32    6.58   0
  -6   0  -4    1.49    7.86   0
  -6   0  -4    2.27    6.61   0
   8   0  -4  120.83    7.36   0
   8   0  -4  132.46    7.66   0
   8   0   4  126.85    7.05   0
   8   0  -4  121.13    6.77   0
  -8   0  -4  137.93   10.21   0
   8   0  -4  116.51    6.96   0
  -8   0  -4  124.12    7.15   0
  -8   0  -4  120.36    8.47   0
  10   0  -4    4.02    5.60   0
  10   0  -4    3.76    6.44   0
  10   0   4   -1.88    6.85   0
 -10   0  -4    2.47    9.46   0
  10   0  -4    8.65    7.21   0
  10   0  -4    5.94    5.32   0
 -10   0  -4    3.92    9.62   0
 -10   0  -4    0.86    6.95   0
  12   0  -4   41.76    5.49   0
  12   0  -4   33.27    7.26   0
 -12   0  -4   39.68   10.85   0
  12   0  -4   42.68    6.67   0
  12   0  -4   38.68    7.62   0
  12   0   4   25.77    8.14   0
 -12   0  -4   39.44   10.13   0
 -12   0  -4   40.84    7.03   0
  14   0  -4    2.94    5.96   0
  14   0  -4    5.60    6.87   0
  14   0   4    3.36    7.09   0
  14   0  -4    9.29    6.10   0
 -14   0  -4    3.23   12.78   0
 -14   0  -4    3.18   13.18   0
 -14   0  -4    9.49    7.09   0
  16   0  -4  647.97    7.61   0
  16   0  -4  654.00    8.35   0
 -16   0   4  707.95    7.29   0
  16   0  -4  664.94    7.98   0
  16   0   4  699.79    9.49   0
 -16   0  -4  647.21    9.19   0
  18   0  -4   11.00    7.01   0
 -18   0  -4   14.83    8.33   0
  18   0  -4    6.82    7.02   0
  18   0  -4    8.32    5.91   0
 -18   0   4    2.49    6.82   0
  18   0   4   20.92    7.46   0
 -20   0  -4  452.14    8.69   0
  20   0  -4  464.22    7.23   0
  20   0  -4  442.84    8.48   0
  20   0   4  507.50    9.09   0
 -20   0   4  510.94    8.08   0
  20   0  -4  450.09    6.81   0
  22   0  -4   10.62    7.21   0
 -22   0  -4   -3.78    6.94   0
  22   0  -4   -4.34    7.03   0
 -22   0   4    4.67    5.61   0
  22   0   4    7.98    7.49   0
  22   0  -4   15.17    6.97   0
  24   0  -4  130.96    7.51   0
 -24   0  -4  117.48    7.57   0
 -24   0   4  120.15    7.40   0
  24   0  -4  106.19    6.05   0
  24   0   4  122.26    8.11   0
  24   0  -4  110.53    6.14   0
  26   0  -4   12.12    6.96   0
 -26   0   4   20.43    6.93   0
  26   0  -4    0.64    5.68   0
  26   0   4   15.19    7.69   0
  26   0  -4   -3.67    7.33   0
 -26   0  -4    0.44    7.38   0
 -28   0   4   20.67    7.26   0
  28   0  -4   27.28    7.28   0
  28   0  -4   33.95    6.07   0
 -28   0  -4   33.13    7.37   0
  28   0   4   35.73    8.35   0
  28   0  -4   32.32    7.22   0
  30   0  -4    6.33    7.09   0
  30   0  -4   -6.95    7.00   0
 -30   0  -4   11.19    7.37   0
  30   0   4   -2.69    8.27   0
  30   0  -4   -1.10    7.09   0
 -30   0   4    9.36    7.14   0
  32   0  -4   78.16    6.19   0
  32   0  -4   59.50    6.08   0
 -32   0  -4   69.41    7.63   0
  32   0   4   71.07    8.97   0
  32   0  -4   74.21    6.08   0
 -32   0   4   81.20    6.26   0
  34   0  -4   -4.25    5.84   0
  34   0  -4   -4.14    5.72   0
  34   0   4   -8.62    8.88   0
 -34   0  -4   -2.79    7.32   0
  34   0  -4    1.00    5.81   0
 -34   0   4   13.93    7.17   0
  36   0  -4   45.38    6.24   0
  36   0  -4   36.75    7.07   0
  36   0   4   27.95    9.07   0
  36   0  -4   21.59    7.43   0
 -36   0  -4   46.52    7.32   0
 -36   0   4   51.94    6.31   0
  38   0  -4    7.84    6.04   0
  38   0  -4   10.73    5.90   0
  38   0  -4  -17.51    7.13   0
  38   0   4    7.02    9.14   0
 -38   0  -4    1.22    7.33   0
 -38   0   4   -8.76    6.11   0
   0  -2  -4    5.36    7.03   0
   0  -2  -4    4.88    6.61   0
   0   2  -4   -0.94    6.64   0
   0   2  -4    3.17    8.54   0
   0   2  -4   14.29    6.62   0
   0  -2  -4    0.24    7.59   0
   0   2  -4   -3.08    6.64   0
   0  -2  -4    3.84    6.53   0
  -2   2  -4  179.01    7.49   0
   2  -2  -4  188.48    6.50   0
  -2   2  -4  189.31    5.94   0
   2  -2  -4  182.26    7.27   0
  -2   2  -4  180.87    6.00   0
   2  -2  -4  178.95    8.22   0
  -2   2  -4  189.28    9.26   0
   2  -2  -4  185.49    7.26   0
   2   2  -4  177.83    7.30   0
  -2  -2  -4  201.95    8.96   0
   2   2  -4  187.10    8.14   0
  -2  -2  -4  181.01    7.37   0
   2   2  -4  181.72    7.05   0
  -2  -2  -4  181.50    7.29   0
   2   2  -4  182.78    5.95   0
  -2  -2  -4  180.71    7.28   0
  -4   2  -4   76.94    6.83   0
  -4   2  -4   77.45    9.02   0
  -4   2  -4   60.76    6.86   0
   4  -2  -4   74.38    6.80   0
   4  -2  -4   77.74    7.76   0
   4  -2  -4   76.97    7.44   0
   4  -2  -4   70.39    7.00   0
  -4   2  -4   72.78    8.10   0
   4   2  -4   69.08    7.03   0
  -4  -2  -4   80.34    7.50   0
   4   2  -4   79.78    7.71   0
   4   2  -4   69.78    5.49   0
  -4  -2  -4   63.24    7.83   0
   4   2  -4   64.53    5.68   0
  -4  -2  -4   71.72    6.90   0
  -4  -2  -4   71.67    7.93   0
   6  -2  -4  628.13    8.57   0
  -6   2  -4  635.53   12.54   0
   6  -2  -4  642.36    8.82   0
   6  -2  -4  669.58    7.89   0
  -6   2  -4  578.34    8.53   0
  -6   2  -4  617.30   11.48   0
   6  -2  -4  637.65    8.44   0
   6   2  -4  660.86    9.43   0
   6   2  -4  611.07    8.87   0
   6   2  -4  637.03    7.14   0
   6   2  -4  628.03    8.12   0
  -6  -2  -4  600.82    9.13   0
  -6  -2  -4  660.19    9.99   0
  -6  -2  -4  674.60   10.68   0
  -6  -2  -4  612.70    9.93   0
   8  -2  -4   21.06    6.83   0
   8  -2  -4   13.68    6.92   0
   8  -2  -4   10.87    6.72   0
  -8   2  -4   20.95   10.49   0
  -8   2  -4   22.04    5.55   0
   8  -2  -4   25.47    7.16   0
  -8   2  -4   16.75    8.84   0
   8   2  -4   28.53    7.07   0
  -8  -2  -4   19.32    8.51   0
   8  -2   4    7.41    6.86   0
   8   2  -4   11.43    6.62   0
  -8  -2  -4   22.90    7.80   0
   8   2  -4   18.92    7.52   0
  -8  -2  -4   18.15    8.07   0
  -8  -2  -4   14.40    7.93   0
   8   2  -4   26.58    5.41   0
  10  -2  -4  869.14    9.24   0
  10  -2  -4  884.66    9.37   0
  10  -2  -4  904.62    8.26   0
  10  -2  -4  932.44    8.53   0
 -10   2  -4  900.43   17.43   0
 -10   2  -4  858.34    9.54   0
 -10   2  -4  866.56   16.33   0
  10   2  -4  891.92    8.41   0
 -10  -2  -4  957.16   12.04   0
  10   2  -4  897.69    7.74   0
  10  -2   4  946.41    9.36   0
  10   2  -4  887.97    8.68   0
 -10  -2  -4  774.71   10.92   0
  10   2  -4  872.65    8.70   0
 -10  -2  -4  862.90   11.10   0
  12  -2  -4  146.00    6.07   0
  12  -2  -4  143.46    7.21   0
  12   2   4  138.83    8.34   0
  12  -2  -4  148.79    7.60   0
 -12   2  -4  127.80    7.33   0
  12   2  -4  134.65    6.33   0
  12   2  -4  147.53    6.95   0
  12  -2   4  136.13    7.29   0
  12   2  -4  135.85    7.86   0
  12   2  -4  131.54    5.90   0
 -12  -2  -4  133.97    8.86   0
 -12  -2  -4  140.82    8.66   0
  14  -2  -4  150.05    7.43   0
  14  -2  -4  144.11    7.52   0
  14   2   4  118.11    8.48   0
 -14   2  -4  142.26    7.71   0
  14  -2  -4  148.12    7.16   0
 -14  -2  -4  137.58    8.64   0
  14   2  -4  139.97    6.35   0
  14   2  -4  139.22    6.92   0
  14  -2   4  128.35    7.50   0
  14   2  -4  152.27    6.58   0
  14   2  -4  133.35    7.07   0
 -14  -2  -4  144.16   10.36   0
 -14   2   4  125.24    5.86   0
  16  -2  -4    2.79    5.40   0
  16  -2  -4    2.72    5.59   0
  16   2   4   16.66    8.21   0
 -16   2  -4    3.06    5.66   0
  16  -2  -4   11.29    5.64   0
 -16   2   4   16.97    6.67   0
 -16  -2  -4    9.46    8.28   0
  16   2  -4    0.52    7.34   0
  16   2  -4   11.77    7.36   0
  16  -2   4    9.70    6.98   0
  16   2  -4   11.96    6.55   0
 -16  -2  -4    3.11   10.35   0
  18  -2  -4   24.98    5.71   0
  18   2   4   24.96    7.21   0
  18  -2  -4   39.47    5.75   0
  18  -2  -4   30.20    7.04   0
 -18  -2   4   32.04    6.62   0
 -18   2  -4   21.45    7.17   0
  18   2  -4   32.76    6.04   0
 -18  -2  -4   30.31    8.53   0
  18   2  -4   24.16    6.70   0
  18   2  -4   19.84    7.18   0
  18  -2   4   21.40    7.36   0
 -18   2   4   31.99    6.89   0
 -18  -2  -4   33.66   11.27   0
 -20   2  -4  104.42    7.48   0
  20  -2  -4  114.42    7.31   0
 -20  -2   4   93.61    7.01   0
  20  -2  -4  110.46    6.24   0
  20   2   4   97.62    7.74   0
  20  -2  -4  103.27    7.32   0
  20   2  -4  101.80    7.11   0
 -20   2   4   90.99    5.91   0
 -20  -2  -4  105.09    7.83   0
  20   2  -4  107.71    6.10   0
  20  -2   4  105.32    7.65   0
 -20  -2  -4  110.12   12.43   0
  22  -2  -4  156.76    5.97   0
 -22   2  -4  150.57    7.88   0
 -22  -2   4  187.27    6.04   0
  22   2   4  193.40    8.25   0
  22  -2  -4  165.13    7.28   0
  22  -2  -4  157.49    6.42   0
  22   2  -4  164.79    6.92   0
  22   2  -4  160.70    6.20   0
 -22  -2  -4  148.90    8.17   0
 -22  -2  -4  173.77   13.77   0
  22  -2   4  200.76    8.17   0
 -22   2   4  200.28    6.33   0
 -24  -2   4   27.40    7.10   0
  24  -2  -4   27.38    7.11   0
 -24   2  -4   32.86    7.30   0
  24  -2  -4   18.40    5.75   0
  24   2   4   31.70    9.24   0
  24  -2  -4   36.76    5.85   0
 -24  -2  -4   30.74   15.60   0
  24   2  -4   43.91    5.78   0
 -24  -2  -4   27.52    8.80   0
  24  -2   4   36.16    7.75   0
 -24   2   4   21.69    5.85   0
  24   2  -4   40.70    5.77   0
  26  -2  -4  216.65    6.51   0
 -26   2  -4  210.09    6.89   0
  26  -2  -4  211.57    7.69   0
  26   2   4  234.63    9.06   0
 -26  -2   4  239.08    6.53   0
  26  -2  -4  223.86    6.74   0
  26   2  -4  224.77    6.71   0
  26   2  -4  222.76    6.56   0
  26  -2   4  245.30    8.51   0
 -26  -2  -4  214.30    8.22   0
 -26   2   4  243.30    7.96   0
  26   2  -4  235.18    7.47   0
  28  -2  -4   31.83    6.13   0
 -28   2  -4   23.94    7.26   0
  28  -2  -4   30.71    5.97   0
 -28  -2   4   32.09    5.70   0
  28   2   4   19.03    8.13   0
  28  -2  -4   22.19    6.03   0
  28   2  -4   36.21    5.94   0
  28   2  -4   23.77    5.80   0
  28  -2   4   19.47    7.94   0
 -28  -2  -4   28.73    7.47   0
 -28   2   4   27.55    7.24   0
  28   2  -4   13.03    5.71   0
  30  -2  -4   93.26    6.26   0
 -30  -2   4   76.94    6.18   0
  30  -2  -4   90.43    7.33   0
 -30   2  -4   96.41    7.35   0
  30   2   4   87.16    9.14   0
  30  -2  -4   83.88    6.15   0
  30   2  -4   73.30    7.24   0
  30   2  -4   91.96    6.08   0
  30  -2   4   92.50    6.98   0
 -30   2   4   99.27    6.28   0
 -30  -2  -4   79.67    7.64   0
  30   2  -4   91.74    6.04   0
  32  -2  -4   -5.72    5.84   0
 -32  -2   4    2.49    6.98   0
  32  -2  -4    1.97    5.86   0
 -32   2  -4   10.72    7.29   0
  32  -2  -4    4.11    7.26   0
  32   2   4   -7.06    8.80   0
  32   2  -4   12.74    6.03   0
  32   2  -4    9.36    6.06   0
  32  -2   4   13.83    8.62   0
 -32   2   4   13.08    7.46   0
 -32  -2  -4    7.86    7.34   0
  32   2  -4   11.69    7.03   0
  34  -2  -4   -0.69    5.90   0
 -34  -2   4   21.25    5.80   0
  34  -2  -4   14.60    7.23   0
 -34   2  -4   20.98    7.38   0
  34  -2  -4   24.82    7.30   0
  34   2   4   14.72    9.23   0
  34   2  -4   11.49    7.12   0
  34   2  -4   12.75    7.00   0
 -34   2   4   17.78    6.26   0
  34  -2   4   23.85    8.76   0
  34   2  -4    6.81    6.85   0
 -34  -2  -4   13.77    7.45   0
  36  -2  -4   10.17    7.13   0
 -36  -2   4   10.82    7.14   0
  36  -2  -4   16.76    5.65   0
  36  -2  -4    5.68    5.66   0
 -36   2  -4   -3.14    5.84   0
  36   2   4   -1.57    9.17   0
  36   2  -4    1.34    5.93   0
  36   2  -4  -17.88    7.33   0
 -36   2   4   17.16    6.34   0
  36  -2   4    0.66    8.68   0
  36   2  -4    7.06    7.06   0
 -36  -2  -4   -1.02    7.20   0
 -38  -2   4    3.83    5.86   0
  38  -2  -4    2.19    5.91   0
  38  -2  -4   18.54    7.31   0
  38  -2  -4    5.48    5.95   0
 -38   2  -4    3.55    7.37   0
  38   2   4   15.36    9.48   0
  38   2  -4    2.38    5.98   0
  38   2  -4    2.44    5.90   0
 -38   2   4    1.10    6.11   0
  38  -2   4    5.24    7.44   0
  38   2  -4    1.19    7.15   0
 -38  -2  -4   16.86    7.11   0
   0   4  -4  344.22    9.15   0
   0  -4  -4  370.04    7.11   0
   0   4  -4  377.07    7.58   0
   0   4  -4  350.24    8.66   0
   0  -4  -4  360.41    9.41   0
   0   4  -4  363.61    6.48   0
   0  -4  -4  338.11    9.05   0
   0  -4  -4  353.00    7.81   0
  -2   4  -4  229.90    8.94   0
   2  -4  -4  240.57    8.85   0
  -2   4  -4  230.39    7.25   0
   2  -4  -4  236.08    8.54   0
  -2   4  -4  234.02    9.44   0
   2  -4  -4  246.99    6.66   0
  -2   4  -4  234.62    7.31   0
   2  -4  -4  229.56    7.41   0
   2   4  -4  227.32    8.84   0
   2   4  -4  243.60    7.23   0
   2   4  -4  231.15    8.27   0
   2   4  -4  237.60    7.23   0
  -2  -4  -4  222.36    8.76   0
  -2  -4  -4  232.44    8.95   0
  -2  -4  -4  231.95    7.53   0
  -4   4  -4  384.13    9.53   0
   4  -4  -4  391.15    9.62   0
   4   4   4  403.84    8.70   0
   4  -4  -4  408.80    7.13   0
   4  -4  -4  378.67    8.18   0
  -4   4  -4  386.42   11.14   0
  -4   4  -4  370.84    7.75   0
   4  -4  -4  385.16    7.94   0
   4   4  -4  398.33    7.45   0
   4   4  -4  393.48    8.84   0
  -4  -4  -4  367.87    9.66   0
  -4  -4  -4  364.04    8.07   0
   4   4  -4  399.57    7.55   0
  -4  -4  -4  397.83   10.51   0
  -6   4  -4  307.02   10.26   0
   6  -4  -4  315.42    9.16   0
   6   4   4  355.73    8.49   0
   6  -4  -4  327.90    6.84   0
  -6   4  -4  314.52   11.05   0
   6  -4  -4  314.94    8.68   0
  -6   4  -4  297.08    6.55   0
   6  -4  -4  319.57    7.60   0
   6  -4   4  361.48    7.78   0
  -6  -4  -4  318.94   10.13   0
   6   4  -4  324.94    7.22   0
   6   4  -4  326.88    8.71   0
   6   4  -4  318.42    7.24   0
  -6  -4  -4  311.39   10.21   0
  -6  -4  -4  302.31    7.81   0
   8   4   4  309.54    8.40   0
   8  -4  -4  275.03    7.69   0
  -8   4  -4  274.50   12.63   0
   8  -4  -4  300.26    6.85   0
  -8   4  -4  268.42    7.46   0
  -8   4  -4  264.32   11.88   0
   8  -4  -4  265.74    8.97   0
   8  -4  -4  276.71    6.45   0
   8   4  -4  273.46    6.19   0
   8   4  -4  267.81    6.06   0
   8   4  -4  273.57    8.27   0
   8  -4   4  292.76    7.74   0
  -8  -4  -4  256.97    7.78   0
  -8  -4  -4  278.14   10.16   0
  -8  -4  -4  266.83   10.57   0
  10   4   4  160.97    9.01   0
 -10  -4   4  155.91    7.81   0
  10  -4  -4  183.39    6.45   0
 -10   4  -4  170.06    7.02   0
  10  -4  -4  172.84    7.71   0
  10  -4  -4  170.56    6.10   0
 -10  -4  -4  162.30   10.18   0
 -10  -4  -4  169.27    9.57   0
  10  -4   4  152.11    6.05   0
  10   4  -4  183.22    7.02   0
  10   4  -4  175.03    8.02   0
 -10  -4  -4  165.31    8.51   0
  10   4  -4  170.14    5.89   0
 -12  -4   4  332.49    8.29   0
  12   4   4  351.47    9.77   0
  12  -4  -4  345.39    8.10   0
 -12   4  -4  311.97    6.24   0
  12  -4  -4  314.76    8.34   0
  12  -4  -4  329.74    6.67   0
 -12  -4  -4  321.73   11.23   0
  12   4  -4  342.98    7.30   0
  12  -4   4  337.35    7.69   0
  12   4  -4  331.93    8.31   0
 -12  -4  -4  311.51    8.11   0
 -12   4   4  338.35    7.96   0
  12   4  -4  320.37    7.48   0
  14  -4  -4  234.44    7.33   0
  14   4   4  228.19    8.65   0
 -14  -4   4  204.15    8.21   0
  14   4   4  212.56   10.05   0
  14  -4  -4  224.24    7.61   0
  14  -4  -4  223.50    7.80   0
 -14   4  -4  219.86    7.55   0
  14   4  -4  233.82    7.05   0
 -14  -4  -4  226.22   10.89   0
  14   4  -4  221.46    8.15   0
 -14  -4  -4  223.36    9.10   0
  14   4  -4  232.28    7.04   0
 -14   4   4  220.31    7.60   0
  14  -4   4  216.76    7.58   0
  16  -4  -4  192.95    6.13   0
  16   4   4  180.66    9.40   0
 -16  -4   4  150.85    6.69   0
  16  -4  -4  201.97    7.51   0
  16   4   4  167.00    8.99   0
  16  -4  -4  174.25    7.88   0
 -16   4  -4  187.66    7.40   0
  16   4  -4  189.85    5.74   0
 -16  -4  -4  181.54    9.80   0
  16  -4   4  151.36    6.38   0
  16   4  -4  189.33    7.92   0
 -16   4   4  170.66    7.41   0
  16   4  -4  192.32    6.00   0
 -16  -4  -4  192.24    9.18   0
  18  -4  -4   47.77    6.02   0
  18   4   4   34.47    8.89   0
 -18  -4   4   28.55    6.39   0
  18  -4  -4   37.84    5.62   0
  18   4   4   34.34    8.34   0
  18  -4  -4   42.90    7.44   0
 -18   4  -4   39.66    5.73   0
  18   4  -4   39.32    5.19   0
  18  -4   4   32.05    7.33   0
  18   4  -4   47.36    5.88   0
  18   4  -4   50.38    5.37   0
 -18  -4  -4   41.40    8.93   0
 -18  -4  -4   37.31    8.52   0
 -18   4   4   35.99    5.76   0
  20  -4  -4  173.04    6.13   0
  20   4   4  190.06    9.78   0
 -20  -4   4  184.94    6.97   0
  20   4   4  179.48    9.38   0
  20  -4  -4  185.55    6.34   0
  20  -4  -4  173.30    6.41   0
 -20   4  -4  177.52    7.55   0
  20   4  -4  168.46    5.95   0
  20   4  -4  174.91    7.65   0
  20  -4   4  172.10    8.06   0
 -20  -4  -4  177.77    9.39   0
 -20  -4  -4  173.59   10.15   0
 -20   4   4  179.43    6.35   0
  22   4   4   47.80   10.20   0
 -22   4  -4   49.82    7.02   0
  22  -4  -4   49.17    5.79   0
 -22  -4   4   44.65    6.22   0
  22  -4  -4   38.69    7.35   0
  22  -4  -4   46.77    6.18   0
  22   4   4   42.09    7.71   0
 -22  -4   4   41.67    5.49   0
  22   4  -4   45.62    5.45   0
  22   4  -4   62.69    6.18   0
  22  -4   4   44.64    7.60   0
 -22  -4  -4   55.50    9.55   0
 -22  -4  -4   39.88    8.70   0
 -22   4   4   40.67    7.32   0
  24   4   4  165.51   11.14   0
  24  -4  -4  122.81    7.35   0
 -24   4  -4  139.83    7.42   0
 -24  -4   4  159.61    8.14   0
  24  -4  -4  152.30    7.28   0
  24   4   4  162.61    9.59   0
  24  -4  -4  136.75    7.67   0
 -24  -4   4  169.97    7.17   0
  24   4  -4  135.32    7.05   0
  24   4  -4  147.76    7.72   0
 -24  -4  -4  147.93   10.42   0
  24  -4   4  173.14    8.11   0
 -24   4   4  157.96    7.59   0
 -24  -4  -4  139.02    9.18   0
  26  -4  -4   -3.02    6.06   0
 -26   4  -4   10.22    7.07   0
  26  -4  -4   11.63    5.77   0
  26   4   4    6.60    8.19   0
  26  -4  -4   -5.17    7.40   0
 -26  -4   4    5.09    5.66   0
 -26  -4   4   13.11    6.01   0
  26   4   4    2.63   10.22   0
  26   4  -4   -9.73    5.34   0
 -26  -4  -4    8.73   10.25   0
  26   4  -4   18.29    7.37   0
 -26   4   4    0.63    5.94   0
  26  -4   4    8.11    7.75   0
 -26  -4  -4    5.37    7.39   0
  28  -4  -4   46.59    5.93   0
 -28  -4   4   49.34    6.18   0
 -28   4  -4   48.56    6.03   0
  28  -4  -4   46.82    5.84   0
 -28  -4   4   53.81    5.69   0
  28  -4  -4   50.00    6.17   0
  28   4   4   53.79    9.68   0
  28   4   4   43.28   11.58   0
 -28  -4  -4   48.12   10.84   0
  28   4  -4   33.28    6.20   0
 -28   4   4   57.69    7.66   0
  28  -4   4   45.05    8.15   0
 -28  -4  -4   46.46    8.59   0
  28   4  -4   45.71    5.78   0
  30  -4  -4   23.40    7.22   0
 -30  -4   4   18.25    5.61   0
 -30  -4   4   16.23    6.33   0
 -30   4  -4   13.67    5.91   0
  30  -4  -4   28.63    7.03   0
  30  -4  -4   10.82    7.51   0
  30   4   4   13.21    8.74   0
  30   4   4   19.59   11.64   0
 -30  -4  -4   19.36   10.60   0
 -30   4   4    4.69    6.21   0
  30   4  -4   14.41    6.10   0
  30  -4   4   14.95    8.16   0
 -30  -4  -4   23.29    7.52   0
  30   4  -4   26.58    5.52   0
  32  -4  -4   35.92    7.32   0
 -32   4  -4   39.78    6.08   0
  32  -4  -4   37.94    6.05   0
  32  -4  -4   37.53    5.91   0
  32   4   4   44.88   10.60   0
 -32  -4   4   29.17    5.79   0
  32   4   4   43.88   11.72   0
 -32  -4  -4   27.77   11.42   0
 -32   4   4   36.29    7.84   0
  32   4  -4   31.52    5.80   0
  32  -4   4   41.18    6.90   0
  32   4  -4   30.16    6.92   0
 -32  -4  -4   35.67    7.37   0
  34  -4  -4    4.63    7.28   0
  34  -4  -4   -0.30    5.86   0
 -34   4  -4   -3.67    6.19   0
  34  -4  -4    2.87    7.32   0
  34   4   4   12.67    9.29   0
 -34  -4   4   15.63    6.88   0
  34   4   4    7.08   12.54   0
 -34   4   4   -0.03    6.29   0
 -34  -4  -4   -1.37   11.18   0
  34   4  -4   -5.34    5.89   0
  34  -4   4   -4.27    7.13   0
  34   4  -4   -0.88    5.54   0
 -34  -4  -4    2.90    7.33   0
  36  -4  -4   14.60    5.78   0
  36  -4  -4   19.32    7.11   0
  36  -4  -4   20.64    6.17   0
 -36   4  -4   22.81    7.28   0
  36   4   4   31.60    9.86   0
 -36  -4   4   12.38    5.41   0
  36   4   4   24.31   13.04   0
 -36  -4  -4   15.26   11.29   0
 -36   4   4   12.41    6.60   0
  36   4  -4   17.43    5.80   0
  36  -4   4   34.43    8.64   0
  36   4  -4   21.66    5.65   0
 -36  -4  -4   17.29    7.29   0
   0   6   4   20.55    7.17   0
   0  -6   4    4.73    8.41   0
   0   6  -4    5.49    5.33   0
   0   6  -4    6.43    8.40   0
   0  -6  -4    4.27    9.48   0
   0  -6  -4    6.48    9.77   0
   0  -6  -4    4.15    6.65   0
   0   6  -4   -5.22    5.37   0
   2   6   4  711.38    9.25   0
  -2  -6   4  639.53    9.60   0
   2  -6  -4  639.02   11.65   0
  -2   6  -4  632.95    9.91   0
  -2   6  -4  613.49    7.19   0
   2  -6  -4  599.43   12.68   0
   2  -6  -4  628.43    7.22   0
  -2   6   4  726.15    7.79   0
   2   6  -4  606.77    6.97   0
   2   6  -4  641.54   10.46   0
  -2  -6  -4  607.06   13.96   0
   2   6  -4  633.06    7.25   0
  -2  -6  -4  598.58    8.48   0
  -2  -6  -4  617.34   14.96   0
   4   6   4  427.17    8.40   0
  -4   6  -4  461.69   10.17   0
  -4  -6   4  401.97    8.70   0
   4  -6  -4  470.28    9.92   0
  -4   6  -4  453.47   10.40   0
  -4   6  -4  452.68    6.60   0
   4  -6  -4  456.27   10.87   0
   4  -6  -4  439.46    7.92   0
   4  -6   4  404.28    7.64   0
   4   6  -4  453.08    7.67   0
   4   6  -4  458.45    6.42   0
   4   6  -4  469.40    8.86   0
  -4  -6  -4  439.55    6.87   0
  -4  -6  -4  448.60   15.03   0
  -4  -6  -4  450.48   15.28   0
   6   6   4  100.49    7.42   0
  -6   6  -4   84.17    9.72   0
   6  -6  -4   84.32    8.17   0
  -6  -6   4   79.97    7.81   0
  -6   6  -4   77.99   10.81   0
  -6   6  -4   75.44    5.53   0
   6  -6  -4   81.04    8.88   0
   6  -6  -4   72.53    7.02   0
  -6  -6  -4   75.09   14.23   0
  -6  -6  -4   78.51   14.36   0
   6  -6   4   86.97    5.59   0
   6   6  -4   87.46    6.71   0
   6   6  -4   73.81    7.47   0
  -6  -6  -4   75.82    6.95   0
   6   6  -4   84.79    5.38   0
  -8   6  -4   51.13   10.73   0
  -8  -6   4   35.81    6.32   0
   8   6   4   45.31    7.38   0
   8  -6  -4   46.63    8.91   0
  -8   6  -4   56.52   11.03   0
  -8   6  -4   54.71    6.84   0
   8  -6  -4   56.64    6.92   0
   8  -6  -4   54.11    5.86   0
   8  -6   4   49.41    6.86   0
  -8  -6  -4   51.70   15.85   0
   8   6  -4   53.18    5.46   0
   8   6  -4   53.26    7.38   0
  -8  -6  -4   51.04   16.83   0
   8   6  -4   64.74    6.40   0
  -8  -6  -4   52.27    7.05   0
  10   6   4   95.89    7.70   0
  10  -6  -4   89.71    7.28   0
  10  -6  -4   79.56    8.49   0
 -10   6  -4   75.85    6.96   0
 -10  -6   4   83.53    7.85   0
  10  -6  -4   74.44    5.71   0
 -10   6   4   92.88    6.86   0
  10   6  -4   91.32    5.23   0
  10  -6   4   91.42    7.09   0
  10   6  -4   79.41    5.42   0
  10   6  -4   79.08    6.12   0
 -10  -6  -4   76.00    7.14   0
 -10  -6  -4   83.13   15.81   0
 -10  -6  -4   80.23   17.91   0
  12   6   4  145.62    7.85   0
  12  -6  -4  108.47    7.08   0
 -12  -6   4  156.48    6.74   0
  12  -6  -4  112.65    7.88   0
 -12   6  -4  106.58    7.03   0
  12  -6  -4  103.76    7.01   0
  12   6  -4  115.40    6.68   0
  12   6  -4  107.91    5.50   0
  12  -6   4  163.44    7.20   0
 -12  -6  -4  117.57   13.96   0
  12   6  -4  104.72    7.88   0
 -12  -6  -4   92.77    7.29   0
 -12  -6  -4  111.01   15.65   0
 -12   6   4  158.85    8.17   0
  14   6   4  323.49    8.78   0
 -14  -6   4  287.88    7.32   0
  14  -6  -4  320.67    7.67   0
  14  -6  -4  264.75    8.63   0
 -14   6  -4  302.20    7.56   0
  14  -6  -4  302.49    6.35   0
 -14   6   4  306.94    7.92   0
  14  -6   4  315.09    7.79   0
  14   6  -4  312.42    7.04   0
  14   6  -4  316.58    7.27   0
 -14  -6  -4  306.00    8.21   0
 -14  -6  -4  315.16   14.07   0
  14   6  -4  302.31    6.34   0
 -14  -6  -4  301.70   15.03   0
  16   6   4   56.22    9.06   0
 -16  -6   4   48.16    6.63   0
  16  -6  -4   54.17    7.11   0
  16  -6  -4   51.14    7.56   0
 -16   6  -4   56.49    6.91   0
  16  -6  -4   68.54    7.10   0
  16   6  -4   56.65    5.30   0
  16  -6   4   49.23    7.27   0
  16   6  -4   59.95    7.75   0
 -16  -6  -4   62.89    8.42   0
  16   6  -4   52.05    5.28   0
 -16   6   4   57.70    6.97   0
 -16  -6  -4   55.34   12.57   0
 -18  -6   4  338.01    7.41   0
  18   6   4  350.02   12.62   0
  18  -6  -4  380.54    8.65   0
  18  -6  -4  371.09    7.86   0
 -18   6  -4  343.61    7.69   0
  18  -6  -4  365.54    6.73   0
  18   6   4  361.81   10.56   0
  18   6  -4  354.08    8.44   0
  18   6  -4  351.10    6.18   0
  18  -6   4  366.10    6.95   0
  18   6  -4  374.38    6.39   0
 -18  -6  -4  381.34    9.93   0
 -18   6   4  349.40    8.15   0
 -18  -6  -4  365.61   12.82   0
 -20  -6   4  170.01    8.14   0
  20  -6  -4  125.02    7.30   0
  20   6   4  157.17   11.25   0
  20  -6  -4  122.65    8.04   0
 -20   6  -4  120.76    6.02   0
  20   6   4  167.34    8.75   0
  20  -6  -4  118.16    5.94   0
  20   6  -4  120.01    5.63   0
  20  -6   4  153.40    7.81   0
  20   6  -4  117.49    6.35   0
  20   6  -4  126.23    5.68   0
 -20   6   4  153.00    7.76   0
 -20  -6  -4  125.46    8.81   0
 -20  -6  -4  116.91   11.26   0
 -22  -6   4   80.81    6.40   0
  22  -6  -4   82.45    7.03   0
  22   6   4   82.75   10.05   0
  22  -6  -4   82.66    7.66   0
  22   6   4   87.14    8.40   0
 -22   6  -4   75.66    7.30   0
  22  -6  -4   88.21    5.83   0
  22   6  -4   86.39    5.65   0
 -22   6   4   94.07    7.48   0
  22  -6   4   88.66    7.90   0
  22   6  -4   84.05    6.31   0
 -22  -6  -4   92.00    8.68   0
  22   6  -4   64.00    5.59   0
 -22  -6  -4   77.62   10.04   0
 -24   6  -4   20.37    7.10   0
  24  -6  -4   22.82    6.14   0
  24   6   4   26.07    9.94   0
 -24  -6   4   32.77    7.62   0
  24  -6  -4   22.11    7.06   0
  24   6   4   26.31    9.39   0
  24  -6  -4    3.65    7.12   0
 -24  -6  -4   19.42    8.61   0
  24   6  -4   21.96    5.58   0
 -24   6   4   31.34    6.02   0
  24   6  -4   26.45    6.21   0
  24  -6   4   19.73    7.44   0
 -24  -6  -4   21.33    8.38   0
 -26   6  -4   20.91    7.17   0
 -26  -6   4   16.72    6.34   0
  26  -6  -4   11.42    5.83   0
  26  -6  -4   20.63    7.49   0
  26   6   4   19.48   10.26   0
  26   6   4   16.48    9.61   0
  26  -6  -4   21.11    5.79   0
 -26  -6  -4   23.83    9.47   0
  26   6  -4   19.91    6.57   0
 -26   6   4   12.41    6.29   0
  26   6  -4   19.72    7.17   0
 -26  -6  -4   21.90    8.39   0
  26  -6   4   22.17    6.33   0
  28  -6  -4   25.88    7.06   0
 -28   6  -4   11.57    7.07   0
 -28  -6   4   19.70    7.58   0
  28  -6  -4   12.68    5.73   0
  28  -6  -4    9.14    7.43   0
  28   6   4    4.19    9.49   0
 -28  -6   4    1.78    5.51   0
  28   6   4    5.40   11.04   0
  28   6  -4   19.88    5.49   0
 -28  -6  -4    4.43    8.30   0
 -28   6   4   -2.68    7.50   0
 -28  -6  -4   19.19    9.42   0
  28   6  -4    0.35    5.86   0
  28  -6   4   -1.41    7.90   0
  30  -6  -4   40.97    6.13   0
 -30   6  -4   37.48    6.26   0
 -30  -6   4   46.80    6.35   0
  30  -6  -4   45.11    5.93   0
  30  -6  -4   46.42    6.22   0
  30   6   4   43.54   10.22   0
 -30  -6   4   42.39    5.64   0
  30   6   4   56.68   10.29   0
 -30   6   4   38.80    7.98   0
 -30  -6  -4   50.60    8.44   0
 -30  -6  -4   45.19    8.73   0
  30   6  -4   49.47    5.98   0
  30  -6   4   48.63    6.93   0
  30   6  -4   33.22    5.62   0
  32  -6  -4   13.31    5.86   0
 -32  -6   4   22.28    5.50   0
 -32  -6   4   20.12    5.99   0
 -32   6  -4    9.04    7.12   0
  32  -6  -4   27.50    5.72   0
  32  -6  -4   22.64    6.10   0
  32   6   4   30.39   10.53   0
  32   6   4   19.43   10.13   0
 -32   6   4    5.67    7.98   0
 -32  -6  -4    5.30    8.41   0
 -32  -6  -4   15.15    8.47   0
  32   6  -4   31.65    7.30   0
  32  -6   4   16.86    6.74   0
  32   6  -4   32.26    5.64   0
  34  -6  -4   59.81    6.22   0
 -34  -6   4   44.97    6.48   0
 -34   6  -4   66.70    7.41   0
  34  -6  -4   44.12    5.88   0
  34  -6  -4   45.09    7.68   0
  34   6   4   68.38   11.38   0
 -34  -6   4   60.78    5.86   0
  34   6   4   64.53   10.54   0
 -34   6   4   50.96    8.28   0
 -34  -6  -4   53.59    8.68   0
 -34  -6  -4   51.40    9.61   0
  34   6  -4   35.55    6.15   0
  34  -6   4   56.27    7.10   0
  34   6  -4   42.76    6.92   0
  36  -6  -4   14.29    5.94   0
 -36  -6   4   19.86    6.24   0
  36  -6  -4   11.76    7.45   0
  36  -6  -4   28.29    7.16   0
 -36   6  -4   25.09    7.22   0
  36   6   4   10.65   11.16   0
 -36  -6   4    8.57    5.57   0
  36   6   4   12.77   11.96   0
 -36   6   4    3.13    6.70   0
 -36  -6  -4   13.57    7.23   0
 -36  -6  -4   11.96    9.33   0
  36   6  -4    6.17    5.84   0
  36  -6   4   17.48    6.99   0
  36   6  -4   15.67    5.53   0
   0   8   4   19.47    5.97   0
   0  -8   4   13.63    7.55   0
   0   8  -4   24.82    6.32   0
   0   8  -4   21.24    6.46   0
   0   8  -4   26.43    7.35   0
   0  -8  -4   16.34    5.54   0
   2   8   4   66.10    7.45   0
   2  -8  -4   49.92   13.18   0
  -2  -8   4   49.22    8.99   0
   2  -8  -4   46.23   11.17   0
  -2   8  -4   53.72    6.46   0
  -2   8  -4   42.57    8.22   0
   2  -8  -4   62.60    6.93   0
  -2   8   4   74.51    7.24   0
   2  -8   4   59.76    8.65   0
   2   8  -4   43.03    5.34   0
   2   8  -4   59.82    5.40   0
   2   8  -4   51.33    8.29   0
  -2  -8  -4   44.86    6.90   0
   4   8   4  147.16    7.78   0
   4  -8  -4  111.89   11.31   0
   4  -8  -4  109.51   10.26   0
  -4  -8   4  122.91    9.41   0
  -4   8  -4  110.33    5.78   0
  -4   8  -4  104.07    8.80   0
   4  -8  -4  104.78    7.22   0
  -4   8   4  140.90    7.48   0
   4  -8   4  120.28    5.86   0
   4   8  -4  111.16    5.43   0
   4   8  -4  100.08    7.78   0
   4   8  -4   95.65    6.58   0
  -4  -8  -4   98.92    7.06   0
   4  -8   4  121.43    8.97   0
   6   8   4   57.04    6.39   0
   6  -8  -4   38.88   10.17   0
  -6  -8   4   37.71    8.41   0
   6  -8  -4   31.36    9.02   0
  -6   8  -4   27.12    5.42   0
  -6   8  -4   30.86    9.36   0
   6  -8  -4   24.33    5.73   0
   6   8  -4   45.17    5.22   0
  -6   8   4   32.01    5.97   0
   6  -8   4   36.70    9.59   0
   6   8  -4   41.01    6.35   0
   6   8  -4   33.64    7.43   0
   6  -8   4   52.18    6.71   0
  -6  -8  -4   26.64    6.87   0
   8   8   4  769.99    9.62   0
  -8  -8   4  706.09    9.02   0
   8  -8  -4  677.91   12.07   0
  -8   8  -4  657.11    8.07   0
  -8   8  -4  670.30   13.34   0
   8  -8  -4  653.50    8.42   0
  -8   8   4  761.81    7.94   0
   8  -8   4  715.30    8.39   0
   8   8  -4  679.92    7.95   0
[truncated: 702,070 more chars]
