# Supplementary material for: Syntheses and crystal structures of bis­(4-methyl­pyridine-κN)bis­(seleno­cyanato-κN)zinc(II) and catena-poly[[bis­(4-methyl­pyridine-κN)cadmium(II)]-di-μ-seleno­cyanato-κ2 N:Se;κ2 Se:N]
Source: Acta Crystallogr E Crystallogr Commun. 2023 Feb 7;79(Pt 3):136–41. doi: 10.1107/S2056989023000920 (PMC9993905; doi:10.1107/S2056989023000920)
Supplement: Supplementary file 2 [file e-79-00136-Isup8.hkl]

data_I                                                                          
_shelx_title ' Zn(NCSe)2(4-Picoline)2 in Fdd2 at RT'                            
_shelx_refln_list_code          4                                               
_shelx_F_calc_maximum      349.38                                               
_exptl_crystal_F_000      1792.00                                               
_reflns_d_resolution_high  0.7708                                               
                                                                                
loop_                                                                           
 _space_group_symop_operation_xyz                                               
 'x, y, z'                                                                      
 '-x, -y, z'                                                                    
 'x+1/4, -y+1/4, z+1/4'                                                         
 '-x+1/4, y+1/4, z+1/4'                                                         
 'x, y+1/2, z+1/2'                                                              
 '-x, -y+1/2, z+1/2'                                                            
 'x+1/4, -y+3/4, z+3/4'                                                         
 '-x+1/4, y+3/4, z+3/4'                                                         
 'x+1/2, y, z+1/2'                                                              
 '-x+1/2, -y, z+1/2'                                                            
 'x+3/4, -y+1/4, z+3/4'                                                         
 '-x+3/4, y+1/4, z+3/4'                                                         
 'x+1/2, y+1/2, z'                                                              
 '-x+1/2, -y+1/2, z'                                                            
 'x+3/4, -y+3/4, z+1/4'                                                         
 '-x+3/4, y+3/4, z+1/4'                                                         
                                                                                
_cell_length_a    37.3964                                                       
_cell_length_b    18.4780                                                       
_cell_length_c     5.1164                                                       
_cell_angle_alpha  90.000                                                       
_cell_angle_beta   90.000                                                       
_cell_angle_gamma  90.000                                                       
                                                                                
_shelx_F_squared_multiplier     1.000                                           
                                                                                
loop_                                                                           
 _refln_index_h                                                                 
 _refln_index_k                                                                 
 _refln_index_l                                                                 
 _refln_F_squared_calc                                                          
 _refln_F_squared_meas                                                          
 _refln_F_squared_sigma                                                         
 _refln_observed_status                                                         
   2   0  -6       1112.37       1058.06        34.36 o                         
   6   0  -6        446.56        381.44        33.76 o                         
  10   0  -6        167.46        167.96        35.28 o                         
  14   0  -6        409.38        432.56        36.70 o                         
  18   0  -6        460.47        440.87        38.08 o                         
   0   2  -6        373.67        301.77        32.57 o                         
   2   2  -6        116.26        120.39        23.17 o                         
   4   2  -6        374.72        392.88        23.56 o                         
   6   2  -6         60.98         90.52        23.28 o                         
   8   2  -6        698.43        711.21        24.42 o                         
  10   2  -6          9.77         49.69        24.20 o                         
  12   2  -6        615.31        552.42        25.08 o                         
  14   2  -6         65.10         95.23        25.40 o                         
  16   2  -6        304.54        262.13        24.96 o                         
  18   2  -6          4.14         62.75        27.10 o                         
  20   2  -6         98.27         79.81        26.78 o                         
   2   4  -6        342.27        390.97        23.60 o                         
   4   4  -6        205.13        210.27        24.00 o                         
   6   4  -6        200.26        229.89        24.68 o                         
   8   4  -6         49.57         69.83        23.07 o                         
  10   4  -6        654.27        599.66        24.69 o                         
  12   4  -6         59.80         82.06        24.21 o                         
  14   4  -6        411.74        371.64        26.22 o                         
  16   4  -6         18.89         -9.19        25.10 o                         
  18   4  -6        241.56        236.28        25.83 o                         
   0   6  -6        694.90        600.64        36.53 o                         
   2   6  -6          4.26         57.57        24.08 o                         
   4   6  -6        287.76        279.06        24.04 o                         
   6   6  -6        116.54        173.10        24.87 o                         
   8   6  -6         87.82         86.51        25.89 o                         
  10   6  -6        160.45        147.28        25.02 o                         
  12   6  -6        333.25        357.76        27.03 o                         
  14   6  -6         69.22        105.27        26.53 o                         
  16   6  -6        354.40        295.64        26.85 o                         
   2   8  -6        253.24        209.81        26.18 o                         
   4   8  -6         15.55         66.64        25.52 o                         
   6   8  -6        427.28        394.17        26.75 o                         
   8   8  -6         54.23         91.80        26.25 o                         
  10   8  -6        265.19        205.47        27.40 o                         
  12   8  -6          4.58         22.07        27.13 o                         
   0  10  -6        390.29        357.34        35.87 o                         
   2  10  -6         17.82         82.83        26.19 o                         
   4  10  -6        348.02        249.86        54.79 o                         
   1   1  -5        317.99        340.70        22.14 o                         
   3   1  -5       1581.75       1545.61        23.79 o                         
   5   1  -5        855.85        971.89        23.69 o                         
   7   1  -5       2865.83       2696.50        33.68 o                         
   9   1  -5       1899.17       1936.23        24.13 o                         
  11   1  -5        360.44        405.91        25.09 o                         
  13   1  -5       1780.09       1804.86        28.12 o                         
  15   1  -5         66.31        152.99        26.75 o                         
  17   1  -5        335.55        315.32        26.29 o                         
  19   1  -5        463.80        547.20        29.04 o                         
  21   1  -5         84.94        111.90        27.52 o                         
  23   1  -5        640.16        589.02        31.54 o                         
  25   1  -5        337.15        367.81        30.41 o                         
  27   1  -5        113.93         46.96        29.62 o                         
  29   1  -5        265.57        278.44        30.64 o                         
  31   1  -5         48.21         84.96        30.74 o                         
   1   3  -5       2304.03       2314.78        29.49 o                         
   3   3  -5       3195.63       3101.07        25.67 o                         
   5   3  -5        777.00        813.27        22.85 o                         
   7   3  -5        685.64        667.38        23.49 o                         
   9   3  -5        112.92        112.08        24.25 o                         
  11   3  -5          6.51         59.78        23.95 o                         
  13   3  -5        219.72        270.35        24.81 o                         
  15   3  -5        416.62        543.29        26.00 o                         
  17   3  -5        673.45        694.80        32.58 o                         
  19   3  -5       1037.34       1049.27        29.56 o                         
  21   3  -5        496.22        476.90        28.37 o                         
  23   3  -5        450.35        392.02        27.49 o                         
  25   3  -5        187.08        181.77        28.29 o                         
  27   3  -5        132.97         78.27        30.28 o                         
  29   3  -5        246.04        155.74        29.92 o                         
  31   3  -5         72.48         65.50        30.13 o                         
   1   5  -5        179.45        187.52        22.81 o                         
   3   5  -5        617.70        630.62        22.50 o                         
   5   5  -5       1204.87       1230.05        24.66 o                         
   7   5  -5       1596.30       1676.93        25.95 o                         
   9   5  -5       1329.02       1317.52        27.90 o                         
  11   5  -5       1184.78       1132.83        27.09 o                         
  13   5  -5        149.36        227.87        25.93 o                         
  15   5  -5        120.84        125.77        25.59 o                         
  17   5  -5        528.58        471.92        27.75 o                         
  19   5  -5         26.94         21.48        28.36 o                         
  21   5  -5        372.84        338.90        31.53 o                         
  23   5  -5        448.66        451.66        28.60 o                         
  25   5  -5        477.95        488.34        32.69 o                         
  27   5  -5        681.57        627.56        31.59 o                         
  29   5  -5        235.75        295.54        28.80 o                         
   1   7  -5        565.99        594.67        23.86 o                         
   3   7  -5        168.28        153.02        25.19 o                         
   5   7  -5       1355.75       1328.21        26.75 o                         
   7   7  -5        353.42        383.45        28.61 o                         
   9   7  -5        760.38        729.03        31.36 o                         
  11   7  -5        709.32        669.84        29.03 o                         
  13   7  -5        645.45        686.16        28.01 o                         
  15   7  -5        428.35        526.47        45.09 o                         
  17   7  -5        635.56        648.04        30.98 o                         
  19   7  -5        690.52        704.03        36.10 o                         
  21   7  -5        416.55        436.72        29.71 o                         
  23   7  -5        252.81        325.27        38.14 o                         
  25   7  -5        193.56        116.58        29.45 o                         
  27   7  -5        160.46        177.51        30.26 o                         
   1   9  -5        490.30        481.49        30.78 o                         
   3   9  -5        104.13        160.43        29.11 o                         
   5   9  -5        295.73        362.29        26.35 o                         
   7   9  -5        272.99        363.93        26.69 o                         
   9   9  -5        624.76        596.48        29.06 o                         
  11   9  -5       1271.31       1178.12        34.77 o                         
  13   9  -5        485.74        569.18        29.32 o                         
  15   9  -5        931.19        774.23        37.64 o                         
  17   9  -5        502.18        502.66        30.86 o                         
  19   9  -5         57.29         63.86        35.47 o                         
  21   9  -5        620.50        607.65        30.45 o                         
  23   9  -5        103.85        110.65        30.94 o                         
  25   9  -5         91.94        116.91        29.95 o                         
   1  11  -5        254.20        249.13        29.01 o                         
   3  11  -5         71.41        150.71        32.38 o                         
   5  11  -5        529.62        522.38        28.10 o                         
   7  11  -5        551.77        545.45        31.57 o                         
   9  11  -5        564.71        566.25        29.37 o                         
  11  11  -5        663.28        600.80        30.67 o                         
  13  11  -5         75.19         77.99        27.16 o                         
  15  11  -5        214.61        170.01        28.37 o                         
  17  11  -5         17.18         39.63        27.66 o                         
  19  11  -5         16.63         30.88        28.63 o                         
  21  11  -5        254.93        247.23        27.96 o                         
   1  13  -5        606.51        550.79        32.26 o                         
   3  13  -5        191.22        250.03        28.71 o                         
   5  13  -5        526.66        453.49        29.31 o                         
   7  13  -5         23.58         51.00        28.61 o                         
   9  13  -5        193.73        151.14        38.65 o                         
  11  13  -5         75.83         44.36        29.71 o                         
  13  13  -5         25.57         92.67        28.17 o                         
  15  13  -5        136.06        112.61        29.55 o                         
  17  13  -5        136.84        162.60        29.57 o                         
   1  15  -5         15.09         22.30        26.91 o                         
   3  15  -5        181.09        194.96        31.47 o                         
   5  15  -5        207.31        210.16        27.88 o                         
   7  15  -5        242.90        216.12        29.87 o                         
   9  15  -5        287.60        232.57        32.02 o                         
   0   0  -4      46682.94      44587.54       500.77 o                         
   4   0  -4       6914.17       6864.61        65.24 o                         
   8   0  -4       1701.66       1585.20        36.76 o                         
  12   0  -4        445.28        512.24        35.43 o                         
  16   0  -4       8559.90       8363.21        52.59 o                         
  20   0  -4       5803.39       5795.61        49.11 o                         
  24   0  -4       1721.77       1475.26        58.56 o                         
  28   0  -4        434.64        410.52        44.24 o                         
  32   0  -4        887.56        909.32        43.31 o                         
  36   0  -4        605.82        520.12        61.96 o                         
   2   2  -4       2431.07       2354.18        22.87 o                         
   4   2  -4        936.55        923.08        22.64 o                         
   6   2  -4       8259.29       8105.20        70.13 o                         
   8   2  -4        224.12        258.75        23.57 o                         
  10   2  -4      11555.47      11340.01        97.12 o                         
  12   2  -4       1760.30       1782.39        28.68 o                         
  14   2  -4       1869.46       1834.84        29.85 o                         
  16   2  -4         35.27         79.78        27.70 o                         
  18   2  -4        398.66        384.17        29.25 o                         
  20   2  -4       1404.53       1371.94        32.98 o                         
  22   2  -4       2085.70       2034.24        32.55 o                         
  24   2  -4        313.28        452.91        33.41 o                         
  26   2  -4       2733.80       2818.17        32.61 o                         
  28   2  -4        290.34        353.84        28.06 o                         
  30   2  -4       1164.19       1133.48        30.17 o                         
  32   2  -4         55.62         81.20        29.36 o                         
  34   2  -4        234.79        163.74        31.54 o                         
  36   2  -4         23.75         35.83        36.48 o                         
  38   2  -4         52.65         79.84        29.34 o                         
   0   4  -4       4438.03       4598.10        51.70 o                         
   2   4  -4       2969.47       3002.43        26.24 o                         
   4   4  -4       5185.07       4960.52        39.72 o                         
   6   4  -4       3969.81       4037.63        29.19 o                         
   8   4  -4       3619.63       3502.44        27.97 o                         
  10   4  -4       2209.20       2217.60        29.57 o                         
  12   4  -4       4221.97       4167.76        48.01 o                         
  14   4  -4       2929.68       2906.69        33.51 o                         
  16   4  -4       2512.78       2431.89        30.57 o                         
  18   4  -4        527.95        557.24        26.39 o                         
  20   4  -4       2331.45       2243.89        32.00 o                         
  22   4  -4        708.23        637.56        30.24 o                         
  24   4  -4       1963.12       1793.45        35.40 o                         
  26   4  -4         72.09         49.19        38.96 o                         
  28   4  -4        603.28        588.85        29.38 o                         
  30   4  -4        201.50        268.01        30.84 o                         
  32   4  -4        458.79        455.24        30.29 o                         
  34   4  -4          1.84         -4.42        30.08 o                         
  36   4  -4        247.74        241.92        29.93 o                         
   2   6  -4       8276.52       7932.09        56.07 o                         
   4   6  -4       6141.10       5804.31        31.94 o                         
   6   6  -4       1005.07       1021.70        28.25 o                         
   8   6  -4        643.88        703.99        28.26 o                         
  10   6  -4       1078.95       1043.06        28.04 o                         
  12   6  -4       1396.29       1375.46        30.47 o                         
  14   6  -4       3938.67       3906.54        41.52 o                         
  16   6  -4        748.60        734.41        29.61 o                         
  18   6  -4       4793.50       4660.09        48.58 o                         
  20   6  -4       1512.66       1554.11        28.72 o                         
  22   6  -4       1070.83       1046.39        28.81 o                         
  24   6  -4        232.78        262.19        30.85 o                         
  26   6  -4        259.18        250.90        31.54 o                         
  28   6  -4         35.53        170.71        32.31 o                         
  30   6  -4        565.62        557.23        29.10 o                         
  32   6  -4        176.30        289.16        43.06 o                         
  34   6  -4        660.22        651.63        38.66 o                         
  36   6  -4        140.89        208.24        30.34 o                         
   0   8  -4        351.52        284.16        40.43 o                         
   2   8  -4        585.39        668.79        30.29 o                         
   4   8  -4       1415.70       1349.32        30.76 o                         
   6   8  -4        448.74        449.29        28.70 o                         
   8   8  -4       8717.74       8568.61        44.84 o                         
  10   8  -4          0.74         85.23        30.59 o                         
  12   8  -4       3397.55       3420.57        31.21 o                         
  14   8  -4        418.83        439.48        29.66 o                         
  16   8  -4        824.19        665.22        28.85 o                         
  18   8  -4        457.95        412.79        27.96 o                         
  20   8  -4        250.88        255.57        27.68 o                         
  22   8  -4        285.40        225.88        27.20 o                         
  24   8  -4       1553.72       1633.79        34.77 o                         
  26   8  -4         87.79         79.51        28.53 o                         
  28   8  -4       1204.93       1169.47        29.24 o                         
  30   8  -4         13.50        117.76        31.28 o                         
  32   8  -4        244.15        240.40        30.98 o                         
  34   8  -4         70.67        110.66        29.55 o                         
   2  10  -4       5238.92       5070.81        42.55 o                         
   4  10  -4       1181.10       1130.15        30.30 o                         
   6  10  -4       1978.09       1825.98        36.79 o                         
   8  10  -4        164.04        119.02        31.45 o                         
  10  10  -4        884.11        884.31        29.47 o                         
  12  10  -4        270.17        265.88        29.71 o                         
  14  10  -4       2104.49       2174.36        35.58 o                         
  16  10  -4         73.52        132.91        27.49 o                         
  18  10  -4       2872.44       2960.77        48.58 o                         
  20  10  -4        128.74        154.56        34.33 o                         
  22  10  -4        815.49        803.73        28.41 o                         
  24  10  -4        222.43        257.80        28.14 o                         
  26  10  -4        154.52        152.00        33.70 o                         
  28  10  -4         60.38         69.11        29.09 o                         
  30  10  -4        155.69        197.26        28.28 o                         
  32  10  -4         48.05         41.53        32.91 o                         
   0  12  -4         44.41         58.72        38.45 o                         
   2  12  -4        698.31        659.11        29.86 o                         
   4  12  -4        850.02        821.88        31.92 o                         
   6  12  -4        773.64        775.15        35.08 o                         
   8  12  -4       1989.44       1999.45        31.61 o                         
  10  12  -4        237.81        275.39        28.12 o                         
  12  12  -4       2191.42       2132.53        43.84 o                         
  14  12  -4        865.56        865.94        38.24 o                         
  16  12  -4       1282.89       1175.86        31.16 o                         
  18  12  -4         89.08        157.74        27.43 o                         
  20  12  -4        258.94        293.69        35.41 o                         
  22  12  -4        461.14        488.90        27.85 o                         
  24  12  -4        115.15        146.59        28.09 o                         
  26  12  -4         14.46         -4.41        28.79 o                         
  28  12  -4        404.17        316.38        28.14 o                         
  30  12  -4         36.16         25.94        58.30 o                         
   2  14  -4        461.25        481.92        30.22 o                         
   4  14  -4        597.41        591.58        29.91 o                         
   6  14  -4       1068.28       1019.75        31.21 o                         
   8  14  -4         59.17         88.78        29.72 o                         
  10  14  -4        882.22        851.00        29.04 o                         
  12  14  -4        709.62        735.42        30.61 o                         
  14  14  -4        325.87        374.15        28.85 o                         
  16  14  -4         90.90        173.50        32.07 o                         
  18  14  -4        381.74        368.77        37.41 o                         
  20  14  -4        205.23        273.74        32.26 o                         
  22  14  -4        206.92        226.50        27.61 o                         
  24  14  -4        106.20         85.66        32.24 o                         
  26  14  -4        231.80        209.19        28.82 o                         
   0  16  -4       1526.51       1507.18        41.58 o                         
   2  16  -4        121.60        162.05        30.29 o                         
   4  16  -4        556.96        574.02        29.84 o                         
   6  16  -4        264.39        282.68        28.48 o                         
   8  16  -4        109.50        175.93        35.68 o                         
  10  16  -4         39.68         40.99        28.55 o                         
  12  16  -4         98.74        111.94        27.93 o                         
  14  16  -4         25.70         52.21        27.50 o                         
  16  16  -4        813.06        735.80        30.83 o                         
  18  16  -4         80.32         93.39        29.96 o                         
  20  16  -4        263.81        200.03        30.20 o                         
   2  18  -4         28.52        109.70        32.36 o                         
   4  18  -4        216.79        220.08        28.27 o                         
   6  18  -4        500.57        507.68        30.51 o                         
   8  18  -4         71.57         62.06        28.23 o                         
  10  18  -4        527.53        475.99        30.96 o                         
  12  18  -4         33.34         36.74        28.29 o                         
   1   1  -3       5266.18       5435.48        38.61 o                         
   3   1  -3       3159.38       2986.52        24.96 o                         
   5   1  -3      19608.60      19491.95       140.38 o                         
   7   1  -3      21296.29      20876.69       156.54 o                         
   9   1  -3       5709.17       5368.97        50.33 o                         
  11   1  -3      14045.39      13613.29       154.32 o                         
  13   1  -3       3734.86       3628.32        38.67 o                         
  15   1  -3      11722.15      11269.60        71.82 o                         
  17   1  -3       3409.54       3338.74        33.80 o                         
  19   1  -3        738.52        826.28        30.98 o                         
  21   1  -3       8040.90       7885.68        37.28 o                         
  23   1  -3       1260.51       1487.97        32.35 o                         
  25   1  -3       3054.15       2838.87        33.37 o                         
  27   1  -3       5059.21       5034.02        49.17 o                         
  29   1  -3       1352.56       1431.35        31.92 o                         
  31   1  -3       2249.60       2099.43        50.16 o                         
  33   1  -3        236.46        204.25        30.20 o                         
  35   1  -3        110.25        215.58        32.28 o                         
  37   1  -3        248.24        237.27        28.26 o                         
  39   1  -3        214.86        276.13        28.57 o                         
  41   1  -3        222.00        236.06        32.60 o                         
  43   1  -3        131.78         68.84        27.86 o                         
   1   3  -3      32554.55      31488.51       121.67 o                         
   3   3  -3       8777.52       7952.96        41.10 o                         
   5   3  -3      15854.37      15736.12        73.68 o                         
   7   3  -3       3929.00       3954.30        33.52 o                         
   9   3  -3        194.85        192.32        26.87 o                         
  11   3  -3       1236.62       1351.81        30.81 o                         
  13   3  -3      11186.21      11005.31       107.18 o                         
  15   3  -3      18337.45      17592.30       101.96 o                         
  17   3  -3      18884.42      18757.43       135.45 o                         
  19   3  -3      13763.76      13473.06       120.03 o                         
  21   3  -3       1847.18       1795.03        34.14 o                         
  23   3  -3        345.05        410.08        29.70 o                         
  25   3  -3       1510.87       1391.20        29.85 o                         
  27   3  -3        156.15        181.37        30.94 o                         
  29   3  -3        169.32        231.20        34.89 o                         
  31   3  -3        790.79        786.34        29.91 o                         
  33   3  -3       1120.95       1217.93        36.39 o                         
  35   3  -3        709.43        723.74        29.25 o                         
  37   3  -3        992.57        976.26        36.27 o                         
  39   3  -3        259.67        206.73        28.77 o                         
  41   3  -3        120.56        109.25        29.30 o                         
   1   5  -3       2077.15       1992.93        28.92 o                         
   3   5  -3       3366.19       3387.42        30.33 o                         
   5   5  -3       5273.66       4902.81        35.91 o                         
   7   5  -3      19741.45      19068.71       148.01 o                         
   9   5  -3      19064.81      18440.89       123.16 o                         
  11   5  -3      21170.45      19820.88       112.20 o                         
  13   5  -3       8161.19       7814.09        63.23 o                         
  15   5  -3       2088.28       2092.78        34.34 o                         
  17   5  -3       2327.45       2304.01        31.10 o                         
  19   5  -3        333.00        342.00        30.14 o                         
  21   5  -3        180.96        185.90        28.66 o                         
  23   5  -3       1107.63       1127.27        30.07 o                         
  25   5  -3       3827.46       3946.93        40.18 o                         
  27   5  -3       1770.09       1891.91        39.99 o                         
  29   5  -3       1132.83       1108.21        30.92 o                         
  31   5  -3        663.82        601.57        29.04 o                         
  33   5  -3        108.04        129.31        29.27 o                         
  35   5  -3        211.49        168.32        29.62 o                         
  37   5  -3         93.28         86.41        30.06 o                         
  39   5  -3        162.35        250.50        31.74 o                         
  41   5  -3        318.00        279.42        42.35 o                         
   1   7  -3      17199.49      16669.39        83.87 o                         
   3   7  -3      22703.79      21680.02       129.08 o                         
   5   7  -3       2671.18       2507.88        32.89 o                         
   7   7  -3       3654.53       3557.73        33.20 o                         
   9   7  -3       3305.08       3183.82        32.50 o                         
  11   7  -3        976.58        866.78        30.89 o                         
  13   7  -3       6788.22       7120.60        71.70 o                         
  15   7  -3       5807.37       5609.94        48.77 o                         
  17   7  -3       2757.59       2743.20        40.61 o                         
  19   7  -3       3432.07       3500.55        44.96 o                         
  21   7  -3       3307.88       3345.03        58.97 o                         
  23   7  -3       2353.39       2184.12        36.30 o                         
  25   7  -3        402.13        450.92        30.17 o                         
  27   7  -3        166.92        235.13        34.75 o                         
  29   7  -3       1269.95       1367.08        35.64 o                         
  31   7  -3        363.85        434.30        35.21 o                         
  33   7  -3        550.23        554.67        29.82 o                         
  35   7  -3        599.33        589.02        28.85 o                         
  37   7  -3         63.33        154.41        28.73 o                         
  39   7  -3        275.15        246.30        30.66 o                         
   1   9  -3       7292.25       7159.76        49.63 o                         
   3   9  -3      16492.75      16156.14        94.38 o                         
   5   9  -3      10297.97       9805.57        53.91 o                         
   7   9  -3       5360.77       5331.64        34.52 o                         
   9   9  -3        726.37        794.09        30.16 o                         
  11   9  -3        416.23        448.61        28.75 o                         
  13   9  -3       7751.34       7401.65        42.33 o                         
  15   9  -3       1340.15       1344.01        31.10 o                         
  17   9  -3       1598.64       1625.68        62.45 o                         
  19   9  -3       1507.63       1647.81        36.02 o                         
  21   9  -3        745.31        771.86        31.10 o                         
  23   9  -3       1232.15       1206.16        33.43 o                         
  25   9  -3       1340.31       1286.25        31.81 o                         
  27   9  -3        736.20        801.69        35.79 o                         
  29   9  -3       1464.96       1395.96        30.64 o                         
  31   9  -3       1612.73       1647.24        30.76 o                         
  33   9  -3        467.93        412.80        29.91 o                         
  35   9  -3        348.21        386.25        28.58 o                         
  37   9  -3         17.14         46.05        29.06 o                         
  39   9  -3        110.79         94.00        28.49 o                         
   1  11  -3         97.80        133.82        46.08 o                         
   3  11  -3       1937.03       1929.93        30.60 o                         
   5  11  -3       4503.02       4447.68        34.67 o                         
   7  11  -3       4484.15       4338.04        38.26 o                         
   9  11  -3       3917.93       3875.87        34.92 o                         
  11  11  -3       2175.35       2268.73        31.89 o                         
  13  11  -3       5878.97       6027.63        54.19 o                         
  15  11  -3        431.37        449.41        30.53 o                         
  17  11  -3        723.37        737.43        29.68 o                         
  19  11  -3       1090.29        976.96        59.49 o                         
  21  11  -3        699.30        809.87        27.37 o                         
  23  11  -3       1994.00       1847.55        49.70 o                         
  25  11  -3       1096.65       1229.90        36.87 o                         
  27  11  -3        612.35        693.50        29.28 o                         
  29  11  -3       1035.23        966.76        28.68 o                         
  31  11  -3         60.16        118.68        28.76 o                         
  33  11  -3        310.84        315.54        29.83 o                         
  35  11  -3         28.99         82.51        29.25 o                         
  37  11  -3         39.32         69.47        66.14 o                         
   1  13  -3       4450.58       4381.42        61.27 o                         
   3  13  -3       3834.91       3703.45        41.83 o                         
   5  13  -3        188.50        226.74        28.56 o                         
   7  13  -3        337.62        382.17        28.89 o                         
   9  13  -3        368.31        390.71        29.11 o                         
  11  13  -3        278.85        345.44        28.37 o                         
  13  13  -3       1978.87       1862.54        30.54 o                         
  15  13  -3       1704.12       1736.23        30.71 o                         
  17  13  -3       2783.48       2799.60        36.65 o                         
  19  13  -3       2927.47       2858.94        36.50 o                         
  21  13  -3        438.95        433.25        29.93 o                         
  23  13  -3        734.48        761.24        30.84 o                         
  25  13  -3         80.73         68.89        25.80 o                         
  27  13  -3        175.42        172.34        29.58 o                         
  29  13  -3        113.48        114.61        28.78 o                         
  31  13  -3         36.88         56.41        44.84 o                         
  33  13  -3        464.50        414.83        28.22 o                         
   1  15  -3        186.47        201.49        33.61 o                         
   3  15  -3        414.98        481.78        29.62 o                         
   5  15  -3        234.46        279.03        28.06 o                         
   7  15  -3       2321.35       2442.62        35.09 o                         
   9  15  -3       1770.81       1725.50        36.02 o                         
  11  15  -3       2386.58       2320.75        31.48 o                         
  13  15  -3        920.19        938.73        29.30 o                         
  15  15  -3        645.15        595.46        37.24 o                         
  17  15  -3        462.96        463.15        28.73 o                         
  19  15  -3        167.53        246.39        28.49 o                         
  21  15  -3        528.07        519.67        29.50 o                         
  23  15  -3        601.49        635.22        38.32 o                         
  25  15  -3        361.87        412.63        52.89 o                         
  27  15  -3        651.84        581.90        28.32 o                         
  29  15  -3        189.80        214.79        27.61 o                         
   1  17  -3       1606.33       1617.62        31.39 o                         
   3  17  -3        956.16       1017.43        29.97 o                         
   5  17  -3       1163.83       1134.07        30.34 o                         
   7  17  -3        176.43        259.18        27.97 o                         
   9  17  -3          7.56         86.89        29.90 o                         
  11  17  -3        582.49        610.40        31.12 o                         
  13  17  -3        195.23        300.19        28.89 o                         
  15  17  -3        186.34        274.37        28.78 o                         
  17  17  -3        204.79        194.35        34.34 o                         
  19  17  -3        334.73        358.61        33.51 o                         
  21  17  -3        315.66        324.05        39.55 o                         
  23  17  -3        263.06        240.89        28.45 o                         
  25  17  -3         99.30         84.12        29.38 o                         
   1  19  -3        819.64        779.19        30.80 o                         
   3  19  -3         24.32         46.32        28.66 o                         
   5  19  -3        376.65        388.14        35.64 o                         
   7  19  -3         87.43         93.13        28.81 o                         
   9  19  -3          4.60        -19.35        29.44 o                         
  11  19  -3        283.78        285.14        26.78 o                         
  13  19  -3        219.35        257.23        28.49 o                         
  15  19  -3        465.89        443.54        28.64 o                         
  17  19  -3        362.65        313.70        28.92 o                         
  19  19  -3         19.14         87.37        30.45 o                         
   1  21  -3         81.20         48.42        26.39 o                         
   3  21  -3         11.22         55.15        36.89 o                         
   5  21  -3        231.25        280.50        30.50 o                         
   7  21  -3        161.10        154.42        55.59 o                         
   2   0  -2      69532.89      68200.58       264.76 o                         
   6   0  -2      12933.09      13668.68       141.65 o                         
  10   0  -2       3030.81       3300.51        52.63 o                         
  14   0  -2      80911.41      80913.45       680.13 o                         
  18   0  -2      76715.32      72339.06       769.72 o                         
  22   0  -2      18579.14      18391.77       124.58 o                         
  26   0  -2       3429.89       3394.77        61.97 o                         
  30   0  -2        265.22        329.73        43.04 o                         
  34   0  -2       7077.71       6924.84       224.59 o                         
  38   0  -2       2574.51       2295.56        50.46 o                         
  42   0  -2        444.88        368.72        40.82 o                         
  46   0  -2        155.54         67.95        40.76 o                         
   0   2  -2      27053.54      28081.57        93.39 o                         
   2   2  -2      11558.64      11377.79        42.31 o                         
   4   2  -2       1708.76       1479.66        30.12 o                         
   6   2  -2      10934.68      10676.29        55.87 o                         
  10   2  -2        236.03        305.13        29.45 o                         
  12   2  -2      68143.52      67209.73       436.62 o                         
  14   2  -2      29409.31      29740.79       165.36 o                         
  16   2  -2       2936.78       3029.99        34.06 o                         
  18   2  -2        177.12        171.32        29.14 o                         
  20   2  -2       2720.17       2753.47        34.14 o                         
  22   2  -2       2643.64       2572.26        33.92 o                         
  24   2  -2      18631.74      18114.92        75.74 o                         
  26   2  -2        599.30        598.58        30.54 o                         
  28   2  -2       5818.31       5532.44        38.25 o                         
  30   2  -2          6.05         60.86        30.19 o                         
  32   2  -2       1359.21       1235.26        30.05 o                         
  34   2  -2        204.31        236.29        30.10 o                         
  36   2  -2        714.82        680.42        30.60 o                         
  38   2  -2        144.24        238.73        27.86 o                         
  40   2  -2        824.42        919.70        37.73 o                         
  42   2  -2         17.84         77.67        28.01 o                         
  44   2  -2        658.51        551.74        49.16 o                         
  46   2  -2         21.38        164.54        56.94 o                         
   2   4  -2      37723.30      37144.00       160.50 o                         
   4   4  -2      69851.95      68861.48       213.47 o                         
   6   4  -2      34424.64      33810.66       280.01 o                         
   8   4  -2       1045.96       1093.34        34.12 o                         
  10   4  -2      18874.91      19073.84       112.07 o                         
  12   4  -2      16910.07      16209.37       108.43 o                         
  14   4  -2       1548.01       1524.67        32.51 o                         
  16   4  -2       1546.10       1497.94        32.75 o                         
  18   4  -2      10437.35       9935.99        67.22 o                         
  20   4  -2      10051.37      10072.12        48.91 o                         
  22   4  -2       9286.13       8994.52        78.28 o                         
  24   4  -2       5200.06       5314.34        35.53 o                         
  26   4  -2       6219.53       6176.21        57.94 o                         
  28   4  -2       1951.37       1897.87        30.76 o                         
  30   4  -2       1368.74       1390.28        31.34 o                         
  32   4  -2       3063.47       2985.77        43.39 o                         
  34   4  -2       1608.57       1578.94        35.22 o                         
  36   4  -2         52.06         60.50        28.10 o                         
  38   4  -2       1016.86       1003.36        30.34 o                         
  40   4  -2         57.75        117.94        31.37 o                         
  42   4  -2        464.18        423.67        36.18 o                         
  44   4  -2         35.76         40.33        29.86 o                         
   0   6  -2      79284.55      76010.96       189.11 o                         
   2   6  -2      16681.44      16065.37        52.27 o                         
   4   6  -2      36776.03      36721.40       125.89 o                         
   6   6  -2      54838.31      53521.95       446.05 o                         
   8   6  -2        720.71        871.12        29.94 o                         
  10   6  -2      11705.99      11783.84        92.43 o                         
  12   6  -2       4154.81       3982.02        37.73 o                         
  14   6  -2      23869.07      23182.71       136.26 o                         
  16   6  -2      21118.68      20476.40       159.60 o                         
  18   6  -2       1456.67       1367.19        35.86 o                         
  20   6  -2      10293.07      10372.55        87.38 o                         
  22   6  -2       6560.34       6308.30        52.23 o                         
  24   6  -2        816.96        851.67        46.63 o                         
  26   6  -2        270.02        284.38        28.80 o                         
  28   6  -2        855.00        904.60        29.91 o                         
  30   6  -2       1143.51       1078.96        29.00 o                         
  32   6  -2       2982.98       2965.00        49.16 o                         
  34   6  -2         55.60         46.99        30.09 o                         
  36   6  -2       1705.39       1701.08        43.09 o                         
  38   6  -2        191.37        270.03        31.30 o                         
  40   6  -2        434.51        436.93        29.00 o                         
  42   6  -2         31.40         42.75        35.95 o                         
  44   6  -2         71.80         69.27        30.80 o                         
   2   8  -2       2250.15       2303.81        34.94 o                         
   4   8  -2       2468.51       2364.37        30.27 o                         
   6   8  -2      47928.70      46528.21       265.90 o                         
   8   8  -2       1271.12       1555.03        29.96 o                         
  10   8  -2      59911.72      57247.55       392.64 o                         
  12   8  -2       4579.73       4348.17        34.16 o                         
  14   8  -2       3760.61       3937.75        38.96 o                         
  16   8  -2       2533.87       2383.06        32.45 o                         
  18   8  -2       2521.33       2489.17        34.02 o                         
  20   8  -2        147.59        141.87        30.36 o                         
  22   8  -2       6100.71       6146.05        36.59 o                         
  24   8  -2       1490.28       1361.72        34.49 o                         
  26   8  -2       7770.75       7783.55        85.94 o                         
  28   8  -2         74.70        148.59        28.25 o                         
  30   8  -2       1508.42       1393.71        31.89 o                         
  32   8  -2        348.35        377.22        29.90 o                         
  34   8  -2        110.72        104.52        27.35 o                         
  36   8  -2         12.98         24.58        29.28 o                         
  38   8  -2        601.32        566.68        29.12 o                         
  40   8  -2         56.82         94.23        29.74 o                         
  42   8  -2        463.32        405.34        32.92 o                         
   0  10  -2      56184.02      53205.43       172.47 o                         
   2  10  -2       2083.20       2012.50        34.09 o                         
   4  10  -2      12877.43      12420.42        48.00 o                         
   6  10  -2       1793.50       2012.81        29.45 o                         
   8  10  -2       2021.12       2125.34        29.32 o                         
  10  10  -2       5851.94       5704.39        43.83 o                         
  12  10  -2        365.22        431.30        28.10 o                         
  14  10  -2       1018.62       1097.31        28.95 o                         
  16  10  -2      13821.71      13452.53        71.30 o                         
  18  10  -2        311.72        373.23        27.92 o                         
  20  10  -2      12235.21      12060.13       148.05 o                         
  22  10  -2        608.84        615.94        36.94 o                         
  24  10  -2       1908.34       1802.39        29.39 o                         
  26  10  -2         20.46         69.23        27.42 o                         
  28  10  -2        565.97        597.85        27.23 o                         
  30  10  -2        447.23        500.60        30.14 o                         
  32  10  -2        614.31        680.51        30.61 o                         
  34  10  -2         13.33         18.63        40.97 o                         
  36  10  -2       1272.76       1237.50        41.07 o                         
  38  10  -2         72.36        127.66        29.55 o                         
  40  10  -2        183.83        121.98        30.50 o                         
   2  12  -2       4004.32       4074.43        34.05 o                         
   4  12  -2      13591.75      12894.00        63.86 o                         
   6  12  -2      10666.04      10616.52        57.41 o                         
   8  12  -2       2381.44       2358.47        30.60 o                         
  10  12  -2       9229.90       9081.57        37.25 o                         
  12  12  -2       9610.39       9374.13        62.71 o                         
  14  12  -2        710.28        656.46        29.37 o                         
  16  12  -2        693.45        753.40        28.70 o                         
  18  12  -2        406.97        424.59        27.75 o                         
  20  12  -2       4196.87       4186.44        32.58 o                         
  22  12  -2       1378.95       1444.51        30.33 o                         
  24  12  -2        634.09        698.90        36.66 o                         
  26  12  -2       5588.07       5422.05        75.88 o                         
  28  12  -2        936.02        955.68        37.01 o                         
  30  12  -2       2032.88       1890.24        38.03 o                         
  32  12  -2         98.83        144.73        28.43 o                         
  34  12  -2        186.52        195.96        30.83 o                         
  36  12  -2         82.16        173.04        27.56 o                         
  38  12  -2         12.19         61.64        28.95 o                         
   0  14  -2        593.35        788.17        46.32 o                         
   2  14  -2       4322.37       4155.45        47.26 o                         
   4  14  -2       5395.23       5242.90        38.31 o                         
   6  14  -2       5762.66       5733.14        41.78 o                         
   8  14  -2       3901.67       3767.28        31.93 o                         
  10  14  -2        206.06        265.85        27.05 o                         
  12  14  -2        361.15        456.14        26.93 o                         
  14  14  -2       3762.29       3728.03        30.38 o                         
  16  14  -2        558.76        604.83        29.11 o                         
  18  14  -2         72.78        125.25        27.46 o                         
  20  14  -2       2197.96       2055.43        33.91 o                         
  22  14  -2        948.43       1032.56        29.13 o                         
  24  14  -2       2403.19       2342.75        37.99 o                         
  26  14  -2         97.22         94.57        36.20 o                         
  28  14  -2       1028.56        964.05        38.98 o                         
  30  14  -2        398.46        445.01        32.18 o                         
  32  14  -2         90.67         89.46        27.41 o                         
  34  14  -2         57.85         34.31        29.21 o                         
  36  14  -2        124.89        140.05        34.01 o                         
   2  16  -2       3624.21       3447.92        41.44 o                         
   4  16  -2       1307.68       1366.52        28.34 o                         
   6  16  -2        346.48        379.40        28.18 o                         
   8  16  -2        127.80        161.28        28.99 o                         
  10  16  -2         21.45         62.15        30.46 o                         
  12  16  -2       1164.01       1188.10        29.75 o                         
  14  16  -2       2940.26       2870.97        58.28 o                         
  16  16  -2        208.85        182.65        26.50 o                         
  18  16  -2       3709.22       3680.72        36.46 o                         
  20  16  -2        344.20        406.96        28.18 o                         
  22  16  -2        202.26        295.59        27.52 o                         
  24  16  -2        595.01        596.57        27.89 o                         
  26  16  -2          7.39         91.87        38.91 o                         
  28  16  -2         25.69         79.95        31.72 o                         
  30  16  -2        199.85        184.17        33.04 o                         
  32  16  -2        136.93        112.76        37.75 o                         
   0  18  -2        934.02        978.77        54.88 o                         
   2  18  -2        115.60        167.53        38.16 o                         
   4  18  -2        271.11        343.00        28.98 o                         
   6  18  -2         62.95        151.52        29.03 o                         
   8  18  -2       5923.02       5835.09        57.82 o                         
  10  18  -2        574.83        605.15        33.42 o                         
  12  18  -2       1944.41       1839.91        55.18 o                         
  14  18  -2         61.99         88.83        27.14 o                         
  16  18  -2        249.17        296.14        28.21 o                         
  18  18  -2        375.52        359.42        27.66 o                         
  20  18  -2          1.16         38.87        29.54 o                         
  22  18  -2        204.60        162.21        27.29 o                         
  24  18  -2        729.43        712.08        28.87 o                         
  26  18  -2         43.64         85.67        28.04 o                         
  28  18  -2        386.26        329.33        30.94 o                         
   2  20  -2       1399.20       1389.31        31.94 o                         
   4  20  -2        161.97        241.11        27.37 o                         
   6  20  -2        165.44        250.80        28.60 o                         
   8  20  -2         87.64        125.92        35.58 o                         
  10  20  -2         16.60         98.07        28.98 o                         
  12  20  -2        225.16        276.03        29.40 o                         
  14  20  -2        171.71        207.15        27.23 o                         
  16  20  -2         48.57         63.23        28.52 o                         
  18  20  -2        685.87        648.38        27.85 o                         
  20  20  -2         96.97        149.53        28.97 o                         
  22  20  -2        286.17        251.25        28.85 o                         
   0  22  -2         98.65         85.24        39.08 o                         
   2  22  -2        210.84        173.50        29.85 o                         
   4  22  -2        111.42         97.31        29.74 o                         
   6  22  -2        325.20        311.76        30.06 o                         
   8  22  -2        184.55        230.29        31.86 o                         
  10  22  -2         51.34        -18.13        35.38 o                         
  12  22  -2        285.33        317.72        33.34 o                         
   1   1  -1      12867.95      13409.61       100.36 o                         
   3   1  -1      43141.04      47135.28       241.71 o                         
   5   1  -1      62928.77      66104.60       421.86 o                         
   9   1  -1      34832.50      34991.56       317.48 o                         
  11   1  -1      25233.33      23404.11       155.97 o                         
  13   1  -1      42534.38      41677.42       255.36 o                         
  15   1  -1      28115.23      27988.83       215.56 o                         
  17   1  -1       6090.23       6272.48        49.11 o                         
  19   1  -1       4184.24       3997.65        37.72 o                         
  21   1  -1      16642.08      15991.36       114.23 o                         
  23   1  -1       7339.33       6670.52        86.06 o                         
  25   1  -1      11812.74      11343.67       102.63 o                         
  27   1  -1       7010.53       7088.38        70.59 o                         
  29   1  -1       6581.17       6368.79        77.85 o                         
  31   1  -1       3039.26       3042.69        35.14 o                         
  33   1  -1        167.56        197.93        30.82 o                         
  35   1  -1        706.60        697.23        31.51 o                         
  37   1  -1        552.29        568.38        41.38 o                         
  39   1  -1       1703.21       1653.41        52.82 o                         
  41   1  -1        677.04        736.15        28.87 o                         
  43   1  -1        298.57        267.50        30.73 o                         
  45   1  -1        290.66        286.51        31.39 o                         
  47   1  -1         63.35        161.85        36.44 o                         
   5   3  -1      65534.79      67886.66       535.21 o                         
   7   3  -1      69571.71      71843.09       312.02 o                         
   9   3  -1       8809.32       9495.24        50.81 o                         
  11   3  -1      25130.65      27016.45       218.72 o                         
  13   3  -1      28780.94      28835.25       280.98 o                         
  15   3  -1      38391.00      35634.13       181.53 o                         
  17   3  -1      46664.98      45092.05       360.96 o                         
  19   3  -1      52915.70      52242.72       350.84 o                         
  21   3  -1       3644.91       3485.71        58.66 o                         
  23   3  -1       9372.69       9242.54       101.01 o                         
  25   3  -1       2102.05       2126.81        34.10 o                         
  27   3  -1        429.36        496.97        29.58 o                         
  29   3  -1       1257.78       1240.17        31.42 o                         
  31   3  -1       3375.23       3313.08        39.44 o                         
  33   3  -1       5808.91       5695.53        79.68 o                         
  35   3  -1       2096.85       2156.69        34.39 o                         
  37   3  -1       1731.83       1686.18        41.77 o                         
  39   3  -1       1006.20        949.88        31.17 o                         
  41   3  -1         77.70         72.07        29.99 o                         
  43   3  -1         49.73        100.37        33.75 o                         
  45   3  -1         19.80         27.46        28.18 o                         
  47   3  -1        214.09        254.36        28.58 o                         
   1   5  -1      20518.69      20770.69        61.33 o                         
   3   5  -1       6913.30       7234.15        68.04 o                         
   5   5  -1      28774.39      27481.43       204.98 o                         
   7   5  -1      79252.36      76752.63       680.07 o                         
   9   5  -1      85303.68      83028.54       877.93 o                         
  11   5  -1      83341.35      85957.13       695.27 o                         
  13   5  -1       8462.79       8246.54        78.42 o                         
  15   5  -1        524.99        591.88        32.79 o                         
  17   5  -1       4136.86       4094.54        32.56 o                         
  19   5  -1       1469.35       1551.76        35.05 o                         
  21   5  -1       3123.00       3235.70        33.04 o                         
  23   5  -1      10709.34      10596.44       103.60 o                         
  25   5  -1      17932.12      17199.42       182.06 o                         
  27   5  -1      12262.13      11980.36       108.19 o                         
  29   5  -1       4082.48       3966.51        40.63 o                         
  31   5  -1       1162.72       1153.50        31.92 o                         
  33   5  -1        444.87        391.28        30.84 o                         
  35   5  -1         97.48        160.73        27.94 o                         
  37   5  -1        226.60        261.07        30.21 o                         
  39   5  -1        185.82        263.97        27.60 o                         
  41   5  -1        511.86        548.70        28.44 o                         
  43   5  -1        245.17        214.51        28.09 o                         
  45   5  -1        256.21        212.94        31.00 o                         
   1   7  -1      41078.09      38361.03        78.19 o                         
   3   7  -1      47341.77      47973.52       293.59 o                         
   5   7  -1      29242.63      29543.61       182.27 o                         
   7   7  -1       6746.14       6828.34        39.03 o                         
   9   7  -1       1711.15       1860.74        30.27 o                         
  11   7  -1      14206.39      13887.09        86.51 o                         
  13   7  -1      27544.98      26342.20       205.20 o                         
  15   7  -1      15587.74      14694.52        79.79 o                         
  17   7  -1      19205.70      18578.37       153.70 o                         
  19   7  -1      15642.77      14493.94       138.71 o                         
  21   7  -1      17362.80      17041.69       159.85 o                         
  23   7  -1       2423.49       2497.25        36.65 o                         
  25   7  -1       3125.44       3037.33        32.08 o                         
  27   7  -1       1879.55       2014.86        31.97 o                         
  29   7  -1        632.72        636.62        29.84 o                         
  31   7  -1       1004.42       1115.99        29.33 o                         
  33   7  -1       1539.62       1543.75        29.36 o                         
  35   7  -1        840.51        854.19        52.63 o                         
  37   7  -1       1281.65       1273.92        31.25 o                         
  39   7  -1        905.74        902.80        29.95 o                         
  41   7  -1        159.96        197.90        28.84 o                         
  43   7  -1        270.87        315.03        28.62 o                         
  45   7  -1        121.77        114.21        35.45 o                         
   1   9  -1      12979.61      12449.29        43.15 o                         
   3   9  -1      32136.43      31358.27       104.34 o                         
   5   9  -1      33813.76      32452.96       104.06 o                         
   7   9  -1      15423.64      15327.21       107.84 o                         
   9   9  -1       8144.00       8125.34        36.27 o                         
  11   9  -1      18554.56      17776.28        93.70 o                         
  13   9  -1      33022.99      33197.16       129.49 o                         
  15   9  -1      14161.21      13960.08       139.11 o                         
  17   9  -1      11387.22      11220.00        77.03 o                         
  19   9  -1       2417.78       2332.86        31.86 o                         
  21   9  -1      14637.12      14764.41       120.67 o                         
  23   9  -1       2504.79       2459.31        41.81 o                         
  25   9  -1       2407.58       2446.98        32.04 o                         
  27   9  -1       1712.86       1604.41        30.74 o                         
  29   9  -1       2428.34       2552.93        37.56 o                         
  31   9  -1       3353.06       3143.90        52.55 o                         
  33   9  -1        366.92        476.91        29.26 o                         
  35   9  -1        908.43        928.37        29.31 o                         
  37   9  -1        360.96        379.64        30.55 o                         
  39   9  -1        370.01        388.50        30.62 o                         
  41   9  -1        299.03        297.83        29.82 o                         
  43   9  -1        117.94        157.64        29.86 o                         
   1  11  -1       2028.40       2209.26        30.57 o                         
   3  11  -1       2123.66       1777.20        32.40 o                         
   5  11  -1      29828.96      28069.57       118.22 o                         
   7  11  -1      17575.45      16699.80        54.97 o                         
   9  11  -1      18411.71      18378.85       128.43 o                         
  11  11  -1      14955.70      14449.55        61.66 o                         
  13  11  -1       8889.65       8601.31        46.74 o                         
  15  11  -1       5084.68       5106.29        33.08 o                         
  17  11  -1       2218.31       2134.66        30.08 o                         
  19  11  -1       1558.98       1609.34        29.57 o                         
  21  11  -1       4659.48       4532.13        48.87 o                         
  23  11  -1       4574.97       4581.66        79.81 o                         
  25  11  -1       2770.45       2943.66        38.63 o                         
  27  11  -1       2469.70       2570.43        41.16 o                         
  29  11  -1        860.54        905.85        38.87 o                         
  31  11  -1        448.24        459.95        28.66 o                         
  33  11  -1        539.65        523.78        28.11 o                         
  35  11  -1         51.82         82.09        29.50 o                         
  37  11  -1        395.62        369.58        35.75 o                         
  39  11  -1        183.28        231.63        29.57 o                         
  41  11  -1        294.54        303.97        32.04 o                         
   1  13  -1      24971.43      24240.50        93.41 o                         
   3  13  -1       8375.49       8040.62        39.70 o                         
   5  13  -1       4013.70       3979.78        34.88 o                         
   7  13  -1       2657.93       2676.68        29.85 o                         
   9  13  -1        970.33        940.54        28.75 o                         
  11  13  -1        259.61        305.68        28.45 o                         
  13  13  -1       2043.22       2096.67        29.89 o                         
  15  13  -1       6606.55       6455.88        42.74 o                         
  17  13  -1       6056.10       5884.93        40.55 o                         
  19  13  -1       7316.27       7231.47        63.11 o                         
  21  13  -1       1644.09       1657.16        29.65 o                         
  23  13  -1        386.90        403.82        29.22 o                         
  25  13  -1        987.16        892.89        30.78 o                         
  27  13  -1        155.27        216.89        32.76 o                         
  29  13  -1         87.75        164.45        36.43 o                         
  31  13  -1        406.84        463.85        29.13 o                         
  33  13  -1       1111.22       1137.66        29.29 o                         
  35  13  -1        667.61        649.41        29.88 o                         
  37  13  -1        394.55        391.85        35.16 o                         
  39  13  -1         54.10         80.91        27.77 o                         
   1  15  -1        345.15        436.97        28.73 o                         
   3  15  -1       3221.95       3112.76        46.96 o                         
   5  15  -1       2534.91       2458.75        30.58 o                         
   7  15  -1       8737.45       8477.46        76.07 o                         
   9  15  -1       7469.14       7463.69        59.84 o                         
  11  15  -1      12164.61      12055.79        41.71 o                         
  13  15  -1       2402.73       2396.81        29.32 o                         
  15  15  -1        685.64        745.92        28.49 o                         
  17  15  -1         85.99        192.98        29.37 o                         
  19  15  -1       1813.85       1737.40        34.76 o                         
  21  15  -1       1558.43       1528.98        31.31 o                         
  23  15  -1        633.84        638.61        29.63 o                         
  25  15  -1       1903.71       1933.35        38.97 o                         
  27  15  -1       1139.29       1190.43        31.69 o                         
  29  15  -1        406.91        482.87        36.18 o                         
  31  15  -1        653.30        638.11        44.43 o                         
  33  15  -1          2.46         95.07        27.65 o                         
  35  15  -1        254.67        177.03        28.27 o                         
  37  15  -1         51.89        146.35        81.60 o                         
   1  17  -1       2965.62       2957.89        30.83 o                         
   3  17  -1       3235.51       3238.20        33.86 o                         
   5  17  -1       2114.48       2121.36        43.42 o                         
   7  17  -1        787.26        776.18        28.52 o                         
   9  17  -1        916.15        880.05        30.54 o                         
  11  17  -1        487.02        519.23        28.58 o                         
  13  17  -1       1559.94       1604.56        29.32 o                         
  15  17  -1       1224.02       1240.98        29.22 o                         
  17  17  -1        341.33        421.28        32.52 o                         
  19  17  -1       2236.00       2162.24        30.40 o                         
  21  17  -1        869.40        898.09        29.33 o                         
  23  17  -1       1182.28       1031.39        28.08 o                         
  25  17  -1        156.46        253.55        33.26 o                         
  27  17  -1         43.98         57.36        30.85 o                         
  29  17  -1        189.93        285.41        55.96 o                         
  31  17  -1        228.91        294.21        28.23 o                         
  33  17  -1        143.81        159.98        29.95 o                         
   1  19  -1       1309.60       1273.66        33.47 o                         
   3  19  -1        755.94        751.23        29.93 o                         
   5  19  -1       1106.37       1156.54        28.98 o                         
   7  19  -1        499.86        551.35        29.11 o                         
   9  19  -1         61.81        155.72        27.18 o                         
  11  19  -1        115.50        151.80        28.85 o                         
  13  19  -1       1538.16       1494.08        31.88 o                         
  15  19  -1        779.53        728.90        30.50 o                         
  17  19  -1        688.86        655.71        30.06 o                         
  19  19  -1        499.85        475.54        28.81 o                         
  21  19  -1         67.91        121.75        27.82 o                         
  23  19  -1        283.41        305.23        29.12 o                         
  25  19  -1         64.38         68.23        28.49 o                         
  27  19  -1         95.90        105.46        29.63 o                         
   1  21  -1        123.91         62.99        31.71 o                         
   3  21  -1         98.34        119.62        26.61 o                         
   5  21  -1        366.82        408.02        27.74 o                         
   7  21  -1       1086.02       1069.73        35.25 o                         
   9  21  -1       1048.18       1052.71        29.43 o                         
  11  21  -1        206.84        268.51        28.60 o                         
  13  21  -1        277.93        280.64        28.17 o                         
  15  21  -1        107.49        180.88        29.87 o                         
  17  21  -1        163.84        187.11        29.87 o                         
  19  21  -1         15.82         53.41        29.00 o                         
  21  21  -1         16.87         53.32        28.97 o                         
   1  23  -1        507.49        506.13        36.57 o                         
   3  23  -1        287.55        269.51        31.30 o                         
   5  23  -1         26.88        112.62        29.73 o                         
   7  23  -1         35.37         70.32        33.27 o                         
   9  23  -1         75.33         83.35        34.90 o                         
  11  23  -1         26.96         82.61        35.20 o                         
   4   0   0     104286.43     122738.98       703.29 o                         
   8   0   0     122068.03     127904.35       420.55 o                         
  12   0   0       8081.61       9644.15        73.73 o                         
  16   0   0      75343.15      70078.83       958.85 o                         
  20   0   0      46716.02      45213.15       964.42 o                         
  24   0   0        514.75        626.29        44.27 o                         
  28   0   0        676.21        764.08        48.71 o                         
  32   0   0      16026.33      16176.70       336.48 o                         
  36   0   0       5095.01       5049.55       136.27 o                         
  40   0   0         89.94        152.14        46.41 o                         
  44   0   0        280.49        297.87        47.09 o                         
  48   0   0        359.03        261.90        51.82 o                         
   2   2   0      26897.55      29765.36       285.63 o                         
   4   2   0      10921.78      13033.05       118.76 o                         
   6   2   0      98343.86     102950.05       403.54 o                         
   8   2   0      40690.62      45557.99       302.45 o                         
  12   2   0      36982.58      37554.84       283.00 o                         
  14   2   0       4501.04       4853.77        43.60 o                         
  16   2   0        325.96        363.53        32.91 o                         
  18   2   0      10124.04      10267.30        77.22 o                         
  20   2   0      14080.07      14245.89       146.32 o                         
  22   2   0      14498.91      13561.34       121.14 o                         
  24   2   0       2538.83       2407.58        36.07 o                         
  26   2   0      31241.53      29707.72       221.40 o                         
  28   2   0       2745.30       2636.11        36.68 o                         
  30   2   0      10912.44      10310.54       140.46 o                         
  32   2   0        456.11        526.53        32.67 o                         
  34   2   0        742.01        730.52        30.16 o                         
  36   2   0        345.77        385.09        30.52 o                         
  38   2   0         31.81         68.89        28.07 o                         
  40   2   0        101.11        171.24        29.71 o                         
  42   2   0       1119.15       1234.78        42.51 o                         
  44   2   0         47.30         53.01        29.20 o                         
  46   2   0        850.11        723.77        28.78 o                         
  48   2   0          2.99         28.14        30.53 o                         
   0   4   0       2901.37       2799.53        60.75 o                         
   4   4   0      34851.95      36778.42       129.67 o                         
   6   4   0     117995.32     120776.37       360.18 o                         
   8   4   0       5899.70       5998.34        49.18 o                         
  10   4   0      41528.67      41268.64       156.75 o                         
  12   4   0      53075.51      54060.97       263.14 o                         
  14   4   0      58646.48      58607.98       326.78 o                         
  16   4   0      49323.19      48411.51       313.49 o                         
  18   4   0       3065.59       3477.43        42.05 o                         
  20   4   0      27803.19      26901.30       205.65 o                         
  22   4   0      10438.10       8999.03        81.39 o                         
  24   4   0       5375.74       5066.14        51.96 o                         
  26   4   0        881.75        978.77        31.58 o                         
  28   4   0       2898.10       2823.38        30.98 o                         
  30   4   0       2812.33       2888.14        33.56 o                         
  32   4   0       2728.60       2641.86        45.35 o                         
  34   4   0        217.78        282.32        29.83 o                         
  36   4   0        947.44        913.67        31.10 o                         
  38   4   0        757.61        800.08        32.64 o                         
  40   4   0       1667.64       1593.56        49.99 o                         
  42   4   0         14.43        116.05        34.36 o                         
  44   4   0        750.59        668.76        30.45 o                         
  46   4   0         69.68        117.99        31.11 o                         
   2   6   0      88140.46      86355.06       355.05 o                         
   4   6   0      88484.73      88274.76       234.32 o                         
   6   6   0       1804.53       2258.85        38.34 o                         
   8   6   0       1748.95       2059.46        65.97 o                         
  10   6   0         48.43        126.68        29.82 o                         
  12   6   0      49433.89      48430.74       213.67 o                         
  14   6   0      67420.95      68039.48       278.05 o                         
  16   6   0       7185.71       7439.15        54.73 o                         
  18   6   0      86275.40      86636.70       565.10 o                         
  20   6   0      28283.06      28681.47       175.81 o                         
  22   6   0       2438.41       2370.96        34.02 o                         
  24   6   0       5973.32       6049.57        80.88 o                         
  26   6   0        527.07        449.79        30.58 o                         
  28   6   0        916.63        948.55        37.94 o                         
  30   6   0       5314.08       5341.17        64.72 o                         
  32   6   0       4115.83       3818.68        42.50 o                         
  34   6   0       3861.90       3816.70        80.92 o                         
  36   6   0          0.77         34.46        36.20 o                         
  38   6   0        653.76        664.24        30.75 o                         
  40   6   0        579.33        546.80        31.76 o                         
  42   6   0        225.20        214.89        29.82 o                         
  44   6   0         28.86         31.33        38.42 o                         
  46   6   0        271.77        227.56        28.72 o                         
   0   8   0       1131.88       1061.49        46.29 o                         
   2   8   0      17955.51      18776.83        53.13 o                         
   4   8   0       4680.62       4576.50        48.39 o                         
   6   8   0      20935.25      21464.50       113.97 o                         
  10   8   0        172.18        264.01        29.45 o                         
  12   8   0      32302.97      32005.05       223.86 o                         
  14   8   0       6897.35       6640.92        37.12 o                         
  16   8   0        442.09        391.46        28.97 o                         
  18   8   0        332.42        390.46        30.03 o                         
  20   8   0        160.08        161.94        32.32 o                         
  22   8   0       2448.00       2473.02        33.84 o                         
  24   8   0      21037.47      20487.84       134.18 o                         
  26   8   0         58.29        152.61        29.41 o                         
  28   8   0      14235.13      14196.37       151.54 o                         
  30   8   0        501.05        544.19        30.24 o                         
  32   8   0       1000.75        946.87        31.54 o                         
  34   8   0        130.92        184.52        30.59 o                         
  36   8   0        160.96        152.28        33.51 o                         
  38   8   0          0.02         18.77        29.42 o                         
  40   8   0        245.72        285.44        38.83 o                         
  42   8   0          7.19         89.30        39.46 o                         
  44   8   0        491.15        479.03        37.90 o                         
   2  10   0      79459.54      75022.09       289.94 o                         
   4  10   0      24114.38      24737.62       112.16 o                         
   6  10   0         39.16         53.23        29.59 o                         
   8  10   0         28.23         54.28        28.54 o                         
  10  10   0       2482.62       2296.79        31.70 o                         
  12  10   0       2118.42       2206.12        30.63 o                         
  14  10   0      26179.76      24790.62       126.68 o                         
  16  10   0         88.06        161.23        34.11 o                         
  18  10   0      32173.96      31657.49       236.83 o                         
  20  10   0       2345.51       2513.76        41.59 o                         
  22  10   0       3581.44       3551.83        32.27 o                         
  24  10   0          6.27         52.19        40.23 o                         
  26  10   0        230.53        244.37        28.75 o                         
  28  10   0       1245.07       1197.57        38.97 o                         
  30  10   0        768.37        855.49        29.53 o                         
  32  10   0        347.58        426.23        31.49 o                         
  34  10   0       3324.83       3305.17        60.80 o                         
  36  10   0        226.94        317.86        29.51 o                         
  38  10   0       1217.13       1190.51        30.09 o                         
  40  10   0         12.27         89.45        46.92 o                         
  42  10   0        176.57        193.37        30.16 o                         
  44  10   0         59.80         41.86        42.59 o                         
   0  12   0       2756.89       3111.41        45.62 o                         
   2  12   0       8053.83       7628.11        36.04 o                         
   4  12   0       4549.02       4120.49        36.69 o                         
   6  12   0      14629.78      13657.79        79.53 o                         
   8  12   0      27011.62      27329.60       214.35 o                         
  10  12   0       3237.37       3257.88        34.15 o                         
  12  12   0      28426.29      27148.42       150.74 o                         
  14  12   0      18585.15      18329.27        71.19 o                         
  16  12   0       5734.86       5771.93        44.23 o                         
  18  12   0       1769.62       1625.26        32.35 o                         
  20  12   0          2.96         22.94        29.28 o                         
  22  12   0       7389.04       7351.63       115.59 o                         
  24  12   0        146.84        184.59        35.14 o                         
  26  12   0         84.27        127.42        31.25 o                         
  28  12   0       2327.86       2359.44        49.98 o                         
  30  12   0        524.34        561.57        30.21 o                         
  32  12   0        784.61        832.51        29.54 o                         
  34  12   0          9.27         74.26        33.37 o                         
  36  12   0        249.90        259.89        30.03 o                         
  38  12   0        188.25        193.77        30.69 o                         
  40  12   0        581.34        521.69        30.66 o                         
  42  12   0         58.40         23.15        65.84 o                         
   2  14   0       2429.89       2554.47        31.63 o                         
   4  14   0      16364.40      15767.48        69.57 o                         
   6  14   0       9706.89       9524.09        79.31 o                         
   8  14   0        148.18        206.69        29.99 o                         
  10  14   0       3609.85       3543.53        40.55 o                         
  12  14   0      12937.12      12608.32        54.44 o                         
  14  14   0       2522.58       2484.63        31.57 o                         
  16  14   0       1811.09       1864.46        32.08 o                         
  18  14   0       4935.52       4832.61        48.16 o                         
  20  14   0       2764.61       2985.31        31.87 o                         
  22  14   0        659.91        757.69        37.92 o                         
  24  14   0       1619.56       1715.42        31.98 o                         
  26  14   0        746.09        817.69        30.29 o                         
  28  14   0        715.00        728.75        32.54 o                         
  30  14   0        154.93        237.07        33.24 o                         
  32  14   0        539.17        544.86        30.61 o                         
  34  14   0        100.86        111.47        32.47 o                         
  36  14   0          6.62         48.44        30.11 o                         
  38  14   0        628.69        589.44        35.53 o                         
   0  16   0      18212.47      17450.84       105.43 o                         
   2  16   0       1834.86       1962.49        63.52 o                         
   4  16   0       4334.22       4414.48        37.18 o                         
   6  16   0       5240.40       5270.00        34.67 o                         
   8  16   0        676.46        678.67        30.02 o                         
  10  16   0        321.67        353.24        27.82 o                         
  12  16   0         86.71        131.15        29.99 o                         
  14  16   0        426.45        460.92        29.97 o                         
  16  16   0       8528.99       8327.01       110.22 o                         
  18  16   0       1037.34       1052.23        30.73 o                         
  20  16   0       1394.63       1454.51        29.37 o                         
  22  16   0         62.86        114.16        27.65 o                         
  24  16   0          2.38         21.83        27.35 o                         
  26  16   0        514.63        487.28        30.70 o                         
  28  16   0        615.61        593.67        32.19 o                         
  30  16   0         28.40         65.49        28.71 o                         
  32  16   0        830.95        809.72        38.88 o                         
  34  16   0         13.88         24.59        33.04 o                         
  36  16   0        259.23        245.88        46.91 o                         
   2  18   0         81.04        126.35        30.72 o                         
   4  18   0        388.15        338.44        28.13 o                         
   6  18   0       4472.61       4461.02        33.59 o                         
   8  18   0          1.42         69.73        35.37 o                         
  10  18   0       5239.29       5319.40        42.84 o                         
  12  18   0         50.29         54.23        31.16 o                         
  14  18   0         98.40        141.43        29.31 o                         
  16  18   0         99.83         93.32        30.12 o                         
  18  18   0        452.28        453.95        35.43 o                         
  20  18   0         22.15         55.47        27.69 o                         
  22  18   0        589.39        672.37        31.03 o                         
  24  18   0         11.58         70.00        33.86 o                         
  26  18   0       2367.66       2246.45        43.96 o                         
  28  18   0         43.37        104.97        30.55 o                         
  30  18   0        584.03        501.30        32.62 o                         
  32  18   0         25.13         60.06        41.06 o                         
   0  20   0       3924.63       3861.14        65.47 o                         
   2  20   0        378.96        410.11        28.50 o                         
   4  20   0        728.00        696.45        30.19 o                         
   6  20   0        627.22        654.07        30.12 o                         
   8  20   0        205.23        244.71        29.60 o                         
  10  20   0        360.30        346.42        30.16 o                         
  12  20   0         30.68         99.59        30.85 o                         
  14  20   0        321.03        339.07        29.34 o                         
  16  20   0       1419.39       1472.12        31.05 o                         
  18  20   0        229.02        277.34        29.70 o                         
  20  20   0       1222.23       1103.01        42.44 o                         
  22  20   0         64.71         92.36        37.72 o                         
  24  20   0         55.28         44.22        29.73 o                         
  26  20   0        128.51        141.36        29.97 o                         
   2  22   0        227.69        256.59        30.77 o                         
   4  22   0        239.32        274.11        30.31 o                         
   6  22   0         93.82        151.56        29.10 o                         
   8  22   0          2.41         10.57        37.21 o                         
  10  22   0        266.23        293.94        29.95 o                         
  12  22   0        270.57        272.55        31.10 o                         
  14  22   0        389.45        378.67        54.72 o                         
  16  22   0         77.14        133.54        29.46 o                         
  18  22   0        140.33        150.30        29.90 o                         
   1   1   1      11151.99      11523.33       115.35 o                         
   3   1   1      35546.06      38860.26       304.05 o                         
   5   1   1      66866.03      68991.41       213.32 o                         
   9   1   1      39559.75      41058.01       168.79 o                         
  11   1   1      29388.55      28211.15       127.05 o                         
  13   1   1      43279.00      43614.05       254.98 o                         
  15   1   1      30046.83      30768.97       248.34 o                         
  17   1   1       5366.11       5688.00        62.14 o                         
  19   1   1       4246.02       4190.42        46.55 o                         
  21   1   1      17694.87      17248.53       180.42 o                         
  23   1   1       7019.43       6552.28       100.63 o                         
  25   1   1      12221.90      12085.47       149.32 o                         
  27   1   1       6703.59       6827.42       131.10 o                         
  29   1   1       5229.39       5063.29        79.89 o                         
  31   1   1       3145.67       3190.95        75.19 o                         
  33   1   1        324.90        308.14        33.23 o                         
  35   1   1        783.67        802.29        33.40 o                         
  37   1   1        745.11        798.60        33.80 o                         
  39   1   1       1672.19       1512.26        34.95 o                         
  41   1   1        777.71        842.53        46.10 o                         
  43   1   1        346.99        329.42        33.19 o                         
  45   1   1        289.17        311.12        31.74 o                         
  47   1   1         51.35         93.51        32.22 o                         
   5   3   1      74002.73      77471.02       508.89 o                         
   7   3   1      73727.86      77976.73       623.35 o                         
   9   3   1       5756.10       6405.55        48.62 o                         
  11   3   1      22923.62      24893.21       100.09 o                         
  13   3   1      27090.91      27438.83       117.63 o                         
  15   3   1      42022.23      39950.25       278.70 o                         
  17   3   1      44979.57      43928.94       315.02 o                         
  19   3   1      51274.81      51601.59       447.39 o                         
  21   3   1       3944.11       3832.89        48.95 o                         
  23   3   1       8449.63       8441.32        94.68 o                         
  25   3   1       2304.30       2365.12        36.25 o                         
  27   3   1        494.89        563.29        38.67 o                         
  29   3   1       1185.90       1199.33        33.79 o                         
  31   3   1       3008.65       3105.23        41.92 o                         
  33   3   1       5788.54       5737.46        93.50 o                         
  35   3   1       2255.53       2305.07        40.44 o                         
  37   3   1       1800.03       1772.15        59.10 o                         
  39   3   1       1109.20       1031.13        32.77 o                         
  41   3   1        118.80        127.72        29.64 o                         
  43   3   1         35.87         83.63        40.48 o                         
  45   3   1          6.03         58.96        31.09 o                         
  47   3   1        224.23        150.27        37.74 o                         
   1   5   1      24523.71      25308.72       189.90 o                         
   3   5   1       8101.93       8578.14        57.00 o                         
   5   5   1      28383.26      27698.94       174.16 o                         
   7   5   1      85069.59      83064.19       522.32 o                         
   9   5   1      84603.73      83697.38       566.20 o                         
  11   5   1      80192.90      84461.84       334.53 o                         
  13   5   1       9741.46       9863.10        64.85 o                         
  15   5   1        874.76       1026.83        33.93 o                         
  17   5   1       3995.08       4027.63        38.16 o                         
  19   5   1        961.15       1022.54        34.06 o                         
  21   5   1       2910.38       3050.96        35.03 o                         
  23   5   1      11426.03      11440.56       113.57 o                         
  25   5   1      18751.51      18166.72       211.56 o                         
  27   5   1      12284.05      11942.60       138.66 o                         
  29   5   1       4134.41       4006.41        58.90 o                         
  31   5   1       1116.64       1120.01        37.19 o                         
  33   5   1        385.18        384.96        30.69 o                         
  35   5   1        112.64        193.82        33.55 o                         
  37   5   1        215.77        245.72        32.12 o                         
  39   5   1        255.30        326.28        32.71 o                         
  41   5   1        476.65        552.64        30.09 o                         
  43   5   1        203.94        298.31        33.06 o                         
  45   5   1        244.67        324.06        30.22 o                         
   1   7   1      39445.97      37456.84       145.24 o                         
   3   7   1      45058.52      46176.05       192.21 o                         
   5   7   1      27856.59      28333.99       172.16 o                         
   7   7   1       8609.74       8886.74        54.68 o                         
   9   7   1       1100.59       1277.55        36.27 o                         
  11   7   1      11408.78      11227.79       107.57 o                         
  13   7   1      28020.04      27307.04       139.97 o                         
  15   7   1      13950.60      13225.19        79.39 o                         
  17   7   1      19639.26      19084.38       112.63 o                         
  19   7   1      16934.14      16022.87       112.54 o                         
  21   7   1      16815.57      16694.49       142.34 o                         
  23   7   1       3220.44       3285.18        36.71 o                         
  25   7   1       2898.83       2795.13        38.45 o                         
  27   7   1       1856.24       1916.87        45.16 o                         
  29   7   1        776.65        840.24        42.49 o                         
  31   7   1        897.84        987.22        32.06 o                         
  33   7   1       1458.76       1476.67        34.10 o                         
  35   7   1        891.14        937.80        30.67 o                         
  37   7   1       1260.13       1234.16        32.63 o                         
  39   7   1        888.20        839.40        30.36 o                         
  41   7   1        142.64        115.51        31.53 o                         
  43   7   1        247.92        283.12        32.41 o                         
  45   7   1        107.70        110.80        38.21 o                         
   1   9   1      13580.02      13304.76        85.15 o                         
   3   9   1      33271.73      32718.80        89.00 o                         
   5   9   1      34341.59      33422.02       145.36 o                         
   7   9   1      17839.58      17873.66       113.68 o                         
   9   9   1       8001.47       7918.09        42.09 o                         
  11   9   1      19016.62      18646.41        93.35 o                         
  13   9   1      34245.05      35196.73       180.98 o                         
  15   9   1      12970.11      12800.06        94.66 o                         
  17   9   1      11347.33      11369.23        76.37 o                         
  19   9   1       2398.53       2349.73        35.91 o                         
  21   9   1      13822.88      14092.61       132.26 o                         
  23   9   1       2652.17       2711.94        44.77 o                         
  25   9   1       2653.61       2690.69        34.73 o                         
  27   9   1       1795.79       1690.86        34.21 o                         
  29   9   1       2317.19       2370.91        36.41 o                         
  31   9   1       3177.45       2940.79        34.24 o                         
  33   9   1        290.68        390.16        34.00 o                         
  35   9   1        865.91        884.38        34.53 o                         
  37   9   1        375.15        427.93        31.60 o                         
  39   9   1        395.24        420.94        32.02 o                         
  41   9   1        246.08        222.90        37.76 o                         
  43   9   1        110.02        165.46        30.71 o                         
   1  11   1       1502.95       1624.98        36.09 o                         
   3  11   1       2635.52       2261.41        31.50 o                         
   5  11   1      29068.89      27917.56        98.05 o                         
   7  11   1      17238.64      16486.50        97.68 o                         
   9  11   1      19189.74      19256.79        91.32 o                         
  11  11   1      14377.91      13932.41        56.34 o                         
  13  11   1       8960.18       8628.07        52.86 o                         
  15  11   1       4291.24       4332.03        34.93 o                         
  17  11   1       2383.72       2325.85        35.80 o                         
  19  11   1       1783.61       1820.46        36.67 o                         
  21  11   1       4991.94       4811.11        39.81 o                         
  23  11   1       5148.38       5348.56        56.79 o                         
  25  11   1       2715.24       2786.52        34.78 o                         
  27  11   1       2540.37       2619.46        48.61 o                         
  29  11   1        881.71        984.55        33.15 o                         
  31  11   1        471.53        508.48        30.80 o                         
  33  11   1        663.96        615.13        32.02 o                         
  35  11   1         61.31         71.80        32.84 o                         
  37  11   1        363.95        304.96        31.42 o                         
  39  11   1        194.33        228.78        30.80 o                         
  41  11   1        297.92        349.48        31.88 o                         
   1  13   1      26246.43      25709.62       147.47 o                         
   3  13   1       8717.35       8439.30        61.65 o                         
   5  13   1       4040.04       4168.76        36.54 o                         
   7  13   1       2286.22       2354.21        34.03 o                         
   9  13   1        621.62        602.29        31.40 o                         
  11  13   1        378.16        410.39        31.85 o                         
  13  13   1       2060.20       2158.78        34.59 o                         
  15  13   1       5385.44       5287.48        36.94 o                         
  17  13   1       5101.77       5046.59        71.36 o                         
  19  13   1       7385.75       7318.31        64.31 o                         
  21  13   1       1515.17       1495.14        34.26 o                         
  23  13   1        452.53        459.84        31.77 o                         
  25  13   1        794.89        753.28        34.04 o                         
  27  13   1        142.89        223.21        38.00 o                         
  29  13   1         86.12         72.60        34.60 o                         
  31  13   1        404.35        474.56        36.40 o                         
  33  13   1       1142.60       1059.16        32.55 o                         
  35  13   1        606.54        520.20        33.14 o                         
  37  13   1        416.29        449.30        31.94 o                         
  39  13   1         52.18         68.72        31.13 o                         
   1  15   1        269.36        309.54        29.15 o                         
   3  15   1       3022.13       2990.13        34.02 o                         
   5  15   1       2321.92       2338.80        33.83 o                         
   7  15   1       9215.41       8945.93        78.65 o                         
   9  15   1       7461.10       7518.20        53.55 o                         
  11  15   1      12431.08      12320.62        79.44 o                         
  13  15   1       2076.73       2080.42        32.22 o                         
  15  15   1        604.93        675.71        31.10 o                         
  17  15   1        167.92        216.76        30.25 o                         
  19  15   1       2044.66       2041.05        41.51 o                         
  21  15   1       1864.16       1829.35        32.01 o                         
  23  15   1        667.57        625.17        31.99 o                         
  25  15   1       2074.92       2064.59        38.09 o                         
  27  15   1       1180.19       1253.67        52.32 o                         
  29  15   1        513.07        510.01        37.12 o                         
  31  15   1        663.51        629.69        32.49 o                         
  33  15   1          0.72         13.20        31.08 o                         
  35  15   1        209.61        150.69        41.91 o                         
  37  15   1         43.07         -6.01        48.68 o                         
   1  17   1       2894.19       2828.29        33.87 o                         
   3  17   1       3089.52       3184.28        37.49 o                         
   5  17   1       2065.40       2008.96        36.72 o                         
   7  17   1        758.09        740.69        30.04 o                         
   9  17   1        871.22        810.25        33.84 o                         
  11  17   1        513.36        556.76        29.96 o                         
  13  17   1       1385.12       1500.61        32.02 o                         
  15  17   1       1474.05       1442.45        36.37 o                         
  17  17   1        367.16        416.02        30.86 o                         
  19  17   1       2036.23       2067.31        53.94 o                         
  21  17   1       1025.69       1035.12        31.55 o                         
  23  17   1       1147.87       1127.92        35.65 o                         
  25  17   1        135.63        156.54        34.11 o                         
  27  17   1         30.40         57.12        31.91 o                         
  29  17   1        155.56        201.90        41.08 o                         
  31  17   1        223.37        180.67        30.44 o                         
  33  17   1        131.20        191.84        33.97 o                         
   1  19   1       1181.44       1172.43        33.75 o                         
   3  19   1        597.77        659.71        31.24 o                         
   5  19   1       1259.17       1274.92        31.85 o                         
   7  19   1        475.84        547.91        33.38 o                         
   9  19   1         71.59        139.68        32.38 o                         
  11  19   1        178.50        278.15        31.01 o                         
  13  19   1       1631.40       1547.98        33.47 o                         
  15  19   1        861.90        853.40        32.36 o                         
  17  19   1        671.24        651.38        30.78 o                         
  19  19   1        515.37        559.52        39.14 o                         
  21  19   1        102.53        138.43        30.63 o                         
  23  19   1        228.73        304.97        32.08 o                         
  25  19   1         59.66         92.49        31.06 o                         
  27  19   1         90.87        103.14        30.59 o                         
   1  21   1        153.18        109.95        41.45 o                         
   3  21   1         61.54          5.14        30.40 o                         
   5  21   1        397.58        372.75        29.35 o                         
   7  21   1       1064.20       1025.97        32.22 o                         
   9  21   1       1128.02       1133.78        33.40 o                         
  11  21   1        255.09        301.36        30.03 o                         
  13  21   1        257.49        251.17        31.36 o                         
  15  21   1         90.93         90.40        33.07 o                         
  17  21   1        176.42        162.95        31.30 o                         
  19  21   1         22.60        104.92        32.00 o                         
  21  21   1         18.15          2.69        42.64 o                         
   1  23   1        490.04        486.68        33.18 o                         
   3  23   1        304.80        301.04        33.72 o                         
   5  23   1         22.44         19.60        33.48 o                         
   7  23   1         27.36        127.11        30.43 o                         
   9  23   1         64.27        122.37        34.34 o                         
  11  23   1         11.66         63.98        31.21 o                         
   6   0   2      13786.92      14922.51       125.56 o                         
  10   0   2       1140.09       1309.51        51.01 o                         
  14   0   2      83075.22      85072.62       450.45 o                         
  18   0   2      78697.75      77585.67       853.92 o                         
  22   0   2      16961.88      17227.02       172.11 o                         
  26   0   2       3968.03       4021.84        95.35 o                         
  30   0   2        380.85        482.80        49.62 o                         
  34   0   2       7183.06       7453.96       250.36 o                         
  38   0   2       2588.71       2343.26        64.97 o                         
  42   0   2        453.84        311.19        50.14 o                         
  46   0   2        160.61         92.88        59.04 o                         
   0   2   2      26092.18      27434.94       245.32 o                         
   2   2   2      11351.96      11308.44        58.80 o                         
   4   2   2       1962.30       1844.44        41.55 o                         
   6   2   2       9320.11       9202.23        57.09 o                         
  10   2   2         53.92         36.57        33.88 o                         
  12   2   2      69019.11      69408.12       442.85 o                         
  14   2   2      28019.59      28664.95        67.32 o                         
  16   2   2       2562.68       2785.97        39.41 o                         
  18   2   2        268.58        235.25        34.07 o                         
  20   2   2       2531.32       2608.89        38.93 o                         
  22   2   2       2582.69       2693.45        39.51 o                         
  24   2   2      18111.03      18687.10       136.31 o                         
  26   2   2        646.27        625.64        35.70 o                         
  28   2   2       5744.49       5766.09        58.35 o                         
  30   2   2         85.59        188.05        35.40 o                         
  32   2   2       1386.84       1342.63        47.94 o                         
  34   2   2        241.59        309.69        33.62 o                         
  36   2   2        670.40        671.52        36.28 o                         
  38   2   2        122.78        215.92        34.07 o                         
  40   2   2        858.93        977.94        40.18 o                         
  42   2   2         13.74         80.88        34.29 o                         
  44   2   2        707.70        581.16        37.27 o                         
  46   2   2         19.08         24.32        55.48 o                         
   2   4   2      38281.75      38126.90       637.56 o                         
   4   4   2      67083.72      67232.02       707.00 o                         
   6   4   2      32508.00      32825.14       358.35 o                         
   8   4   2        459.85        535.80        35.86 o                         
  10   4   2      18501.84      18924.24       121.27 o                         
  12   4   2      17390.95      17004.93       122.60 o                         
  14   4   2       2415.08       2581.68        44.75 o                         
  16   4   2       1802.70       1768.45        40.16 o                         
  18   4   2      10167.93       9875.71        69.47 o                         
  20   4   2      10447.41      10708.69        80.24 o                         
  22   4   2       9671.27       9649.99       113.96 o                         
  24   4   2       5290.94       5520.13        52.23 o                         
  26   4   2       6014.26       6221.54        65.77 o                         
  28   4   2       1982.38       2102.16        47.00 o                         
  30   4   2       1361.25       1388.82        35.76 o                         
  32   4   2       3024.18       3115.69        39.77 o                         
  34   4   2       1683.82       1735.88        60.65 o                         
  36   4   2         33.43         47.30        33.39 o                         
  38   4   2        926.64        922.70        35.20 o                         
  40   4   2         50.75        172.80        49.29 o                         
  42   4   2        468.39        433.73        33.03 o                         
  44   4   2         29.07         65.46        33.75 o                         
   0   6   2      80827.62      79446.26      1240.16 o                         
   2   6   2      16954.87      16686.03        81.16 o                         
   4   6   2      35269.78      35667.99       154.58 o                         
   6   6   2      59016.41      59510.43       405.56 o                         
   8   6   2        735.18        985.74       106.55 o                         
  10   6   2      10601.49      10753.92        50.02 o                         
  12   6   2       4757.41       4806.12        44.10 o                         
  14   6   2      25230.05      25100.79       205.73 o                         
  16   6   2      22179.68      22197.71       187.13 o                         
  18   6   2       1276.72       1181.85        37.33 o                         
  20   6   2      10657.51      11149.49       112.73 o                         
  22   6   2       5907.57       5825.68        69.32 o                         
  24   6   2        772.02        818.32        34.44 o                         
  26   6   2        171.83        208.00        38.00 o                         
  28   6   2        855.76        904.30        35.02 o                         
  30   6   2        884.95        888.14        35.82 o                         
  32   6   2       3154.50       3152.96        37.34 o                         
  34   6   2         22.47        104.96        34.17 o                         
  36   6   2       1652.36       1653.11        36.54 o                         
  38   6   2        228.88        293.15        34.84 o                         
  40   6   2        377.89        410.49        33.53 o                         
  42   6   2         36.17         96.42        34.55 o                         
  44   6   2         83.32         85.43        33.28 o                         
   2   8   2       1762.86       1815.37        36.66 o                         
   4   8   2       2972.59       2914.47        42.51 o                         
   6   8   2      47514.29      46976.55       245.10 o                         
   8   8   2        923.19       1203.53        38.24 o                         
  10   8   2      58996.89      57770.26       348.57 o                         
  12   8   2       4776.64       4674.21        41.14 o                         
  14   8   2       3498.93       3889.67        40.49 o                         
  16   8   2       2223.62       2148.17        43.95 o                         
  18   8   2       2106.22       2222.29        46.93 o                         
  20   8   2        177.63        166.22        35.59 o                         
  22   8   2       6044.97       6267.92        77.86 o                         
  24   8   2       1689.67       1649.51        34.20 o                         
  26   8   2       7932.22       8267.21       131.71 o                         
  28   8   2         96.62        127.56        33.96 o                         
  30   8   2       1687.45       1559.73        36.59 o                         
  32   8   2        432.47        442.25        37.72 o                         
  34   8   2         87.45        130.10        33.24 o                         
  36   8   2         14.38         45.19        34.21 o                         
  38   8   2        583.86        652.43        37.26 o                         
  40   8   2         54.87         52.62        33.49 o                         
  42   8   2        452.50        480.39        35.66 o                         
   0  10   2      57644.14      56719.09       998.46 o                         
   2  10   2       2445.26       2431.58        38.12 o                         
   4  10   2      13742.86      13613.28       120.39 o                         
   6  10   2       2258.09       2557.32        40.12 o                         
   8  10   2       1337.12       1429.72        40.25 o                         
  10  10   2       5585.24       5681.46        49.40 o                         
  12  10   2        321.42        376.50        35.24 o                         
  14  10   2        928.06       1003.65        36.75 o                         
  16  10   2      13915.33      14152.37        88.37 o                         
  18  10   2        198.52        240.92        37.75 o                         
  20  10   2      11855.32      12216.05        84.23 o                         
  22  10   2        546.18        622.21        40.65 o                         
  24  10   2       1622.00       1587.17        43.54 o                         
  26  10   2         64.23         72.54        35.92 o                         
  28  10   2        496.11        523.70        43.55 o                         
  30  10   2        453.70        524.47        46.59 o                         
  32  10   2        635.90        742.96        37.07 o                         
  34  10   2         24.87         61.55        35.41 o                         
  36  10   2       1200.15       1218.27        34.62 o                         
  38  10   2         74.97         76.96        34.18 o                         
  40  10   2        177.78        159.86        34.28 o                         
   2  12   2       3772.98       3899.69        44.02 o                         
   4  12   2      13510.46      13375.47       116.51 o                         
   6  12   2      10997.59      11285.77        95.56 o                         
   8  12   2       2178.41       2253.58        41.12 o                         
  10  12   2       8541.85       8700.90        73.72 o                         
  12  12   2       9855.25       9864.95        79.72 o                         
  14  12   2        808.39        810.76        35.32 o                         
  16  12   2        653.43        746.02        39.15 o                         
  18  12   2        303.60        378.24        37.71 o                         
  20  12   2       4299.48       4588.70        64.22 o                         
  22  12   2       1326.12       1346.34        35.56 o                         
  24  12   2        759.06        772.77        38.99 o                         
  26  12   2       5799.60       5635.24        78.57 o                         
  28  12   2        946.87       1017.31        38.66 o                         
  30  12   2       2109.80       2012.09        39.22 o                         
  32  12   2        140.14        247.07        42.08 o                         
  34  12   2        186.22        187.16        34.27 o                         
  36  12   2         72.10         96.75        32.34 o                         
  38  12   2         10.65         29.19        34.62 o                         
   0  14   2        754.29        788.34        77.44 o                         
   2  14   2       4340.73       4354.88        49.82 o                         
   4  14   2       5422.55       5479.67        55.05 o                         
   6  14   2       5687.59       5853.51        63.94 o                         
   8  14   2       3646.63       3546.76        44.15 o                         
  10  14   2        308.67        311.13        34.52 o                         
  12  14   2        511.22        629.82        33.69 o                         
  14  14   2       3966.99       3998.93        38.87 o                         
  16  14   2        592.52        667.25        34.00 o                         
  18  14   2         37.40         55.48        32.22 o                         
  20  14   2       2191.71       2144.85        35.61 o                         
  22  14   2        992.45       1094.46        34.27 o                         
  24  14   2       2327.88       2327.13        39.01 o                         
  26  14   2         86.86        103.95        36.84 o                         
  28  14   2        956.72        898.26        35.49 o                         
  30  14   2        396.86        463.23        35.75 o                         
  32  14   2         89.23         41.80        36.59 o                         
  34  14   2         53.75        115.97        37.28 o                         
  36  14   2        135.42        144.72        38.86 o                         
   2  16   2       3581.10       3577.11        39.16 o                         
   4  16   2       1090.29       1290.58        37.81 o                         
   6  16   2        281.63        335.99        34.83 o                         
   8  16   2        176.10        152.25        36.99 o                         
  10  16   2          3.77         25.00        34.47 o                         
  12  16   2       1077.18       1069.23        34.89 o                         
  14  16   2       3080.89       3106.29        38.30 o                         
  16  16   2        193.26        254.74        35.95 o                         
  18  16   2       3767.79       3706.32        57.90 o                         
  20  16   2        378.36        453.01        34.89 o                         
  22  16   2        182.89        198.03        33.38 o                         
  24  16   2        583.07        548.14        33.65 o                         
  26  16   2          2.93         -2.02        39.31 o                         
  28  16   2         19.58          6.98        36.36 o                         
  30  16   2        203.22        180.25        35.95 o                         
  32  16   2        149.86        203.08        37.12 o                         
   0  18   2       1001.60        996.12        41.49 o                         
   2  18   2         86.33        115.19        34.41 o                         
   4  18   2        281.10        272.43        34.11 o                         
   6  18   2         97.73        125.61        32.56 o                         
   8  18   2       5938.77       5753.17        41.59 o                         
  10  18   2        569.64        576.07        38.02 o                         
  12  18   2       1866.32       1784.45        59.03 o                         
  14  18   2         63.41        171.51        32.56 o                         
  16  18   2        199.71        206.51        33.57 o                         
  18  18   2        406.76        341.80        43.03 o                         
  20  18   2          0.38         61.46        34.05 o                         
  22  18   2        189.58        124.14        36.63 o                         
  24  18   2        730.30        713.56        36.38 o                         
  26  18   2         37.34         45.13        33.33 o                         
  28  18   2        433.01        396.73        38.87 o                         
   2  20   2       1420.65       1449.17        36.92 o                         
   4  20   2        216.11        286.29        36.48 o                         
   6  20   2        148.11        185.20        32.76 o                         
   8  20   2         88.90        160.98        33.93 o                         
  10  20   2          9.43          1.69        35.09 o                         
  12  20   2        225.83        319.64        45.30 o                         
  14  20   2        196.77        282.06        37.96 o                         
  16  20   2         45.09         50.32        35.88 o                         
  18  20   2        748.21        713.76        49.42 o                         
  20  20   2         98.11        131.72        33.44 o                         
  22  20   2        259.82        173.55        34.24 o                         
   0  22   2         88.27         83.97        48.29 o                         
   2  22   2        216.96        221.92        39.59 o                         
   4  22   2        100.26        183.49        36.40 o                         
   6  22   2        309.06        288.05        35.29 o                         
   8  22   2        192.57        204.27        34.36 o                         
  10  22   2         43.37         19.07        34.72 o                         
  12  22   2        320.94        308.72        35.88 o                         
   5   1   3      18887.91      19068.90       102.37 o                         
   7   1   3      21920.25      21930.51       210.02 o                         
   9   1   3       5381.08       5247.67        54.85 o                         
  11   1   3      13183.28      13081.26        92.67 o                         
  13   1   3       3962.28       3889.11        45.13 o                         
  15   1   3      10160.10       9886.22        60.44 o                         
  17   1   3       3454.02       3473.93        42.37 o                         
  19   1   3        687.64        739.79        34.69 o                         
  21   1   3       7727.92       7702.44        72.69 o                         
  23   1   3       1580.99       1777.67        37.78 o                         
  25   1   3       3130.23       3107.24        56.46 o                         
  27   1   3       5222.43       5593.82       107.35 o                         
  29   1   3       1551.15       1581.85       177.47 o                         
  31   1   3       2144.84       2171.37        50.82 o                         
  33   1   3        228.99        257.20        63.30 o                         
  35   1   3        108.85        163.99        45.48 o                         
  37   1   3        185.91        172.59        43.85 o                         
  39   1   3        216.02        224.04        41.51 o                         
  41   1   3        183.81        232.60        41.25 o                         
  43   1   3        101.53         87.45        41.85 o                         
   1   3   3      34676.11      34773.39       202.14 o                         
   3   3   3       8309.59       7640.99        65.95 o                         
   5   3   3      14647.06      14825.47       117.53 o                         
   7   3   3       3769.46       3937.36        48.18 o                         
   9   3   3        390.75        437.93        73.86 o                         
  11   3   3       1067.67       1133.14        42.74 o                         
  13   3   3      12023.70      12205.77        95.40 o                         
  15   3   3      18631.55      18555.26       132.92 o                         
  17   3   3      19512.58      19935.44       191.55 o                         
  19   3   3      14700.17      15042.68       120.63 o                         
  21   3   3       1730.93       1817.72        39.95 o                         
  23   3   3        293.87        274.44        38.54 o                         
  25   3   3       1604.49       1597.16        39.39 o                         
  27   3   3        181.31        238.44        35.35 o                         
  29   3   3        225.48        311.05        38.13 o                         
  31   3   3        792.59        817.44        40.11 o                         
  33   3   3       1205.42       1408.90        38.85 o                         
  35   3   3        618.38        699.45        38.44 o                         
  37   3   3       1008.09       1006.80        45.90 o                         
  39   3   3        224.72        197.93        37.57 o                         
  41   3   3         93.04         91.06        44.21 o                         
   1   5   3       1808.87       1734.14        41.39 o                         
   3   5   3       2842.22       2999.17        45.85 o                         
   5   5   3       6086.86       5929.37        99.20 o                         
   7   5   3      19821.52      19500.25       179.06 o                         
   9   5   3      19156.13      18914.22       297.88 o                         
  11   5   3      21120.78      20522.36       181.44 o                         
  13   5   3       7294.39       7199.87        77.48 o                         
  15   5   3       1960.51       1987.12        42.68 o                         
  17   5   3       1809.16       1788.92        36.70 o                         
  19   5   3        165.34        196.28        35.51 o                         
  21   5   3        165.84        222.17        35.66 o                         
  23   5   3        796.57        839.20        39.05 o                         
  25   5   3       3592.64       3924.25        43.25 o                         
  27   5   3       2080.63       2366.42        50.24 o                         
  29   5   3       1179.24       1123.80        40.97 o                         
  31   5   3        689.73        742.18        36.75 o                         
  33   5   3         72.64         64.80        38.62 o                         
  35   5   3        193.51        152.23        39.20 o                         
  37   5   3         88.33        123.68        39.34 o                         
  39   5   3        159.50        224.39        47.89 o                         
  41   5   3        355.52        323.70        38.09 o                         
   1   7   3      17774.66      17850.01       326.57 o                         
   3   7   3      21414.65      20929.91       365.94 o                         
   5   7   3       3462.21       3325.39        43.68 o                         
   7   7   3       3437.72       3440.38        43.22 o                         
   9   7   3       2883.54       2840.81        40.57 o                         
  11   7   3       1019.44        987.55        37.62 o                         
  13   7   3       7434.17       7989.99        57.06 o                         
  15   7   3       6200.99       6219.33        50.62 o                         
  17   7   3       2544.96       2612.39        52.04 o                         
  19   7   3       3685.26       3945.39        47.17 o                         
  21   7   3       3177.69       3491.98        41.69 o                         
  23   7   3       2115.35       1923.42        41.76 o                         
  25   7   3        356.89        462.00        36.92 o                         
  27   7   3        167.22        180.28        37.57 o                         
  29   7   3       1087.16       1214.67        42.72 o                         
  31   7   3        398.14        478.01        41.76 o                         
  33   7   3        538.92        611.76        36.86 o                         
  35   7   3        541.75        628.04        41.18 o                         
  37   7   3         78.23         78.76        36.72 o                         
  39   7   3        295.92        264.23        59.92 o                         
   1   9   3       7582.60       7605.62       123.86 o                         
   3   9   3      16182.60      16110.74       273.00 o                         
   5   9   3      10586.78      10330.29       152.37 o                         
   7   9   3       5061.89       5180.25        71.20 o                         
   9   9   3        585.65        626.41        38.06 o                         
  11   9   3        460.47        579.17        36.27 o                         
  13   9   3       7768.50       7500.61        78.74 o                         
  15   9   3       1404.46       1520.37        38.24 o                         
  17   9   3       1581.80       1623.62        48.30 o                         
  19   9   3       1439.72       1646.06        44.48 o                         
  21   9   3        917.61        994.97        43.80 o                         
  23   9   3       1188.24       1270.94        49.10 o                         
  25   9   3       1370.16       1363.11        42.75 o                         
  27   9   3        727.71        773.21        43.74 o                         
  29   9   3       1409.16       1459.44        40.42 o                         
  31   9   3       1740.00       1874.61        55.05 o                         
  33   9   3        501.86        496.26        52.99 o                         
  35   9   3        388.94        472.60        38.41 o                         
  37   9   3         15.15        -28.61        46.25 o                         
  39   9   3        131.44         97.94        45.15 o                         
   1  11   3        119.93        210.71        39.54 o                         
   3  11   3       1784.59       1867.69        40.22 o                         
   5  11   3       4487.06       4521.76        71.95 o                         
   7  11   3       4498.21       4484.77        44.02 o                         
   9  11   3       4129.99       4135.77        58.72 o                         
  11  11   3       2302.02       2391.11        40.70 o                         
  13  11   3       6042.31       6322.26        45.75 o                         
  15  11   3        591.42        564.05        40.20 o                         
  17  11   3        611.18        725.52        47.85 o                         
  19  11   3       1119.22       1073.87        43.89 o                         
  21  11   3        717.61        889.71        48.27 o                         
  23  11   3       1887.10       1889.13        42.06 o                         
  25  11   3       1102.65       1207.62        49.01 o                         
  27  11   3        521.21        537.03        46.80 o                         
  29  11   3        949.91        939.87        67.95 o                         
  31  11   3         80.01         90.25        45.54 o                         
  33  11   3        267.10        256.71        51.83 o                         
  35  11   3         46.18         48.84        44.60 o                         
  37  11   3         42.44        333.96        94.65 o                         
   1  13   3       4228.56       4451.26        92.48 o                         
   3  13   3       3350.51       3377.81        72.89 o                         
   5  13   3        203.17        277.21        37.13 o                         
   7  13   3        488.11        542.75        36.50 o                         
   9  13   3        218.99        272.98        37.69 o                         
  11  13   3        192.12        197.33        39.23 o                         
  13  13   3       2020.68       2018.89        42.79 o                         
  15  13   3       1984.34       2002.85        40.25 o                         
  17  13   3       2873.33       2956.65        44.86 o                         
  19  13   3       3007.52       2932.20        44.14 o                         
  21  13   3        439.40        420.12        44.50 o                         
  23  13   3        668.21        733.37        44.47 o                         
  25  13   3        107.25        234.45        49.43 o                         
  27  13   3        158.82        221.17        45.15 o                         
  29  13   3        119.46        168.61        41.02 o                         
  31  13   3         32.66         84.60        44.40 o                         
  33  13   3        501.35        532.39        43.22 o                         
   1  15   3        131.87        126.94        40.75 o                         
   3  15   3        501.41        571.32        42.29 o                         
   5  15   3        264.42        303.46        36.25 o                         
   7  15   3       2441.96       2413.01        51.26 o                         
   9  15   3       1680.71       1673.13        39.27 o                         
  11  15   3       2446.95       2430.96        51.55 o                         
  13  15   3        974.50        978.17        38.92 o                         
  15  15   3        666.28        689.58        45.37 o                         
  17  15   3        411.54        417.20        39.72 o                         
  19  15   3        144.86        226.06        37.90 o                         
  21  15   3        446.67        544.12        41.08 o                         
  23  15   3        572.81        570.58        45.39 o                         
  25  15   3        374.87        436.22        46.46 o                         
  27  15   3        616.58        541.44        47.83 o                         
  29  15   3        201.37        178.67        50.10 o                         
   1  17   3       1685.75       1734.53       100.69 o                         
   3  17   3       1038.98       1123.24        40.27 o                         
   5  17   3       1108.23       1119.81        41.74 o                         
   7  17   3        156.38        241.87        38.92 o                         
   9  17   3          7.22         35.42        56.59 o                         
  11  17   3        605.50        589.46        49.85 o                         
  13  17   3        228.53        192.61        38.01 o                         
  15  17   3        160.26        241.98        38.97 o                         
  17  17   3        215.98        271.75        36.08 o                         
  19  17   3        382.11        520.24        65.74 o                         
  21  17   3        319.33        282.97        36.90 o                         
  23  17   3        275.95        245.70        40.57 o                         
  25  17   3         92.59         50.54        40.82 o                         
   1  19   3        844.46        855.00        44.02 o                         
   3  19   3         59.94        145.34        41.39 o                         
   5  19   3        287.79        287.99        35.99 o                         
   7  19   3         93.09         99.88        37.20 o                         
   9  19   3          5.28         37.67        38.29 o                         
  11  19   3        251.43        187.46        38.49 o                         
  13  19   3        248.50        308.46        46.88 o                         
  15  19   3        401.62        366.69        44.66 o                         
  17  19   3        341.25        298.19        39.30 o                         
  19  19   3         12.52         69.36        36.26 o                         
   1  21   3         83.67        165.57        51.41 o                         
   3  21   3         13.62        -14.37        43.18 o                         
   5  21   3        260.83        290.70        36.77 o                         
   7  21   3        152.96        173.57        38.68 o                         
   8   0   4       1538.01       1622.47        90.17 o                         
  12   0   4        297.47        329.61       104.11 o                         
  16   0   4       8671.39       9016.55        73.94 o                         
  20   0   4       6257.42       6515.80        77.24 o                         
  24   0   4       1678.00       1549.15        69.92 o                         
  28   0   4        433.59        371.02        96.31 o                         
  32   0   4        946.51        999.86        65.66 o                         
  36   0   4        535.01        600.93       153.42 o                         
   8   2   4        180.63         94.78        87.74 o                         
  10   2   4      11825.79      12105.01       119.72 o                         
  12   2   4       1666.06       1756.29        70.20 o                         
  14   2   4       1600.24       1594.08        51.87 o                         
  16   2   4         90.35        183.79        53.18 o                         
  18   2   4        370.25        366.46        44.78 o                         
  20   2   4       1184.56       1230.80        44.46 o                         
  22   2   4       2346.43       2493.73        44.65 o                         
  24   2   4        281.82        369.80        45.97 o                         
  26   2   4       2929.01       3077.95        50.08 o                         
  28   2   4        270.70        342.68        44.98 o                         
  30   2   4       1153.39       1149.10        51.08 o                         
  32   2   4         41.20         73.47        58.12 o                         
  34   2   4        212.06        250.98        45.22 o                         
  36   2   4         21.79        101.11        53.34 o                         
  38   2   4         48.69         70.35        43.85 o                         
   4   4   4       5090.22       5165.29       111.28 o                         
   6   4   4       4386.00       4590.21        73.36 o                         
   8   4   4       3805.18       3846.06       107.31 o                         
  10   4   4       1968.95       1985.69        54.03 o                         
  12   4   4       4274.20       4336.97        53.24 o                         
  14   4   4       2718.29       2773.57        47.40 o                         
  16   4   4       2042.17       2070.49        69.37 o                         
  18   4   4        429.16        425.44        40.39 o                         
  20   4   4       2387.08       2314.50        44.50 o                         
  22   4   4        595.39        552.74        36.70 o                         
  24   4   4       2079.38       2112.25        43.61 o                         
  26   4   4         52.93         78.73        35.70 o                         
  28   4   4        523.81        662.01        39.05 o                         
  30   4   4        180.03        181.84        37.21 o                         
  32   4   4        438.78        480.51        44.32 o                         
  34   4   4          8.85         72.79        44.13 o                         
  36   4   4        288.01        279.44        55.90 o                         
   2   6   4       8792.05       8947.63       296.78 o                         
   4   6   4       5333.58       5259.25        96.79 o                         
   6   6   4       1028.14       1145.88        69.76 o                         
   8   6   4        517.01        560.14        50.31 o                         
  10   6   4       1095.21       1168.20        46.94 o                         
  12   6   4       1843.46       2003.62        47.50 o                         
  14   6   4       3773.65       3931.99        80.79 o                         
  16   6   4        652.27        674.53        46.88 o                         
  18   6   4       4462.41       4520.32        56.14 o                         
  20   6   4       1944.48       2050.90        48.67 o                         
  22   6   4       1100.15       1110.48        44.56 o                         
  24   6   4        295.00        363.99        44.04 o                         
  26   6   4        223.18        224.12        41.40 o                         
  28   6   4         53.14         55.15        39.77 o                         
  30   6   4        512.11        586.05        38.26 o                         
  32   6   4        210.37        245.16        37.33 o                         
  34   6   4        723.61        726.60        39.65 o                         
  36   6   4        134.20        155.43        37.61 o                         
   0   8   4        216.67        217.58        59.90 o                         
   2   8   4        739.45        834.67        58.39 o                         
   4   8   4       1561.80       1676.68        69.74 o                         
   6   8   4        510.63        593.87        62.97 o                         
   8   8   4       9236.92       9454.43       203.83 o                         
  10   8   4          1.47        100.90        45.68 o                         
  12   8   4       3302.58       3452.17        86.51 o                         
  14   8   4        403.45        496.11        44.42 o                         
  16   8   4        633.52        600.35        50.51 o                         
  18   8   4        509.99        430.92        45.19 o                         
  20   8   4        239.86        342.84        46.73 o                         
  22   8   4        265.69        269.21        48.73 o                         
  24   8   4       1533.76       1702.60        44.49 o                         
  26   8   4        109.59        167.32        50.18 o                         
  28   8   4       1135.00       1191.53        49.40 o                         
  30   8   4         19.83         76.37        42.23 o                         
  32   8   4        219.93        278.87        43.69 o                         
  34   8   4         52.92         78.49        43.66 o                         
   2  10   4       4466.27       4529.26       157.70 o                         
   4  10   4       1011.24       1026.32        41.47 o                         
   6  10   4       1925.65       1785.16        62.63 o                         
   8  10   4        163.55        194.18        37.33 o                         
  10  10   4        744.03        730.30        38.08 o                         
  12  10   4        338.38        283.73        44.65 o                         
  14  10   4       2222.71       2351.78        85.11 o                         
  16  10   4         69.08        128.21        43.55 o                         
  18  10   4       3087.84       3398.17        55.63 o                         
  20  10   4        146.02        128.95        50.58 o                         
  22  10   4        786.74        835.38        46.51 o                         
  24  10   4        230.79        236.00        45.36 o                         
  26  10   4        133.87        156.82        48.70 o                         
  28  10   4         57.34        -60.16        77.70 o                         
  30  10   4        139.28        124.48        44.93 o                         
  32  10   4         45.88        136.95        46.37 o                         
   0  12   4          2.37         13.08        66.51 o                         
   2  12   4        864.89        947.52        61.37 o                         
   4  12   4        749.80        813.81        41.03 o                         
   6  12   4        943.09        950.15        41.53 o                         
   8  12   4       2156.42       2207.68        53.93 o                         
  10  12   4        246.22        284.68        36.38 o                         
  12  12   4       2307.75       2264.53        41.19 o                         
  14  12   4        864.62        880.83        45.16 o                         
  16  12   4       1271.52       1258.04        51.41 o                         
  18  12   4         91.40         95.21        46.68 o                         
  20  12   4        259.60        328.79        51.15 o                         
  22  12   4        418.47        412.91        46.77 o                         
  24  12   4        120.94        174.15        49.36 o                         
  26  12   4         15.27         78.38        49.46 o                         
  28  12   4        384.48        316.36        72.53 o                         
  30  12   4         45.70         85.63        61.53 o                         
   2  14   4        454.94        566.80        71.87 o                         
   4  14   4        611.56        647.91        42.24 o                         
   6  14   4       1030.24       1067.39        49.18 o                         
   8  14   4         88.10        142.38        42.17 o                         
  10  14   4        880.40        836.90        41.68 o                         
  12  14   4        663.10        735.10        38.01 o                         
  14  14   4        315.51        282.51        38.36 o                         
  16  14   4        100.51        119.05        38.11 o                         
  18  14   4        398.06        459.96        61.15 o                         
  20  14   4        208.64        196.29        47.09 o                         
  22  14   4        253.86        246.65        47.07 o                         
  24  14   4         98.12         68.76        50.27 o                         
  26  14   4        250.70        296.19        48.35 o                         
   0  16   4       1478.63       1356.90       132.83 o                         
   2  16   4        110.49        236.75        50.25 o                         
   4  16   4        572.55        598.44        50.04 o                         
   6  16   4        274.82        273.40        43.12 o                         
   8  16   4         89.45        168.42        37.50 o                         
  10  16   4         26.81         63.78        39.33 o                         
  12  16   4         95.24         58.92        39.19 o                         
  14  16   4         36.88         63.12        39.30 o                         
  16  16   4        751.12        715.92        46.25 o                         
  18  16   4         75.82        212.42        44.86 o                         
  20  16   4        262.07        224.91        46.32 o                         
   2  18   4         19.32        127.34        47.88 o                         
   4  18   4        218.19        108.20        47.37 o                         
   6  18   4        581.22        594.41        42.16 o                         
   8  18   4         61.24         73.47        37.83 o                         
  10  18   4        541.30        566.50        39.84 o                         
  12  18   4         42.37         55.02        38.29 o                         
  13   1   5       1747.08       1830.06        94.14 o                         
  15   1   5         77.88        112.43       106.42 o                         
  17   1   5        367.09        420.77        70.62 o                         
  19   1   5        404.59        475.40       103.86 o                         
  21   1   5         96.40        157.67        67.31 o                         
  23   1   5        579.78        613.15        51.80 o                         
  25   1   5        356.60        315.29        58.26 o                         
  27   1   5        121.04        128.22        43.26 o                         
  29   1   5        215.32        223.18        52.69 o                         
  31   1   5         50.06         90.68        45.61 o                         
  11   3   5         10.03        -50.65        88.77 o                         
  13   3   5        291.24        233.30        89.28 o                         
  15   3   5        539.57        539.37        93.11 o                         
  17   3   5        658.52        602.43        94.01 o                         
  19   3   5       1151.14       1201.05        74.06 o                         
  21   3   5        447.29        385.84        52.72 o                         
  23   3   5        410.35        364.40        52.89 o                         
  25   3   5        162.60        161.60        59.08 o                         
  27   3   5        105.97        181.09        59.94 o                         
  29   3   5        268.43        268.28        56.06 o                         
  31   3   5         65.79        189.12        63.31 o                         
  11   5   5       1075.34       1093.58        74.31 o                         
  13   5   5        217.35        291.62        74.18 o                         
  15   5   5        115.08         13.05        89.66 o                         
  17   5   5        509.09        380.64        77.00 o                         
  19   5   5         27.43         16.61       144.15 o                         
  21   5   5        341.05        388.41        57.70 o                         
  23   5   5        424.54        443.84        53.26 o                         
  25   5   5        477.56        529.28        96.14 o                         
  27   5   5        706.10        723.20        91.08 o                         
  29   5   5        252.01        222.92        56.35 o                         
   5   7   5       1301.31       1352.59        99.64 o                         
   7   7   5        318.17        424.26        98.36 o                         
   9   7   5        737.69        715.97        69.93 o                         
  11   7   5        601.86        602.42        58.58 o                         
  13   7   5        696.56        824.44        59.07 o                         
  15   7   5        439.81        519.26        53.28 o                         
  17   7   5        631.71        725.28        52.58 o                         
  19   7   5        739.15        730.68        47.92 o                         
  21   7   5        389.95        403.25        47.66 o                         
  23   7   5        270.99        258.95        49.62 o                         
  25   7   5        171.25        145.25        46.13 o                         
  27   7   5        185.36        297.62        49.96 o                         
   1   9   5        623.61        776.33        57.14 o                         
   3   9   5        104.23        161.17        73.51 o                         
   5   9   5        303.13        341.93        69.91 o                         
   7   9   5        317.94        488.72        71.25 o                         
   9   9   5        577.30        648.82        79.67 o                         
  11   9   5       1330.89       1253.36        53.72 o                         
  13   9   5        523.23        635.52        66.97 o                         
  15   9   5        860.91        764.29        78.19 o                         
  17   9   5        504.07        569.43        51.43 o                         
  19   9   5         47.67          7.33        53.65 o                         
  21   9   5        614.75        554.26        45.89 o                         
  23   9   5        119.14        246.44        59.70 o                         
  25   9   5        116.34        114.91        50.09 o                         
   1  11   5        262.97        314.44        46.03 o                         
   3  11   5         89.34        122.04        47.55 o                         
   5  11   5        523.19        587.62        53.53 o                         
   7  11   5        523.65        511.01        76.07 o                         
   9  11   5        547.52        549.14        48.99 o                         
  11  11   5        619.66        621.97        52.86 o                         
  13  11   5         87.61         64.68        49.79 o                         
  15  11   5        188.41        143.66        53.80 o                         
  17  11   5         12.60        -28.85        47.71 o                         
  19  11   5         15.32         52.33        46.65 o                         
  21  11   5        277.56        258.17        49.89 o                         
   1  13   5        633.05        585.27        54.25 o                         
   3  13   5        185.50        240.03        47.63 o                         
   5  13   5        531.57        449.37        50.43 o                         
   7  13   5         13.93          8.06        70.51 o                         
   9  13   5        173.05         99.47        59.38 o                         
  11  13   5         67.10        131.92        54.48 o                         
  13  13   5         22.40        133.85        76.59 o                         
  15  13   5        118.90        184.44        63.55 o                         
  17  13   5        116.81         83.00        47.16 o                         
   1  15   5         16.57        132.44        56.12 o                         
   3  15   5        194.46        212.45        48.82 o                         
   5  15   5        195.22        211.31        54.97 o                         
   7  15   5        273.31        306.56        52.50 o                         
   9  15   5        280.61        281.72        53.29 o                         
                                                                                
