# Supplementary material for: Syntheses and crystal structures of bis­(4-methyl­pyridine-κN)bis­(seleno­cyanato-κN)zinc(II) and catena-poly[[bis­(4-methyl­pyridine-κN)cadmium(II)]-di-μ-seleno­cyanato-κ2 N:Se;κ2 Se:N]
Source: Acta Crystallogr E Crystallogr Commun. 2023 Feb 7;79(Pt 3):136–41. doi: 10.1107/S2056989023000920 (PMC9993905; doi:10.1107/S2056989023000920)
Supplement: Supplementary file 3 [file e-79-00136-IIsup9.hkl]

data_II                                                                         
_shelx_title ' Cd(NCSe)2(4-pic)2 in C2/c at RT'                                 
_shelx_refln_list_code          4                                               
_shelx_F_calc_maximum      415.76                                               
_exptl_crystal_F_000      1936.00                                               
_reflns_d_resolution_high  0.8106                                               
                                                                                
loop_                                                                           
 _space_group_symop_operation_xyz                                               
 'x, y, z'                                                                      
 '-x, y, -z+1/2'                                                                
 'x+1/2, y+1/2, z'                                                              
 '-x+1/2, y+1/2, -z+1/2'                                                        
 '-x, -y, -z'                                                                   
 'x, -y, z-1/2'                                                                 
 '-x+1/2, -y+1/2, -z'                                                           
 'x+1/2, -y+1/2, z-1/2'                                                         
                                                                                
_cell_length_a    20.7296                                                       
_cell_length_b     9.4896                                                       
_cell_length_c    19.7364                                                       
_cell_angle_alpha  90.000                                                       
_cell_angle_beta  113.794                                                       
_cell_angle_gamma  90.000                                                       
                                                                                
_shelx_F_squared_multiplier     1.000                                           
                                                                                
loop_                                                                           
 _refln_index_h                                                                 
 _refln_index_k                                                                 
 _refln_index_l                                                                 
 _refln_F_squared_calc                                                          
 _refln_F_squared_meas                                                          
 _refln_F_squared_sigma                                                         
 _refln_observed_status                                                         
   2   0   0          0.88         47.52       155.85 o                         
   4   0   0      15749.89      16742.63       181.42 o                         
   6   0   0          0.01        196.55       115.30 o                         
   8   0   0        709.13        570.05        96.33 o                         
  10   0   0        601.96        566.01        85.66 o                         
  14   0   0         79.68        254.86        83.98 o                         
  16   0   0        216.00        290.87        85.19 o                         
  18   0   0         73.40        134.98        66.97 o                         
  20   0   0       3445.70       3514.66        82.91 o                         
  22   0   0         35.65         86.24        82.61 o                         
   1   1   0      71395.62      77683.81      1156.27 o                         
   3   1   0       9819.12      10268.43       111.59 o                         
   5   1   0       9178.75       9308.56       106.16 o                         
   7   1   0      37454.29      36056.91       118.41 o                         
   9   1   0        110.09        183.34        65.70 o                         
  11   1   0      19949.37      19318.56       217.18 o                         
  13   1   0      19125.21      18556.86        90.15 o                         
  15   1   0         24.87        125.89        67.44 o                         
  17   1   0       1178.06       1340.22        50.70 o                         
  19   1   0       4939.90       5072.60        85.41 o                         
  21   1   0         36.67        112.53        49.61 o                         
  23   1   0        552.26        519.38        50.02 o                         
   2   2   0      11298.63      11158.19       139.80 o                         
   4   2   0       6394.96       6346.67        96.09 o                         
   8   2   0        198.21        266.22        59.51 o                         
  10   2   0       4151.59       4180.59        64.49 o                         
  12   2   0        725.16        770.50        55.69 o                         
  14   2   0       3194.11       3034.47        74.45 o                         
  16   2   0        118.67        269.38        50.57 o                         
  18   2   0      28587.28      28471.34       367.57 o                         
  20   2   0         63.41        128.14        49.85 o                         
  22   2   0        710.20        788.52        51.08 o                         
   3   3   0        657.46        507.15        92.34 o                         
   5   3   0      32822.89      31672.24       269.47 o                         
   7   3   0      47194.07      45077.14       154.33 o                         
   9   3   0        730.32        787.31        63.14 o                         
  11   3   0       2530.35       2672.58        61.62 o                         
  13   3   0       5205.13       5245.87        74.27 o                         
  15   3   0        513.92        553.81        56.35 o                         
  17   3   0       3807.04       3936.25        60.39 o                         
  19   3   0       1961.88       2018.73        68.09 o                         
  21   3   0         27.00         42.63        52.31 o                         
   2   4   0        512.37        606.55        95.27 o                         
   4   4   0      27006.07      26996.80       602.01 o                         
   6   4   0      10024.67       9011.49        80.22 o                         
   8   4   0       7949.27       7842.16       100.86 o                         
  10   4   0        302.20        363.17        53.95 o                         
  12   4   0      26508.83      27554.14       345.67 o                         
  14   4   0         31.40         78.57        56.19 o                         
  16   4   0       2752.34       2710.75        60.97 o                         
  18   4   0        406.17        484.64        56.66 o                         
  20   4   0       1379.44       1299.81        75.39 o                         
   1   5   0      19806.56      19247.41       185.07 o                         
   3   5   0       3310.73       2644.68        85.78 o                         
   5   5   0        303.02        242.74        81.48 o                         
   7   5   0        154.15        198.38        74.77 o                         
   9   5   0       3154.26       3129.76        70.20 o                         
  11   5   0       7928.59       7978.09        74.01 o                         
  13   5   0        656.98        678.91        60.62 o                         
  15   5   0        591.91        625.64        55.47 o                         
  17   5   0         93.57        125.69        51.77 o                         
  19   5   0         25.50         91.74        54.19 o                         
  21   5   0        231.95        280.87        54.88 o                         
   2   6   0      10812.80      10513.20       125.89 o                         
   4   6   0        736.45        656.90        91.57 o                         
   6   6   0       6371.60       6134.80       106.06 o                         
   8   6   0        138.37        268.88        95.44 o                         
  10   6   0       7399.11       7130.84       155.65 o                         
  12   6   0       4785.15       4884.20       133.45 o                         
  14   6   0       1468.99       1488.57        60.59 o                         
  16   6   0        274.84        356.53        56.93 o                         
  18   6   0       1569.32       1492.80        57.35 o                         
  20   6   0         73.79         94.46        58.46 o                         
   1   7   0       2258.02       2127.85        84.74 o                         
   3   7   0       7938.03       7700.29        92.68 o                         
   5   7   0        669.49        732.26        96.60 o                         
   7   7   0         26.32         83.13        90.21 o                         
   9   7   0       2745.60       2713.11       185.15 o                         
  11   7   0         92.35         10.61       105.64 o                         
  13   7   0        776.62        795.24        67.65 o                         
  15   7   0        664.28        572.87        73.12 o                         
  17   7   0        751.71        697.92        75.00 o                         
   0   8   0       1804.47       1929.50       132.37 o                         
   2   8   0         33.16         95.86        80.77 o                         
   4   8   0       3466.19       3553.82       147.74 o                         
   6   8   0       6768.41       6865.38       262.04 o                         
   8   8   0       1438.69       1416.41        89.62 o                         
  10   8   0         16.33         25.89        86.89 o                         
  12   8   0        290.82        329.07       140.72 o                         
  14   8   0          3.14        108.08        75.83 o                         
  16   8   0       1071.68        972.06       234.05 o                         
   1   9   0        101.48        199.55        73.88 o                         
   3   9   0        426.91        391.40        81.88 o                         
   5   9   0        472.85        582.50        80.33 o                         
   7   9   0        784.09        727.14       150.58 o                         
   9   9   0        316.87        376.27       179.59 o                         
  11   9   0         80.01        128.19        82.80 o                         
  13   9   0         24.84         -1.81        87.64 o                         
   0  10   0       5940.53       5821.51       183.29 o                         
   2  10   0        437.61        523.47        59.04 o                         
   4  10   0          0.89         47.71        75.11 o                         
   6  10   0         45.89        -44.95        90.19 o                         
   8  10   0         16.54        -56.94        84.55 o                         
  10  10   0        395.54        346.94       141.65 o                         
  12  10   0       1237.50       1093.47        90.62 o                         
   1  11   0        191.38        272.26        51.09 o                         
   3  11   0         14.12        251.41        83.23 o                         
   5  11   0          3.47         18.46       107.57 o                         
   7  11   0          2.25         45.68        85.90 o                         
 -23   1   1         72.87        170.92        48.22 o                         
 -21   1   1       2831.23       2793.06        81.05 o                         
 -19   1   1       2849.99       3050.64        53.38 o                         
 -17   1   1        639.87        789.86        66.97 o                         
 -15   1   1       1946.67       1863.64        61.00 o                         
 -13   1   1      26519.70      26782.00       156.18 o                         
 -11   1   1        876.11        830.57        58.95 o                         
  -9   1   1      24521.79      23626.62       104.29 o                         
  -7   1   1      47732.29      46992.11       245.02 o                         
  -5   1   1       3881.38       3824.53        94.65 o                         
  -3   1   1      28904.11      30934.55       159.11 o                         
  -1   1   1     136599.72     134822.45     10771.95 o                         
   1   1   1      13872.72      15313.17       319.36 o                         
   3   1   1     110421.67     107328.83       459.50 o                         
   5   1   1       9531.37       9451.54        92.45 o                         
   7   1   1       2298.07       2309.82        65.12 o                         
   9   1   1       7904.04       7642.06        66.24 o                         
  11   1   1      42293.12      40839.30       108.04 o                         
  13   1   1        506.18        581.20        55.13 o                         
  15   1   1       8036.51       8092.85        64.23 o                         
  17   1   1       2725.88       2833.41        51.06 o                         
  19   1   1         43.96        113.37        48.33 o                         
  21   1   1        787.95        817.10        48.63 o                         
 -22   2   1        284.76        287.19        55.91 o                         
 -20   2   1        973.51       1031.63        55.35 o                         
 -18   2   1        133.17        176.12        52.13 o                         
 -16   2   1         98.62        135.24        51.60 o                         
 -14   2   1       3801.39       3852.07        65.32 o                         
 -12   2   1        153.67        163.44        57.38 o                         
 -10   2   1       1088.49       1286.64        62.02 o                         
  -8   2   1      13097.20      13017.29       122.13 o                         
  -6   2   1       3826.32       4171.86        79.06 o                         
  -4   2   1        473.11        381.51        83.84 o                         
  -2   2   1      44327.85      43457.35       464.12 o                         
   0   2   1      10652.99      10820.35       333.71 o                         
   2   2   1      30581.75      31450.96       543.02 o                         
   4   2   1      22968.91      22609.74       196.86 o                         
   6   2   1       4891.58       4949.61        75.51 o                         
   8   2   1       5618.27       5192.28        68.63 o                         
  10   2   1       8389.13       7740.57        68.95 o                         
  12   2   1       5191.05       5117.81        63.21 o                         
  14   2   1        317.88        341.24        56.88 o                         
  16   2   1        612.87        801.99        62.12 o                         
  18   2   1        428.52        532.73        48.62 o                         
  20   2   1         93.45        127.38        47.55 o                         
  22   2   1        283.22        269.07        53.33 o                         
 -23   3   1          7.41        115.13        53.64 o                         
 -21   3   1          2.03         52.00        50.44 o                         
 -19   3   1       8516.55       8541.07       209.38 o                         
 -17   3   1       1900.63       1776.92        55.83 o                         
 -15   3   1      12310.17      12237.51       197.94 o                         
 -13   3   1        570.15        617.35        56.11 o                         
 -11   3   1       1568.71       1414.11        58.74 o                         
  -9   3   1          0.67         25.58        59.33 o                         
  -7   3   1     109308.17     105589.20       412.25 o                         
  -5   3   1      10358.97       9879.94       132.89 o                         
  -3   3   1     115909.68     109590.41       399.81 o                         
  -1   3   1       6525.15       6743.49       199.99 o                         
   1   3   1       9232.61       8712.19       290.37 o                         
   3   3   1      12760.91      12115.32       184.24 o                         
   7   3   1        189.90        193.74        63.03 o                         
   9   3   1      25181.05      25180.40       111.40 o                         
  11   3   1       1831.87       1884.97        60.95 o                         
  13   3   1       3788.60       3860.87        61.93 o                         
  15   3   1       2161.96       2129.16        56.97 o                         
  17   3   1      19198.51      19672.67       316.17 o                         
  19   3   1         51.94        114.52        51.50 o                         
  21   3   1        885.46        853.19        51.96 o                         
 -22   4   1         40.19         85.78        56.12 o                         
 -20   4   1       1162.53       1272.20        55.02 o                         
 -18   4   1        258.21        220.06        54.95 o                         
 -16   4   1        544.14        583.74        56.39 o                         
 -14   4   1       6486.03       6503.54       141.49 o                         
 -12   4   1       1260.93       1150.63        61.83 o                         
 -10   4   1        683.72        610.92        64.96 o                         
  -8   4   1      29418.92      28881.53        99.97 o                         
  -6   4   1       1507.86       1250.04        73.50 o                         
  -4   4   1       5240.88       5695.84       112.43 o                         
  -2   4   1      46488.64      44809.09       853.16 o                         
   2   4   1        853.54        774.64        99.99 o                         
   4   4   1      34842.05      33160.59       983.96 o                         
   6   4   1        425.58        314.07        60.06 o                         
   8   4   1         51.65         54.12        58.29 o                         
  10   4   1       8644.03       8883.67       119.86 o                         
  12   4   1        435.73        571.87        60.46 o                         
  14   4   1        421.35        321.37        70.55 o                         
  16   4   1       5333.33       5366.69       101.53 o                         
  18   4   1       1710.05       1661.55       105.33 o                         
  20   4   1         21.29        102.74        49.58 o                         
 -21   5   1       1938.41       1700.48        57.63 o                         
 -19   5   1        156.77        256.51        56.51 o                         
 -17   5   1        147.84        229.88        59.21 o                         
 -15   5   1        211.28        256.97        55.83 o                         
 -13   5   1      23766.55      23996.59       497.24 o                         
 -11   5   1        835.21        853.15        79.88 o                         
  -9   5   1      16210.52      16392.72       158.30 o                         
  -7   5   1       1645.71       1677.70        68.72 o                         
  -5   5   1       6274.55       6181.68       183.97 o                         
  -3   5   1         50.77        157.54        88.89 o                         
  -1   5   1     168265.84     165666.59       400.82 o                         
   1   5   1       2504.06       2466.84       121.31 o                         
   3   5   1      17596.05      16299.40       119.10 o                         
   5   5   1        967.53       1020.15        91.32 o                         
   7   5   1        882.55        811.08        78.02 o                         
   9   5   1       1157.94       1147.07        80.09 o                         
  11   5   1      52551.81      52822.00       813.89 o                         
  13   5   1        731.66        857.72        78.45 o                         
  15   5   1       3511.73       3574.29        86.89 o                         
  17   5   1        120.91        263.75        56.59 o                         
  19   5   1         41.86         50.30        56.97 o                         
 -20   6   1       1350.25       1326.48       134.93 o                         
 -18   6   1         18.68         59.19        85.09 o                         
 -16   6   1        249.99        250.22        78.18 o                         
 -14   6   1       3754.42       3601.41       129.02 o                         
 -12   6   1       3167.48       3295.57       142.99 o                         
 -10   6   1        481.66        544.93        62.91 o                         
  -8   6   1       8052.60       8211.31       160.28 o                         
  -6   6   1         17.77         23.06        94.55 o                         
  -4   6   1        943.91        831.44        91.91 o                         
  -2   6   1      23166.93      22194.61       132.98 o                         
   0   6   1      17671.10      16729.32       173.01 o                         
   2   6   1       1559.47       1505.04        89.38 o                         
   4   6   1       9847.10       9867.26       108.49 o                         
   6   6   1       1413.69       1441.63        97.69 o                         
   8   6   1        272.33        290.29       129.42 o                         
  10   6   1       9756.05       9580.66       307.72 o                         
  12   6   1       2603.34       2561.48        77.96 o                         
  14   6   1        808.66        799.00        55.67 o                         
  16   6   1        941.60       1038.98        57.97 o                         
  18   6   1         65.45        170.54        58.76 o                         
 -19   7   1       2449.42       2421.63       182.37 o                         
 -17   7   1        122.59         97.08        61.65 o                         
 -15   7   1       2548.12       2387.13       133.81 o                         
 -13   7   1          0.03         38.56        63.82 o                         
 -11   7   1       1091.63       1108.02       165.42 o                         
  -9   7   1          1.50         70.03       111.63 o                         
  -7   7   1      18271.32      17998.57       536.23 o                         
  -5   7   1         31.20         17.80        87.03 o                         
  -3   7   1      17269.69      17711.55       114.84 o                         
  -1   7   1         70.20        157.09        89.87 o                         
   1   7   1        907.02        880.26        86.41 o                         
   3   7   1        479.74        507.56        88.08 o                         
   5   7   1      18356.21      19051.50       336.15 o                         
   7   7   1        126.82        215.71        87.35 o                         
   9   7   1       7875.00       7670.08       448.21 o                         
  11   7   1         43.37        197.99        77.76 o                         
  13   7   1          6.49         75.81        79.03 o                         
  15   7   1         23.13         20.66        70.11 o                         
  17   7   1       3062.22       2870.92       271.44 o                         
 -16   8   1        251.85        240.97        94.00 o                         
 -14   8   1        408.18        411.54       145.78 o                         
 -12   8   1         30.54         86.79       104.97 o                         
 -10   8   1        115.84         21.88        78.25 o                         
  -8   8   1       1799.13       1793.27        82.31 o                         
  -6   8   1       4185.60       4019.52       274.86 o                         
  -4   8   1       4537.12       4393.07        86.06 o                         
  -2   8   1       3726.16       3748.64        90.29 o                         
   0   8   1         10.50         85.74        58.54 o                         
   2   8   1        274.38        339.14        74.06 o                         
   4   8   1       3799.66       4024.02       113.78 o                         
   6   8   1       2397.72       2487.22        95.27 o                         
   8   8   1       1702.43       1703.51        93.64 o                         
  10   8   1        764.13        621.65        95.08 o                         
  12   8   1          9.54        121.68       196.79 o                         
  14   8   1         15.08        241.19        88.64 o                         
  16   8   1       1313.58       1282.72       269.72 o                         
 -15   9   1          7.54         23.21        92.54 o                         
 -13   9   1       1813.40       1820.48       386.32 o                         
 -11   9   1         60.65        112.93        75.86 o                         
  -9   9   1       1122.59       1222.35       245.86 o                         
  -7   9   1        228.37        142.23       198.39 o                         
  -5   9   1       1873.03       1681.62        79.22 o                         
  -3   9   1          4.13        126.20        71.55 o                         
  -1   9   1       2934.65       2911.69        61.13 o                         
   1   9   1        237.65        235.43        57.34 o                         
   3   9   1       4950.95       4969.96        94.49 o                         
   5   9   1        207.34        264.32        82.20 o                         
   7   9   1       1877.05       1688.15       109.18 o                         
   9   9   1          0.37         -1.70       175.88 o                         
  11   9   1       1144.20       1151.82       204.96 o                         
  13   9   1          0.56        213.08        92.66 o                         
 -12  10   1        890.05        951.20       386.57 o                         
 -10  10   1        230.57        256.45        79.13 o                         
  -8  10   1         27.29        -78.95        85.83 o                         
  -6  10   1        108.39         17.78        90.05 o                         
  -4  10   1         40.61        182.86        70.34 o                         
  -2  10   1        605.98        622.84        52.62 o                         
   0  10   1       2509.34       2511.57        61.47 o                         
   2  10   1        541.19        520.21        54.66 o                         
   4  10   1          8.85        -12.24        63.99 o                         
   6  10   1          1.65        219.66       141.98 o                         
   8  10   1        185.08        319.29        84.68 o                         
  10  10   1        316.51        374.53       205.47 o                         
  -7  11   1        449.47        393.04        87.63 o                         
  -5  11   1         90.38         54.69        60.91 o                         
  -3  11   1        473.84        447.96        52.56 o                         
  -1  11   1         65.55        198.93        51.29 o                         
   1  11   1       1438.75       1408.79        55.98 o                         
   3  11   1         50.24         84.97        55.82 o                         
   5  11   1        152.92        -58.22        72.37 o                         
   7  11   1         53.76        210.64        91.20 o                         
 -24   0   2         37.73         87.82       107.40 o                         
 -22   0   2      11348.27      11103.36       603.35 o                         
 -20   0   2         92.23         35.75       102.61 o                         
 -18   0   2         41.81        140.24        65.56 o                         
 -16   0   2         27.97        106.67       156.74 o                         
 -14   0   2      20792.16      21087.98       234.14 o                         
 -12   0   2       1026.18       1069.37        89.58 o                         
  -8   0   2         77.36         89.69        82.13 o                         
  -6   0   2       3588.80       3972.93       120.70 o                         
  -4   0   2       1115.77       1275.01       129.01 o                         
   0   0   2         54.03        675.46       137.40 o                         
   4   0   2       7605.09       7797.40       131.62 o                         
   6   0   2      22560.64      23179.12       119.18 o                         
   8   0   2       1648.30       1791.22        75.22 o                         
  10   0   2      74527.50      71044.27       532.09 o                         
  12   0   2         37.64         73.54        72.22 o                         
  14   0   2      65556.50      65638.59       419.44 o                         
  16   0   2        397.28        425.90        68.19 o                         
  18   0   2         65.58        119.84        66.49 o                         
  20   0   2        143.39        192.99        66.64 o                         
  22   0   2       3023.69       2682.99       170.67 o                         
 -23   1   2        946.39        857.43        69.50 o                         
 -21   1   2       2366.84       2234.69        83.14 o                         
 -19   1   2         20.10        140.55        69.44 o                         
 -17   1   2       3639.66       3521.56        71.63 o                         
 -15   1   2      14831.97      14712.67        89.73 o                         
 -13   1   2        347.97        333.03        61.17 o                         
 -11   1   2      22066.43      21348.62        87.47 o                         
  -9   1   2      39229.58      38598.33       221.27 o                         
  -7   1   2        598.84        616.07        68.39 o                         
  -5   1   2       7578.78       7749.57        97.28 o                         
  -3   1   2     105657.79     113138.93       860.94 o                         
  -1   1   2      18876.70      20228.41       184.10 o                         
   1   1   2      63442.81      66391.91      1403.19 o                         
   3   1   2     119551.40     121242.93       433.37 o                         
   5   1   2       2994.80       3147.67        75.81 o                         
   7   1   2        508.78        526.48        59.69 o                         
   9   1   2      42201.39      40577.93       216.22 o                         
  11   1   2       2852.55       2865.32        58.63 o                         
  13   1   2       2988.53       3128.06        54.51 o                         
  15   1   2      17218.25      17237.65       141.90 o                         
  17   1   2        112.74        229.83        54.01 o                         
  19   1   2        305.04        432.20        47.27 o                         
  21   1   2       2259.05       2071.36        52.66 o                         
 -22   2   2         34.08         74.60        56.63 o                         
 -20   2   2       2823.61       2968.41        54.67 o                         
 -18   2   2         30.05         18.20        76.76 o                         
 -16   2   2      31689.03      31448.14       236.23 o                         
 -14   2   2         29.19         77.03        60.06 o                         
 -12   2   2       1948.79       1945.60        59.84 o                         
 -10   2   2        646.73        602.61        63.11 o                         
  -8   2   2      89602.42      90939.97       383.75 o                         
  -6   2   2        128.42        182.05        77.68 o                         
  -2   2   2        179.13        286.08       100.55 o                         
   0   2   2      39085.72      42929.33       237.28 o                         
   2   2   2       3014.94       3002.57       115.01 o                         
   6   2   2        162.59        175.34        62.27 o                         
  10   2   2         49.02        142.03        57.96 o                         
  12   2   2        206.07        361.60        55.30 o                         
  14   2   2         69.74        136.74        54.58 o                         
  16   2   2      16706.46      16619.42       114.89 o                         
  18   2   2          0.10          1.61        46.20 o                         
  20   2   2       4612.63       4665.31       126.43 o                         
  22   2   2          0.59         91.41        49.77 o                         
 -23   3   2        275.59        233.75        54.59 o                         
 -21   3   2        760.89        812.18        78.67 o                         
 -19   3   2        447.66        503.50        54.50 o                         
 -17   3   2       3477.82       3333.68        58.94 o                         
 -15   3   2       7585.30       7673.46        76.44 o                         
 -13   3   2         52.78         64.84        56.10 o                         
 -11   3   2       1021.80        996.76        57.51 o                         
  -9   3   2       2506.50       2320.73        62.63 o                         
  -7   3   2       9027.28       8839.44        77.95 o                         
  -5   3   2      72433.98      71456.36       278.46 o                         
  -3   3   2      59081.19      56788.31       444.54 o                         
  -1   3   2        592.66        634.10       106.93 o                         
   1   3   2         66.50         35.07       206.57 o                         
   3   3   2      14273.12      14363.26       292.80 o                         
   5   3   2      16679.66      15539.90       167.77 o                         
   7   3   2      28239.15      26595.38       267.64 o                         
   9   3   2      12731.97      12563.44       115.51 o                         
  11   3   2        109.33        114.54        56.02 o                         
  13   3   2         86.41        206.72        54.28 o                         
  15   3   2       5661.30       6091.85        62.43 o                         
  17   3   2       1748.61       1631.66        63.71 o                         
  19   3   2       1049.97       1044.15        69.32 o                         
  21   3   2        848.43        862.94        96.15 o                         
 -22   4   2       2507.18       2282.23       104.15 o                         
 -20   4   2          6.03         64.23        51.81 o                         
 -18   4   2        356.12        398.77        50.29 o                         
 -16   4   2       1930.30       1903.94        57.95 o                         
 -14   4   2      16094.98      16324.99       142.92 o                         
 -12   4   2        953.45        886.37        63.56 o                         
 -10   4   2      30881.93      29911.68       249.93 o                         
  -8   4   2        187.89        210.32        63.05 o                         
  -6   4   2       2494.98       2164.08        68.09 o                         
  -4   4   2       9525.59       8900.54       126.42 o                         
  -2   4   2      61373.46      58897.69       243.16 o                         
   0   4   2       4040.73       3931.67       206.90 o                         
   2   4   2      55794.78      53011.14       813.45 o                         
   4   4   2       8376.33       8669.63       128.70 o                         
   6   4   2       1498.57       1233.42        73.06 o                         
   8   4   2        980.59       1057.78        64.39 o                         
  10   4   2      12065.30      12096.22       307.86 o                         
  12   4   2        943.34        961.89        60.59 o                         
  14   4   2      24453.94      24657.70       659.08 o                         
  16   4   2        352.38        410.58        52.30 o                         
  18   4   2        656.94        643.45        50.06 o                         
  20   4   2         82.10        246.90        49.94 o                         
 -21   5   2        783.93        763.55        54.53 o                         
 -19   5   2        304.49        486.73        55.84 o                         
 -17   5   2         38.29        103.50        58.74 o                         
 -15   5   2        204.32        286.27        54.36 o                         
 -13   5   2       2373.88       2414.14        84.17 o                         
 -11   5   2       3838.79       3671.91        70.94 o                         
  -9   5   2       2670.27       3000.00        92.05 o                         
  -7   5   2       4011.66       3893.02        68.75 o                         
  -5   5   2        264.30        159.61        93.61 o                         
  -3   5   2        733.62        886.41        83.64 o                         
  -1   5   2      21112.77      19793.05       141.06 o                         
   1   5   2       8147.63       7608.28       140.22 o                         
   3   5   2       2420.43       2468.96        98.20 o                         
   5   5   2       1157.66       1134.53        80.25 o                         
   7   5   2        114.16        139.89        70.03 o                         
   9   5   2        348.91        437.18        75.81 o                         
  11   5   2       3529.89       3239.72        68.65 o                         
  13   5   2       4832.77       4860.15        89.46 o                         
  15   5   2        415.88        456.50        57.33 o                         
  17   5   2          6.75        142.68        56.49 o                         
  19   5   2        176.43        186.96        51.65 o                         
 -20   6   2       1237.72       1230.00        80.88 o                         
 -18   6   2        184.68        374.50        90.17 o                         
 -16   6   2       1364.25       1481.91       111.97 o                         
 -14   6   2        627.76        819.93        60.80 o                         
 -12   6   2       1526.33       1541.16        63.07 o                         
 -10   6   2       6360.64       6567.61       160.10 o                         
  -8   6   2      13276.50      13715.47       351.84 o                         
  -6   6   2       4393.46       4296.26       123.35 o                         
  -4   6   2      14592.04      14311.13       242.22 o                         
  -2   6   2       3473.68       3230.60       100.00 o                         
   0   6   2      13383.46      12628.18       130.04 o                         
   2   6   2      10505.00       9903.39       104.03 o                         
   4   6   2       9280.46       8983.36       128.14 o                         
   6   6   2       2862.60       2875.10       148.36 o                         
   8   6   2       6591.92       7095.04       240.12 o                         
  10   6   2       1190.87       1168.92        81.63 o                         
  12   6   2       5359.43       4860.61       188.18 o                         
  14   6   2       2197.39       2135.58        73.40 o                         
  16   6   2        539.41        770.42        76.34 o                         
  18   6   2        254.64        349.21        57.14 o                         
 -19   7   2        490.51        444.68        77.64 o                         
 -17   7   2          2.55         64.73        91.49 o                         
 -15   7   2        216.20        309.02        60.00 o                         
 -13   7   2       1379.61       1521.12        93.32 o                         
 -11   7   2        781.91        792.06        78.61 o                         
  -9   7   2        802.09        907.19        90.77 o                         
  -7   7   2       3280.33       3317.07        98.43 o                         
  -5   7   2       1928.79       1698.06        87.78 o                         
  -3   7   2        395.65        465.80        80.79 o                         
  -1   7   2       1014.88        994.77        81.61 o                         
   1   7   2         11.90         62.90        68.50 o                         
   3   7   2        787.87        841.56        91.22 o                         
   5   7   2       1571.06       1532.07        95.71 o                         
   7   7   2       3531.40       3358.36        91.09 o                         
   9   7   2        159.47        172.41        92.21 o                         
  11   7   2         69.48        241.46        82.64 o                         
  13   7   2        115.24        306.49       122.34 o                         
  15   7   2          9.97         21.22        75.40 o                         
  17   7   2        148.94        180.33        69.80 o                         
 -16   8   2       1202.23       1234.86        75.39 o                         
 -14   8   2        973.23        938.76       180.60 o                         
 -12   8   2        365.02        311.62       135.07 o                         
 -10   8   2        256.29        347.08        84.01 o                         
  -8   8   2       1391.09       1163.68        88.91 o                         
  -6   8   2       4066.91       3940.31        95.78 o                         
  -4   8   2       8982.14       9317.23        95.08 o                         
  -2   8   2       1684.48       1764.15        74.32 o                         
   0   8   2       2292.94       2142.70        59.55 o                         
   2   8   2        530.27        584.75        65.57 o                         
   4   8   2       3423.02       3505.16        91.70 o                         
   6   8   2       4074.90       3666.36       180.02 o                         
   8   8   2       3877.56       3943.62       137.01 o                         
  10   8   2        571.60        674.94        82.73 o                         
  12   8   2        410.80        564.02       104.21 o                         
  14   8   2        395.71        416.70        94.11 o                         
  16   8   2        480.69        428.04        94.93 o                         
 -15   9   2        262.99        318.00       163.23 o                         
 -13   9   2        521.43        617.44       189.62 o                         
 -11   9   2         57.04        263.87        75.82 o                         
  -9   9   2         35.99        -35.38        84.64 o                         
  -7   9   2        477.30        507.40       130.85 o                         
  -5   9   2        530.15        573.66        81.65 o                         
  -3   9   2        935.19        908.98        66.88 o                         
  -1   9   2       1857.31       1931.92        53.18 o                         
   1   9   2        143.53        156.30        53.95 o                         
   3   9   2        504.36        589.36        71.55 o                         
   5   9   2        318.79        473.65        86.55 o                         
   7   9   2         57.24        209.57        92.86 o                         
   9   9   2        503.51        462.18        89.28 o                         
  11   9   2        394.01        313.77        89.83 o                         
  13   9   2        379.96        405.10        82.59 o                         
 -12  10   2        220.35        223.35        87.85 o                         
 -10  10   2        788.10        856.29        78.77 o                         
  -8  10   2        328.81        301.39       209.01 o                         
  -6  10   2          6.82         41.70        84.41 o                         
  -4  10   2         17.37        103.34        67.11 o                         
  -2  10   2        702.95        782.40        52.37 o                         
   0  10   2       1042.76       1021.41        55.40 o                         
   2  10   2       1189.02       1245.89        56.00 o                         
   4  10   2        384.82        399.29        64.45 o                         
   6  10   2          4.37         64.87       170.90 o                         
   8  10   2         21.21          8.04        73.96 o                         
  10  10   2        288.64        262.54        90.91 o                         
  -7  11   2         62.37         32.32       106.42 o                         
  -5  11   2        178.87        208.09        69.43 o                         
  -3  11   2         96.21        168.11        50.48 o                         
  -1  11   2         98.89        116.20        50.95 o                         
   1  11   2        108.44        213.20        84.25 o                         
   3  11   2        166.22        127.68        60.37 o                         
   5  11   2         33.33        102.26        61.25 o                         
 -23   1   3       2479.54       2329.44        90.51 o                         
 -21   1   3        353.88        447.96        74.60 o                         
 -19   1   3        558.03        588.00        68.86 o                         
 -17   1   3       3766.91       3714.40        61.65 o                         
 -15   1   3       1500.38       1691.97        73.81 o                         
 -13   1   3       1537.49       1560.22        62.65 o                         
 -11   1   3      54980.38      52471.41       431.70 o                         
  -9   1   3       1544.91       1565.43        66.89 o                         
  -7   1   3      18706.26      17914.02       118.51 o                         
  -5   1   3      51533.07      52803.37       220.43 o                         
  -3   1   3      39062.12      42258.93       299.50 o                         
  -1   1   3      13654.68      13637.49       154.87 o                         
   1   1   3      92540.38      96101.63      2057.35 o                         
   3   1   3         77.36        243.08        74.24 o                         
   5   1   3       1682.51       1577.96        57.39 o                         
   7   1   3      46244.25      44668.67       186.07 o                         
   9   1   3       1100.68       1037.93        51.93 o                         
  11   1   3       3794.67       3879.77        54.14 o                         
  13   1   3      37572.96      37407.21       164.79 o                         
  15   1   3        624.58        653.48        53.09 o                         
  17   1   3         29.54         58.48        46.95 o                         
  19   1   3       1133.56       1119.94        53.59 o                         
  21   1   3        128.30        124.94        51.13 o                         
 -24   2   3        263.51        303.82        58.96 o                         
 -22   2   3        207.71        214.28        49.02 o                         
 -20   2   3          3.26        174.08        91.98 o                         
 -18   2   3       1202.45       1130.83        56.35 o                         
 -16   2   3        291.44        322.58        61.46 o                         
 -14   2   3       1353.78       1518.97        58.30 o                         
 -12   2   3      14399.19      14351.50        73.00 o                         
 -10   2   3       3235.88       2965.94        67.13 o                         
  -8   2   3         36.51        108.22        66.40 o                         
  -6   2   3      30804.70      32224.27       272.70 o                         
  -4   2   3        418.73        492.58        84.94 o                         
  -2   2   3      22792.13      22886.78       181.07 o                         
   0   2   3      40336.71      40251.58       544.83 o                         
   2   2   3       1253.76       1156.60        89.90 o                         
   4   2   3       2741.44       2526.60        71.17 o                         
   6   2   3      14392.42      13990.76        77.30 o                         
   8   2   3       5133.14       5332.36        70.08 o                         
  10   2   3       2676.30       2587.69        54.64 o                         
  12   2   3       2151.78       2202.85        52.55 o                         
  14   2   3       2425.74       2283.77        54.86 o                         
  16   2   3         71.96        140.32        46.94 o                         
  18   2   3        101.51        167.67        48.01 o                         
  20   2   3        302.27        312.71        73.87 o                         
 -23   3   3        132.21        139.34        52.90 o                         
 -21   3   3          7.67         46.68        49.71 o                         
 -19   3   3         28.33         30.40        51.51 o                         
 -17   3   3      21827.83      21738.50       451.00 o                         
 -15   3   3       2221.75       2270.64        58.71 o                         
 -13   3   3        975.83       1007.45        58.62 o                         
 -11   3   3       2921.29       2993.52        64.26 o                         
  -9   3   3       1361.36       1363.88        59.69 o                         
  -7   3   3       5890.76       5945.20        73.73 o                         
  -3   3   3       1029.97       1029.15        74.83 o                         
  -1   3   3       2546.51       2897.61        88.64 o                         
   1   3   3       1843.29       1981.60        90.06 o                         
   3   3   3       2205.28       2168.21        91.37 o                         
   5   3   3       8879.27       8809.05       131.03 o                         
   7   3   3     172854.48     168625.14       379.91 o                         
   9   3   3        262.18        298.87        57.33 o                         
  11   3   3         55.42        155.16        56.49 o                         
  13   3   3        307.90        375.28        51.14 o                         
  15   3   3       3105.07       3233.25        69.53 o                         
  17   3   3       1088.48       1015.64        54.71 o                         
  19   3   3       7131.78       6826.47       261.80 o                         
  21   3   3          7.01         43.98        60.21 o                         
 -22   4   3         26.95        148.69        51.01 o                         
 -20   4   3        215.15        336.32        70.02 o                         
 -18   4   3       3658.07       3533.68       106.74 o                         
 -16   4   3       2264.87       2477.06        55.31 o                         
 -14   4   3        174.72        229.96        56.27 o                         
 -12   4   3       5389.62       5519.49        65.80 o                         
 -10   4   3       2418.88       2628.38        59.88 o                         
  -8   4   3       2676.91       2315.22        65.17 o                         
  -6   4   3      23001.21      20526.24       271.40 o                         
  -4   4   3      35737.17      34362.20       484.71 o                         
  -2   4   3       9153.27       8818.76        89.79 o                         
   0   4   3      12197.61      12025.60       117.90 o                         
   2   4   3       3056.81       2907.24        88.88 o                         
   4   4   3       4478.85       4209.04        91.33 o                         
   6   4   3      20863.26      19626.82       259.89 o                         
   8   4   3      19401.37      19043.44       332.20 o                         
  10   4   3        307.85        429.19        60.95 o                         
  12   4   3       1019.49       1199.09        58.14 o                         
  14   4   3       2023.93       2173.87        53.20 o                         
  16   4   3         90.92        158.63        47.52 o                         
  18   4   3        662.85        676.70        49.27 o                         
  20   4   3        919.11        828.47        60.06 o                         
 -21   5   3        334.29        291.37        51.30 o                         
 -19   5   3        348.10        358.35        53.97 o                         
 -17   5   3         35.14         62.76        55.53 o                         
 -15   5   3       1148.08       1106.37        59.55 o                         
 -13   5   3         12.37         15.03        67.03 o                         
 -11   5   3      47222.67      47328.85       332.71 o                         
  -9   5   3       2281.12       2244.40        66.67 o                         
  -7   5   3      14952.09      15308.48       163.00 o                         
  -5   5   3        110.22        108.40        88.32 o                         
  -3   5   3        579.58        538.30        81.95 o                         
  -1   5   3        271.16        309.40        70.60 o                         
   1   5   3     133680.47     127619.01       495.76 o                         
   3   5   3         66.04        145.02        92.40 o                         
   5   5   3       1802.41       1882.63        74.46 o                         
   7   5   3       1002.78       1008.89        83.68 o                         
   9   5   3          4.87         51.62        73.75 o                         
  11   5   3        604.25        781.19        72.50 o                         
  13   5   3      33426.94      34096.98       842.97 o                         
  15   5   3          5.91         71.41        49.25 o                         
  17   5   3        107.37        183.97        52.77 o                         
  19   5   3          2.55         86.32        51.69 o                         
 -20   6   3          0.55        104.77        69.39 o                         
 -18   6   3        544.61        746.17        99.98 o                         
 -16   6   3         90.92        213.92        59.74 o                         
 -14   6   3         48.72         15.43        60.79 o                         
 -12   6   3       6813.82       7029.01       144.40 o                         
 -10   6   3       8431.57       8625.27       134.55 o                         
  -8   6   3        302.52        472.54        60.06 o                         
  -6   6   3       3322.08       3240.48       141.06 o                         
  -4   6   3       1926.95       2062.18        88.12 o                         
  -2   6   3        722.83        676.88        73.20 o                         
   0   6   3      16981.17      16363.98       140.32 o                         
   2   6   3      11307.11      10517.59       104.26 o                         
   4   6   3         50.52         69.48        77.76 o                         
   6   6   3        623.49        787.77        82.92 o                         
   8   6   3       2371.67       2480.39        94.55 o                         
  10   6   3         33.96         45.61        86.46 o                         
  12   6   3       7016.74       6874.09       165.07 o                         
  14   6   3       2812.59       2670.25        75.35 o                         
  16   6   3         86.10        210.80        59.51 o                         
  18   6   3         79.30        183.31        61.05 o                         
 -19   7   3          0.54         61.79        55.64 o                         
 -17   7   3       4461.16       4475.40       251.01 o                         
 -15   7   3         88.14        349.20        58.97 o                         
 -13   7   3        504.21        537.21        61.76 o                         
 -11   7   3         24.70         41.75        64.48 o                         
  -9   7   3       1050.91       1075.61        91.60 o                         
  -7   7   3         19.32         27.86       182.79 o                         
  -5   7   3      35751.37      35740.23       736.18 o                         
  -3   7   3          0.94         54.60        69.99 o                         
  -1   7   3       1798.37       1859.93        73.89 o                         
   1   7   3        118.52        174.06        71.72 o                         
   3   7   3       3390.24       3292.91       126.31 o                         
   5   7   3         72.83        218.23        80.14 o                         
   7   7   3      25881.22      25755.52       903.41 o                         
   9   7   3          5.75        118.90        96.38 o                         
  11   7   3       1131.17       1143.84       129.76 o                         
  13   7   3          7.12         37.77       159.27 o                         
  15   7   3       1119.88        912.90        65.31 o                         
  17   7   3          2.74        116.15        66.84 o                         
 -18   8   3        281.23        257.29        68.09 o                         
 -16   8   3       1324.50       1245.08        93.73 o                         
 -14   8   3        145.30        171.41        95.61 o                         
 -12   8   3         75.36        105.50        78.36 o                         
 -10   8   3        518.84        478.89        87.79 o                         
  -8   8   3        186.89        164.33        87.37 o                         
  -6   8   3       4787.92       4829.24        97.32 o                         
  -4   8   3       7747.22       7951.52        83.99 o                         
  -2   8   3          2.27         51.72        68.07 o                         
   0   8   3        117.82        239.43        51.10 o                         
   2   8   3          1.85         78.41        67.88 o                         
   4   8   3        712.43        733.45        79.32 o                         
   6   8   3       7784.52       7396.83       302.16 o                         
   8   8   3       2076.47       2070.11       195.35 o                         
  10   8   3        104.95         43.53        95.16 o                         
  12   8   3        152.93        214.88        93.31 o                         
  14   8   3         37.00          2.13        71.37 o                         
 -15   9   3       1379.14       1184.43       241.39 o                         
 -13   9   3         10.79         54.28       103.28 o                         
 -11   9   3       1536.97       1643.20        89.07 o                         
  -9   9   3         42.84        110.14       133.38 o                         
  -7   9   3       2051.27       2125.39       109.94 o                         
  -5   9   3        211.68        357.21        67.70 o                         
  -3   9   3       5426.35       5310.82        77.76 o                         
  -1   9   3         15.95         33.24        51.19 o                         
   1   9   3       2164.22       2291.33        56.94 o                         
   3   9   3         86.16        161.86        59.17 o                         
   5   9   3       2294.64       2172.50        77.96 o                         
   7   9   3        384.68        386.91        80.72 o                         
   9   9   3        778.20        925.07       227.73 o                         
  11   9   3         42.64         98.71        72.71 o                         
  13   9   3       1209.06       1292.83       115.97 o                         
 -12  10   3        107.85         99.75        87.63 o                         
 -10  10   3        746.88        819.16        87.12 o                         
  -8  10   3        696.52        612.66        87.19 o                         
  -6  10   3         38.76        146.09        70.90 o                         
  -4  10   3         11.81        143.30        64.06 o                         
  -2  10   3        122.96        171.95        52.60 o                         
   0  10   3        843.42        850.88        63.45 o                         
   2  10   3        648.57        651.53        52.96 o                         
   4  10   3        654.14        624.10        55.05 o                         
   6  10   3         32.70        109.50        61.31 o                         
   8  10   3          2.21         80.79        70.02 o                         
  10  10   3        140.37        212.30        72.45 o                         
  -7  11   3         33.00        146.96        74.69 o                         
  -5  11   3        207.01        329.60        71.49 o                         
  -3  11   3          1.82         25.70        50.31 o                         
  -1  11   3        959.93        890.57        56.59 o                         
   1  11   3        167.68        140.25        52.17 o                         
   3  11   3        785.65        791.58        53.31 o                         
   5  11   3         22.71        100.24        53.73 o                         
 -24   0   4       2472.98       2134.66       184.14 o                         
 -22   0   4         77.20        231.73        79.47 o                         
 -20   0   4       5047.32       5238.84       114.92 o                         
 -18   0   4         35.26         -3.65        79.23 o                         
 -16   0   4        204.97        263.54        86.20 o                         
 -14   0   4        451.80        439.70        88.11 o                         
 -12   0   4     124415.73     123414.68      1705.81 o                         
 -10   0   4        146.06        163.84        90.44 o                         
  -6   0   4        457.77        569.80       104.81 o                         
  -4   0   4      87210.10      92207.23       728.25 o                         
  -2   0   4        106.09        120.91       116.40 o                         
   2   0   4         20.97        237.46        95.60 o                         
   6   0   4         46.19         81.24        79.78 o                         
   8   0   4       9857.92      11242.05       217.64 o                         
  10   0   4        136.93        205.06        71.50 o                         
  12   0   4     119605.20     119103.43      1000.55 o                         
  14   0   4          2.01        -32.21        68.21 o                         
  16   0   4       4377.74       4459.94        74.75 o                         
  18   0   4          8.46         65.19       142.82 o                         
  20   0   4         12.15         43.59        66.70 o                         
 -23   1   4         62.16        148.35        75.13 o                         
 -21   1   4        660.51        740.53        68.49 o                         
 -19   1   4       8262.19       7998.07        84.12 o                         
 -17   1   4        155.92        249.76        66.75 o                         
 -15   1   4        386.60        370.76        53.97 o                         
 -13   1   4      23696.28      23192.01       150.90 o                         
 -11   1   4       2701.80       2717.00        61.61 o                         
  -9   1   4      10626.56      10449.72        79.54 o                         
  -7   1   4     124494.41     124785.98      2251.74 o                         
  -5   1   4       1911.89       1931.53        78.32 o                         
  -3   1   4       9823.15      10133.31       104.36 o                         
  -1   1   4      49994.00      52083.08       632.12 o                         
   1   1   4      12485.47      12504.81       255.36 o                         
   3   1   4       3653.92       3747.64        70.77 o                         
   5   1   4      41756.36      39515.62       146.27 o                         
   7   1   4       9070.77       9221.33        75.14 o                         
   9   1   4        225.09        319.02        54.53 o                         
  11   1   4      32446.05      31900.66        98.67 o                         
  13   1   4       6706.32       6625.93        62.86 o                         
  15   1   4         96.76        257.23        48.25 o                         
  17   1   4       3489.60       3640.55        53.85 o                         
  19   1   4        566.84        565.84        49.59 o                         
  21   1   4          5.35         64.40        49.92 o                         
 -24   2   4         57.86        171.22        53.31 o                         
 -22   2   4         60.81        167.78        52.49 o                         
 -20   2   4          1.21        134.35        59.44 o                         
 -18   2   4      20714.49      20237.10       198.31 o                         
 -16   2   4        339.63        456.61        56.85 o                         
 -14   2   4      25798.62      24757.69        86.85 o                         
 -12   2   4       1161.96       1207.27        75.25 o                         
 -10   2   4        300.26        435.65        64.13 o                         
  -8   2   4        138.79        101.80        59.54 o                         
  -4   2   4       2621.07       2625.01        72.54 o                         
  -2   2   4      16316.00      14447.54       123.83 o                         
   0   2   4       1822.75       1882.36        87.29 o                         
   2   2   4       9632.01      10751.02       179.89 o                         
   4   2   4       2064.65       2175.66        67.32 o                         
   8   2   4         76.76         82.43        59.63 o                         
  10   2   4      39088.50      38534.73       187.57 o                         
  12   2   4         28.03         43.64        51.68 o                         
  14   2   4         58.57        209.17        49.48 o                         
  16   2   4        179.12        210.74        50.11 o                         
  18   2   4      10730.73      10398.16       165.55 o                         
  20   2   4         88.08         66.61        50.19 o                         
 -23   3   4        126.63        148.39        50.28 o                         
 -21   3   4         70.40        101.44        52.14 o                         
 -19   3   4       2029.05       1966.49        70.87 o                         
 -17   3   4        990.84       1095.37        72.68 o                         
 -15   3   4       2563.42       2594.46        60.72 o                         
 -13   3   4       7713.27       7669.76        70.22 o                         
 -11   3   4       1122.56       1187.87        57.79 o                         
  -9   3   4        367.65        374.33        61.63 o                         
  -7   3   4      42227.62      42749.33       188.29 o                         
  -5   3   4      19895.39      19510.37       199.12 o                         
  -3   3   4      13039.55      11979.03       106.91 o                         
  -1   3   4      27992.77      27117.76       289.24 o                         
   1   3   4         38.09        109.43        81.71 o                         
   3   3   4       2104.91       2313.65        72.33 o                         
   5   3   4      41406.27      40906.03       526.52 o                         
   7   3   4      17623.40      16875.62       170.22 o                         
   9   3   4       2389.84       2231.73        52.70 o                         
  11   3   4      10075.66      10428.97        90.00 o                         
  13   3   4        259.91        352.65        50.39 o                         
  15   3   4        127.30        234.86        49.90 o                         
  17   3   4       3239.72       3493.70        80.34 o                         
  19   3   4        597.01        608.91        51.30 o                         
 -22   4   4          2.50         97.40        53.56 o                         
 -20   4   4       2263.44       2230.59       104.58 o                         
 -18   4   4        177.40        220.80        51.23 o                         
 -16   4   4        140.35        254.52        54.45 o                         
 -14   4   4       1082.27       1312.60        57.28 o                         
 -12   4   4      35121.04      35528.03       207.52 o                         
 -10   4   4       1665.90       1646.17        65.76 o                         
  -8   4   4      35484.64      35103.52       103.98 o                         
  -6   4   4       4507.98       4097.60        70.32 o                         
  -4   4   4      10762.24      10446.06       133.17 o                         
  -2   4   4       3260.56       3177.35        73.80 o                         
   0   4   4      60435.71      57602.71       180.53 o                         
   2   4   4       5090.70       4967.23        88.02 o                         
   4   4   4      51031.56      51452.69       513.40 o                         
   6   4   4       6420.76       5920.26        86.46 o                         
   8   4   4       8816.34       8291.26       109.44 o                         
  10   4   4        237.42        263.95        58.53 o                         
  12   4   4      11968.55      12681.30       191.26 o                         
  14   4   4        289.81        334.82        51.45 o                         
  16   4   4       4201.58       4240.90        93.12 o                         
  18   4   4        437.15        467.75        49.33 o                         
 -21   5   4        191.92        285.29        55.54 o                         
 -19   5   4        155.39        178.41        54.50 o                         
 -17   5   4        457.59        453.68        57.12 o                         
 -15   5   4         15.39        162.37        59.45 o                         
 -13   5   4         16.56         21.36        62.07 o                         
 -11   5   4       7530.43       7559.16        75.30 o                         
  -9   5   4       8785.37       8551.89       134.62 o                         
  -7   5   4       3254.82       3182.78        72.74 o                         
  -5   5   4         12.83          2.60        68.37 o                         
  -3   5   4        172.08        144.32        70.31 o                         
  -1   5   4       2027.66       1885.60        78.79 o                         
   1   5   4      11752.81      11340.53        94.92 o                         
   3   5   4      12767.63      11712.35       131.70 o                         
   5   5   4        291.89        434.91        73.08 o                         
   7   5   4         14.71        101.16        77.09 o                         
   9   5   4         39.82         18.87        59.72 o                         
  11   5   4       2988.14       3099.31        84.92 o                         
  13   5   4       2499.50       2350.82        62.58 o                         
  15   5   4       1117.65       1134.75        60.68 o                         
  17   5   4         36.62        124.54        61.62 o                         
  19   5   4          8.42         62.51        57.42 o                         
 -20   6   4        469.26        615.19        56.58 o                         
 -18   6   4       2281.71       2190.04       154.82 o                         
 -16   6   4        689.30        813.35        57.67 o                         
 -14   6   4       1764.20       1732.31        55.62 o                         
 -12   6   4       3222.23       3310.10       102.35 o                         
 -10   6   4       5814.18       5820.10       106.07 o                         
  -8   6   4       2183.82       2552.85       105.49 o                         
  -6   6   4      11513.91      11117.54       109.57 o                         
  -4   6   4       1461.81       1375.69        75.99 o                         
  -2   6   4       7024.63       6920.34        81.54 o                         
   0   6   4      11840.57      11399.98       153.56 o                         
   2   6   4       5791.05       5571.64        75.23 o                         
   4   6   4        891.27       1071.25        74.46 o                         
   6   6   4       5477.87       5620.53       130.62 o                         
   8   6   4        534.13        563.52        74.48 o                         
  10   6   4       8198.58       8070.06       230.44 o                         
  12   6   4       2489.10       2467.38        65.30 o                         
  14   6   4       1205.40       1001.53        61.72 o                         
  16   6   4         38.89         64.05        60.23 o                         
  18   6   4        336.78        404.93        58.27 o                         
 -19   7   4         25.91         56.02        60.66 o                         
 -17   7   4       1316.55       1369.12        71.31 o                         
 -15   7   4        586.64        677.86        54.44 o                         
 -13   7   4        314.46        423.54        83.74 o                         
 -11   7   4        490.78        533.41        59.87 o                         
  -9   7   4         19.39        169.20       203.45 o                         
  -7   7   4        588.70        803.06       124.02 o                         
  -5   7   4      10417.47      10268.37       232.68 o                         
  -3   7   4       3708.17       3625.66        79.02 o                         
  -1   7   4       4227.34       3929.33        78.08 o                         
   1   7   4        298.96        464.85        64.31 o                         
   3   7   4       1244.50       1212.39        73.88 o                         
   5   7   4        821.91        793.97        73.25 o                         
   7   7   4       1824.44       1715.23        75.30 o                         
   9   7   4       5682.10       5504.10       194.91 o                         
  11   7   4        408.38        347.99        68.03 o                         
  13   7   4        180.22        134.88        68.01 o                         
  15   7   4        352.65        308.29        70.41 o                         
 -18   8   4        842.68        759.33        71.82 o                         
 -16   8   4        736.23        854.25        69.95 o                         
 -14   8   4        542.17        566.35       108.00 o                         
 -12   8   4       1338.52       1201.36       111.88 o                         
 -10   8   4        575.96        549.60       130.01 o                         
  -8   8   4        276.58        410.39        81.95 o                         
  -6   8   4       6607.03       6605.12        85.09 o                         
  -4   8   4       5616.08       5697.31        82.56 o                         
  -2   8   4        499.44        715.46        65.42 o                         
   0   8   4       1793.38       1812.39        65.78 o                         
   2   8   4        457.90        533.54        60.89 o                         
   4   8   4       1104.66       1083.92        65.58 o                         
   6   8   4       3833.89       3768.79       164.39 o                         
   8   8   4       2781.11       2895.69       199.99 o                         
  10   8   4        492.24        565.54        74.01 o                         
  12   8   4         87.16        136.65        66.36 o                         
  14   8   4         87.47        288.29        78.87 o                         
 -15   9   4          0.85        -86.82       129.59 o                         
 -13   9   4        223.96        323.43        89.03 o                         
 -11   9   4        446.30        672.02        86.02 o                         
  -9   9   4        788.94        688.54       103.79 o                         
  -7   9   4        565.07        721.21        73.84 o                         
  -5   9   4        202.97        233.34        62.59 o                         
  -3   9   4         21.25         38.88        67.91 o                         
  -1   9   4        163.66        246.07        60.55 o                         
   1   9   4        279.55        325.14        49.01 o                         
   3   9   4       1149.17       1190.10        59.11 o                         
   5   9   4        473.59        482.18        61.93 o                         
   7   9   4         81.07         32.28        70.46 o                         
   9   9   4          9.90         62.29        73.12 o                         
  11   9   4         41.91         81.44       101.03 o                         
 -12  10   4        959.14       1046.58       233.88 o                         
 -10  10   4        502.19        416.71        88.02 o                         
  -8  10   4        335.00        479.77       116.05 o                         
  -6  10   4        151.09        362.57        73.54 o                         
  -4  10   4         83.42        159.30        66.44 o                         
  -2  10   4        116.37        145.85        53.72 o                         
   0  10   4       3280.72       3090.15        73.93 o                         
   2  10   4        685.07        657.94        55.95 o                         
   4  10   4        716.12        866.29        61.51 o                         
   6  10   4         77.18        169.07        59.11 o                         
   8  10   4         61.13         94.05        71.49 o                         
  -7  11   4        147.02        248.51        72.15 o                         
  -5  11   4        101.84        159.52       110.77 o                         
  -3  11   4         18.53        155.02        72.37 o                         
  -1  11   4        155.80        231.68        53.34 o                         
   1  11   4         27.26        158.66        51.63 o                         
   3  11   4         43.41        108.23        49.38 o                         
   5  11   4         29.45        101.09        54.17 o                         
 -23   1   5         26.27         94.90        57.60 o                         
 -21   1   5       5550.45       5240.93       110.81 o                         
 -19   1   5       1336.61       1387.04        55.29 o                         
 -17   1   5        370.48        441.58        56.64 o                         
 -15   1   5       7867.52       7549.32        66.59 o                         
 -13   1   5       6909.39       6843.14        66.64 o                         
 -11   1   5       3644.14       3649.06       109.87 o                         
  -9   1   5     126257.30     124474.11       754.20 o                         
  -7   1   5       8560.44       8868.10        72.28 o                         
  -5   1   5      35999.95      37654.71       276.69 o                         
  -3   1   5      66985.09      67046.24      1202.81 o                         
  -1   1   5      38605.16      40769.23       414.40 o                         
   1   1   5         36.69         58.96        79.66 o                         
   3   1   5     132279.41     132983.69      1954.93 o                         
   5   1   5       8489.31       7922.58        67.85 o                         
   7   1   5        498.68        524.97        55.06 o                         
   9   1   5      18422.80      18258.18        88.29 o                         
  11   1   5      14604.14      14419.46       146.23 o                         
  13   1   5         47.10        117.48        54.67 o                         
  15   1   5       8047.96       8072.22        60.71 o                         
  17   1   5        496.09        511.05        50.63 o                         
  19   1   5         13.34        134.58        62.91 o                         
 -24   2   5         83.93        212.58        89.28 o                         
 -22   2   5        857.30        867.32        58.87 o                         
 -20   2   5        580.24        683.01        74.48 o                         
 -18   2   5        109.33        141.12        57.93 o                         
 -16   2   5       1418.60       1470.48        84.62 o                         
 -14   2   5       1134.44       1305.75        59.03 o                         
 -12   2   5       2004.93       1762.43        61.41 o                         
 -10   2   5       5780.07       5401.36        67.06 o                         
  -8   2   5      11826.01      11236.33        74.18 o                         
  -6   2   5      13413.74      13349.17        97.37 o                         
  -4   2   5       8641.65       8460.95       112.60 o                         
  -2   2   5      29858.23      30829.30       218.63 o                         
   0   2   5       8323.27       8613.79       156.81 o                         
   2   2   5       1397.01       1295.63        78.86 o                         
   4   2   5      27498.83      26274.98       203.73 o                         
   6   2   5        929.24        828.59        57.56 o                         
   8   2   5         53.34         37.33        54.74 o                         
  10   2   5       7479.31       7380.47        60.55 o                         
  12   2   5          2.36         90.21        52.45 o                         
  14   2   5         22.71         76.63        50.67 o                         
  16   2   5       1945.28       2047.41        55.53 o                         
  18   2   5         13.36         56.83        50.45 o                         
  20   2   5         78.74        180.91        74.57 o                         
 -23   3   5          2.11         13.14        52.26 o                         
 -21   3   5         18.30        180.23        50.85 o                         
 -19   3   5       2999.07       2854.08        84.70 o                         
 -17   3   5        537.90        499.77        51.14 o                         
 -15   3   5      25393.81      25741.80       201.02 o                         
 -13   3   5       3043.69       3224.60        66.20 o                         
 -11   3   5       1238.30       1401.36        55.95 o                         
  -9   3   5        595.40        585.06        54.12 o                         
  -7   3   5      40124.37      40255.96       639.62 o                         
  -5   3   5        509.52        482.38        59.00 o                         
  -3   3   5     121875.98     115454.71      1418.27 o                         
  -1   3   5       6417.84       5932.70        68.82 o                         
   1   3   5       6418.44       6201.69       111.78 o                         
   3   3   5       7530.16       7655.69       118.76 o                         
   5   3   5      34825.03      33480.88       551.86 o                         
   7   3   5       2125.31       1969.45        58.80 o                         
   9   3   5      68576.20      68527.06       605.24 o                         
  11   3   5        431.89        466.46        49.99 o                         
  13   3   5       3312.48       3301.18        55.67 o                         
  15   3   5        362.94        390.44        48.51 o                         
  17   3   5       3441.46       3253.18       105.76 o                         
  19   3   5        282.08        323.05        50.53 o                         
 -22   4   5        217.63        251.99        51.90 o                         
 -20   4   5        387.33        458.46        52.23 o                         
 -18   4   5        221.84        290.81        52.39 o                         
 -16   4   5       4292.44       4476.06        57.85 o                         
 -14   4   5      10463.88      10547.12       131.59 o                         
 -12   4   5       1158.69       1246.95        66.82 o                         
 -10   4   5       1039.17       1102.96        61.35 o                         
  -8   4   5       8897.32       8686.89        74.13 o                         
  -6   4   5       2647.84       2444.71        65.38 o                         
  -4   4   5      14881.72      14044.48       229.01 o                         
  -2   4   5      29411.71      27713.27       115.01 o                         
   0   4   5       2762.57       2581.25        81.38 o                         
   2   4   5       1049.55       1398.39        74.34 o                         
   4   4   5      24902.73      25139.00       257.56 o                         
   6   4   5        531.30        650.51        61.66 o                         
   8   4   5       4577.43       4607.79        71.62 o                         
  10   4   5       8303.74       8329.54       153.66 o                         
  12   4   5        468.70        420.80        59.01 o                         
  14   4   5         55.87         69.28        54.28 o                         
  16   4   5       2155.79       2199.69        54.80 o                         
  18   4   5         24.48         89.37        48.17 o                         
 -21   5   5       3231.12       2976.89        82.91 o                         
 -19   5   5        528.46        528.05        56.20 o                         
 -17   5   5         43.11         86.26        49.97 o                         
 -15   5   5        170.93        184.52        75.50 o                         
 -13   5   5       4720.59       4664.13        68.51 o                         
 -11   5   5        357.32        439.20        64.57 o                         
  -9   5   5      66129.18      67033.83       633.26 o                         
  -7   5   5       1193.36       1195.31        63.29 o                         
  -5   5   5       8110.40       8126.29       124.18 o                         
  -3   5   5        260.92        248.90        69.01 o                         
  -1   5   5      42672.64      41505.80       388.26 o                         
   1   5   5       1271.12       1254.83        80.03 o                         
   3   5   5      71512.46      70593.15       727.50 o                         
   5   5   5          1.26        -57.77        64.91 o                         
   7   5   5       3134.99       3190.12        66.78 o                         
   9   5   5          8.38         86.93        52.76 o                         
  11   5   5      24516.52      24615.67       572.07 o                         
  13   5   5        457.54        596.70        61.59 o                         
  15   5   5       5659.05       6008.82       182.07 o                         
  17   5   5          1.19         52.87        59.33 o                         
 -20   6   5       1426.53       1313.48        61.06 o                         
 -18   6   5         17.34         -7.19        54.03 o                         
 -16   6   5          5.40         75.86        76.96 o                         
 -14   6   5       2898.06       2579.04        89.59 o                         
 -12   6   5         47.72        124.67        57.88 o                         
 -10   6   5       5753.15       5894.38       139.46 o                         
  -8   6   5      19609.21      19453.66       226.67 o                         
  -6   6   5       3543.70       3472.25        83.26 o                         
  -4   6   5         69.44        239.24        72.16 o                         
  -2   6   5       7127.19       6811.81       122.76 o                         
   0   6   5        413.41        358.66        68.29 o                         
   2   6   5      19535.95      18803.36       159.97 o                         
   4   6   5      15782.81      15800.06       254.72 o                         
   6   6   5       1670.23       1644.81        68.46 o                         
   8   6   5        175.52        334.79        64.85 o                         
  10   6   5       3176.67       3409.64       135.91 o                         
  12   6   5        243.40        286.25        68.62 o                         
  14   6   5       1411.80       1391.78        71.26 o                         
  16   6   5       1064.53        994.50        63.35 o                         
 -19   7   5       1731.82       1442.96       109.72 o                         
 -17   7   5         46.80        181.40        70.53 o                         
 -15   7   5       3909.04       4227.83       210.14 o                         
 -13   7   5         89.22        184.03        58.88 o                         
 -11   7   5       2304.60       2293.02        93.38 o                         
  -9   7   5          7.89        122.82        85.06 o                         
  -7   7   5      11413.95      10811.96       151.12 o                         
  -5   7   5         46.49        144.09        73.57 o                         
  -3   7   5      18687.24      18692.53       317.28 o                         
  -1   7   5        337.26        332.31        70.01 o                         
   1   7   5        812.72        825.38        69.07 o                         
   3   7   5        419.60        474.22        63.67 o                         
   5   7   5       6935.34       6820.66       151.51 o                         
   7   7   5         55.78        154.54        65.79 o                         
   9   7   5      12435.68      12906.40       587.60 o                         
  11   7   5          0.48        103.29        66.86 o                         
  13   7   5         36.21         58.33        62.70 o                         
  15   7   5          0.59         11.50        63.86 o                         
 -18   8   5        361.50        354.76        59.06 o                         
 -16   8   5        459.13        554.87        60.93 o                         
 -14   8   5       1350.30       1311.83       113.26 o                         
 -12   8   5        196.88        263.25        99.32 o                         
 -10   8   5         21.23         23.27        86.28 o                         
  -8   8   5        678.92        629.32        63.07 o                         
  -6   8   5       1201.45       1140.47        71.19 o                         
  -4   8   5       3318.41       3502.22        79.69 o                         
  -2   8   5       4166.62       4305.27        95.92 o                         
   0   8   5        182.43        109.36        62.64 o                         
   2   8   5        188.26        192.50        58.26 o                         
   4   8   5       1532.45       1586.41        66.00 o                         
   6   8   5       1006.26       1010.55        71.19 o                         
   8   8   5       3207.62       3131.55        96.75 o                         
  10   8   5       1133.29       1235.11       159.52 o                         
  12   8   5          5.14          4.81       100.61 o                         
  14   8   5          7.53         33.13        73.06 o                         
 -15   9   5         23.26        210.78        86.50 o                         
 -13   9   5       1508.00       1588.38       268.20 o                         
 -11   9   5         42.57        144.66        84.53 o                         
  -9   9   5       2727.37       2512.92       122.20 o                         
  -7   9   5          1.49        224.07        93.85 o                         
  -5   9   5        747.66        848.38        67.46 o                         
  -3   9   5        477.72        431.18        67.60 o                         
  -1   9   5       2421.72       2428.94        58.87 o                         
   1   9   5        240.97        277.42        49.12 o                         
   3   9   5       3970.77       3913.33        64.69 o                         
   5   9   5         28.89        103.04        61.54 o                         
   7   9   5       1739.66       1611.29        70.11 o                         
   9   9   5          9.66        105.40        62.92 o                         
  11   9   5        666.86        733.29       116.96 o                         
 -12  10   5        465.44        511.22        87.60 o                         
 -10  10   5        378.37        509.14       128.35 o                         
  -8  10   5        538.57        615.65        99.96 o                         
  -6  10   5        133.90        205.29        74.54 o                         
  -4  10   5         33.81        116.33        68.61 o                         
  -2  10   5         42.35         75.32        56.24 o                         
   0  10   5       1213.75       1304.66        55.73 o                         
   2  10   5       1373.43       1207.92        61.76 o                         
   4  10   5        273.81        408.37        56.00 o                         
   6  10   5         57.70        108.75        60.84 o                         
   8  10   5         17.26        112.14        63.10 o                         
  -7  11   5        835.13        812.02        73.49 o                         
  -5  11   5         77.50        131.21        73.48 o                         
  -3  11   5        293.17        393.25        49.98 o                         
  -1  11   5         40.32         27.61        49.33 o                         
   1  11   5        896.23        808.70        54.77 o                         
   3  11   5         78.45        176.04        53.73 o                         
 -24   0   6         96.02        249.73       147.21 o                         
 -22   0   6      11403.29      10781.10       113.99 o                         
 -20   0   6         72.32        101.37       102.86 o                         
 -18   0   6       5384.91       5366.64        91.73 o                         
 -16   0   6         41.24        142.77        86.74 o                         
 -14   0   6       3209.40       3415.65       110.37 o                         
 -12   0   6        719.03        729.83        91.45 o                         
  -8   0   6       5365.13       5261.88        91.50 o                         
  -6   0   6       1457.30       2129.95        86.48 o                         
  -4   0   6      12844.15      13515.23       115.44 o                         
  -2   0   6        765.09       1076.92        98.47 o                         
   0   0   6          4.37         28.84       100.85 o                         
   4   0   6        304.84        301.83        79.53 o                         
   6   0   6       2270.45       2098.61        71.40 o                         
   8   0   6        115.50        211.48        77.84 o                         
  10   0   6       4694.26       5000.22       164.34 o                         
  12   0   6         75.19          0.42        72.49 o                         
  14   0   6      39860.30      40736.28       264.28 o                         
  16   0   6        669.59        591.68        72.49 o                         
  18   0   6        527.10        544.35        82.00 o                         
  20   0   6          0.58        103.67        74.66 o                         
 -25   1   6         37.40        -10.32        62.99 o                         
 -23   1   6       1804.57       1584.40        75.65 o                         
 -21   1   6        325.90        450.67        80.13 o                         
 -19   1   6         52.88        135.10        56.69 o                         
 -17   1   6       8737.34       8807.50       121.18 o                         
 -15   1   6       6273.51       6238.47        65.93 o                         
 -13   1   6        259.80        310.42        54.90 o                         
 -11   1   6      58167.09      57526.08       380.92 o                         
  -9   1   6      13035.83      12776.30        69.50 o                         
  -7   1   6        701.03        799.70        55.92 o                         
  -5   1   6      20673.31      19193.24       131.38 o                         
  -3   1   6      13415.90      13763.39       153.61 o                         
  -1   1   6       2882.03       3171.13        72.25 o                         
   1   1   6      89717.89      88815.30      1284.49 o                         
   3   1   6      64802.79      66304.91       710.50 o                         
   5   1   6        139.20        198.48        58.13 o                         
   7   1   6      21735.62      21661.77        90.37 o                         
   9   1   6      13375.94      12917.80       130.70 o                         
  11   1   6        242.17        247.42        53.86 o                         
  13   1   6       7300.06       7482.83        71.09 o                         
  15   1   6       5226.49       5369.13        78.29 o                         
  17   1   6        197.33        221.45        51.37 o                         
  19   1   6       1261.62       1337.96        53.25 o                         
 -24   2   6        478.57        529.18        53.00 o                         
 -22   2   6          0.59         67.58        60.88 o                         
 -20   2   6       1227.03       1206.82        79.80 o                         
 -18   2   6         15.80         57.92        62.72 o                         
 -16   2   6      34010.70      33872.39       456.13 o                         
 -14   2   6         80.45        141.00        54.00 o                         
 -12   2   6      10141.94       9981.33        81.96 o                         
 -10   2   6        571.40        621.17        57.78 o                         
  -8   2   6       7101.72       7224.72        63.32 o                         
  -6   2   6         88.20        224.65        57.82 o                         
  -2   2   6       1983.20       2020.79        62.72 o                         
   0   2   6      53175.84      52240.36       911.53 o                         
   2   2   6       2012.91       2202.56        66.62 o                         
   4   2   6       6120.79       6057.27       139.34 o                         
   6   2   6         18.58         52.69        55.61 o                         
   8   2   6     151679.38     149695.31      1206.35 o                         
  10   2   6         13.07         75.93        52.10 o                         
  12   2   6        818.79        832.06        54.02 o                         
  14   2   6        184.28        219.21        58.43 o                         
  16   2   6       1028.19        935.09        50.10 o                         
  18   2   6         35.36        119.78        50.29 o                         
 -23   3   6        532.64        471.77        75.51 o                         
 -21   3   6        343.58        469.76        49.93 o                         
 -19   3   6         30.02        173.12        54.75 o                         
 -17   3   6       4455.32       4537.57        56.73 o                         
 -15   3   6       4183.17       4188.56        78.49 o                         
 -13   3   6        648.91        736.93        56.31 o                         
 -11   3   6      16932.06      16520.57        98.34 o                         
  -9   3   6        400.36        370.60        57.36 o                         
  -7   3   6       1128.37       1444.83        56.41 o                         
  -5   3   6      27242.40      25966.50       248.64 o                         
  -3   3   6      16575.36      16641.13       184.19 o                         
  -1   3   6       1258.22       1263.14        59.33 o                         
   1   3   6       5037.40       4948.52       120.55 o                         
   3   3   6       5372.42       5397.88        68.98 o                         
   5   3   6       1703.28       1701.65        66.60 o                         
   7   3   6      28664.52      28326.11       286.60 o                         
   9   3   6      16057.79      15787.21       174.65 o                         
  11   3   6          5.45         11.79        60.70 o                         
  13   3   6         59.03        182.20        51.76 o                         
  15   3   6        685.46        894.56        52.30 o                         
  17   3   6        119.98        232.51        50.42 o                         
  19   3   6       1863.15       1780.30        57.01 o                         
 -22   4   6       3296.17       3088.27        90.31 o                         
 -20   4   6         83.86        221.94        51.84 o                         
 -18   4   6       1251.72       1129.33        56.61 o                         
 -16   4   6       1612.04       1587.62        82.49 o                         
 -14   4   6       7707.76       8004.43        66.00 o                         
 -12   4   6          7.27         19.32        59.09 o                         
 -10   4   6      58540.70      58158.95       465.99 o                         
  -8   4   6          8.25         68.87        60.56 o                         
  -6   4   6         87.81         91.22        52.70 o                         
  -4   4   6       5028.54       4442.32        76.84 o                         
  -2   4   6      11588.86      11617.62       148.20 o                         
   0   4   6         46.69         66.99        64.38 o                         
   2   4   6      82162.96      82099.21       988.93 o                         
   4   4   6         85.96        104.64        67.62 o                         
   6   4   6       8771.88       8571.68       146.04 o                         
   8   4   6       3677.07       3510.69        63.50 o                         
  10   4   6       1858.29       1814.60        69.15 o                         
  12   4   6        132.96        172.68        60.56 o                         
  14   4   6      10196.60      10713.89       251.99 o                         
  16   4   6         29.76        109.06        57.06 o                         
  18   4   6       1629.45       1536.17        95.74 o                         
 -21   5   6        933.44       1053.34        53.14 o                         
 -19   5   6        537.53        652.49        55.08 o                         
 -17   5   6         16.87         22.33        52.10 o                         
 -15   5   6        380.49        434.65        59.35 o                         
 -13   5   6        647.78        738.33        60.65 o                         
 -11   5   6       1905.49       1901.29        64.61 o                         
  -9   5   6      11122.23      11409.91       142.97 o                         
  -7   5   6       5480.25       5677.14        74.93 o                         
  -5   5   6       1467.42       1450.23        62.11 o                         
  -3   5   6         20.88         50.53        73.69 o                         
  -1   5   6       2543.46       2213.14        71.42 o                         
   1   5   6       6156.45       6364.96        79.97 o                         
   3   5   6       7931.31       8022.90        99.69 o                         
   5   5   6       6767.55       6580.42        71.40 o                         
   7   5   6        127.55        301.96        65.53 o                         
   9   5   6        184.93        201.07        61.14 o                         
  11   5   6       1525.61       1479.74        59.37 o                         
  13   5   6       1770.41       1833.97        64.77 o                         
  15   5   6        302.18        203.20        56.12 o                         
  17   5   6        367.09        342.77        61.52 o                         
 -20   6   6        812.39        892.60       118.55 o                         
 -18   6   6         39.69         82.05        82.29 o                         
 -16   6   6       3101.63       2912.90        69.17 o                         
 -14   6   6        111.79        160.48        59.01 o                         
 -12   6   6       1256.83       1388.50        61.19 o                         
 -10   6   6       9264.95       9348.47       156.90 o                         
  -8   6   6      10867.48      10771.06       195.30 o                         
  -6   6   6        962.09        930.48        74.47 o                         
  -4   6   6       8068.18       7985.47       159.88 o                         
  -2   6   6         20.19        103.57        62.92 o                         
   0   6   6      12050.13      11596.58        86.78 o                         
   2   6   6      12117.20      11484.81       109.93 o                         
   4   6   6       8756.84       8739.67        96.38 o                         
   6   6   6        626.05        633.94        84.49 o                         
   8   6   6       3398.61       3692.96        96.48 o                         
  10   6   6          3.44        128.52        66.82 o                         
  12   6   6       3370.07       3139.26       101.81 o                         
  14   6   6       1942.12       1791.03        91.00 o                         
  16   6   6        307.74        269.34        62.92 o                         
 -19   7   6         74.93        191.15        72.65 o                         
 -17   7   6         98.64        160.26        58.70 o                         
 -15   7   6       1285.71       1441.42        57.45 o                         
 -13   7   6       2674.44       2708.32       120.92 o                         
 -11   7   6        810.60        992.47        60.17 o                         
  -9   7   6        322.99        336.46        80.34 o                         
  -7   7   6        959.38        900.34        76.19 o                         
  -5   7   6         90.46        313.52        75.54 o                         
  -3   7   6       2249.87       2338.19        78.61 o                         
  -1   7   6       7392.74       7221.29        82.88 o                         
   1   7   6       1193.96       1181.88        66.38 o                         
   3   7   6        468.28        585.29        63.48 o                         
   5   7   6        715.01        675.06        65.29 o                         
   7   7   6        366.97        312.66        70.01 o                         
   9   7   6        313.81        360.55        64.16 o                         
  11   7   6        814.83        866.88        68.43 o                         
  13   7   6         57.68        148.59        68.18 o                         
  15   7   6         82.55         40.44        62.46 o                         
 -18   8   6        141.09        231.19        58.04 o                         
 -16   8   6       1072.91       1063.01       106.02 o                         
 -14   8   6       1507.82       1620.34        85.26 o                         
 -12   8   6          1.73        216.29        73.28 o                         
 -10   8   6        589.36        669.45        70.63 o                         
  -8   8   6         71.04         73.19        69.81 o                         
  -6   8   6       1675.13       1645.27        98.43 o                         
  -4   8   6       7779.78       7961.69       181.02 o                         
  -2   8   6       2212.08       2241.83        79.13 o                         
   0   8   6          6.01         78.36        60.47 o                         
   2   8   6        372.53        365.59        52.65 o                         
   4   8   6         15.08         81.82        59.32 o                         
   6   8   6       2457.94       2408.55       119.68 o                         
   8   8   6       4134.87       4240.25       191.06 o                         
  10   8   6        741.07        782.36        84.80 o                         
  12   8   6         30.10        159.69        83.03 o                         
 -15   9   6         78.99        261.02        84.44 o                         
 -13   9   6         89.44        231.95        86.19 o                         
 -11   9   6        118.28        229.18        67.78 o                         
  -9   9   6        609.35        669.08        73.60 o                         
  -7   9   6        781.03        982.76        73.82 o                         
  -5   9   6       1543.47       1637.49       116.13 o                         
  -3   9   6        241.50        389.03        65.28 o                         
  -1   9   6        514.15        621.18        61.11 o                         
   1   9   6         63.77         97.46        52.26 o                         
   3   9   6         43.02         99.98        55.58 o                         
   5   9   6       1087.62       1180.55        63.41 o                         
   7   9   6        528.52        660.09        69.57 o                         
   9   9   6        350.19        600.27        85.71 o                         
  11   9   6        267.36        129.00        75.02 o                         
 -12  10   6         46.01         68.78        83.70 o                         
 -10  10   6       1250.90       1093.03       157.47 o                         
  -8  10   6        921.65        905.90        74.17 o                         
  -6  10   6         10.91        105.05        73.38 o                         
  -4  10   6          9.84        152.49        66.34 o                         
  -2  10   6        139.64        184.93        76.00 o                         
   0  10   6        265.69        254.23        47.60 o                         
   2  10   6       1427.87       1458.95        56.90 o                         
   4  10   6        695.93        732.27        53.40 o                         
   6  10   6         19.16        171.21        84.74 o                         
   8  10   6          6.31         36.00        59.26 o                         
  -7  11   6         57.22         28.21        72.02 o                         
  -5  11   6         88.47        124.18        67.48 o                         
  -3  11   6         19.31         78.85        52.37 o                         
  -1  11   6         13.83         87.80        60.92 o                         
   1  11   6        221.15        280.18        51.32 o                         
   3  11   6        180.04        195.49        54.41 o                         
 -25   1   7        263.35        388.42        94.51 o                         
 -23   1   7       1019.10       1094.38        58.83 o                         
 -21   1   7         38.88         11.71        74.92 o                         
 -19   1   7       5868.27       5781.62        91.81 o                         
 -17   1   7       5488.46       5539.69        78.03 o                         
 -15   1   7         84.23        140.35        54.00 o                         
 -13   1   7       5421.00       5391.79        79.74 o                         
 -11   1   7      38965.85      38659.77       300.49 o                         
  -9   1   7       1028.33       1160.73        50.85 o                         
  -7   1   7      29625.64      28210.24       215.01 o                         
  -5   1   7      32019.38      32363.03       257.77 o                         
  -3   1   7        633.90        585.20        56.81 o                         
  -1   1   7      19704.65      19760.29       271.40 o                         
   1   1   7     117620.33     118187.97      1366.09 o                         
   3   1   7       1565.68       1603.42        54.73 o                         
   5   1   7      18924.79      17665.03        97.76 o                         
   7   1   7      12091.07      11643.54        91.08 o                         
   9   1   7       1448.64       1502.84        56.18 o                         
  11   1   7       4183.79       4136.20        57.92 o                         
  13   1   7      12095.44      11979.93        80.28 o                         
  15   1   7         99.14        114.27        51.01 o                         
  17   1   7       1685.67       1739.28        53.51 o                         
  19   1   7        488.75        555.90        50.76 o                         
 -24   2   7        222.41        224.65        47.46 o                         
 -22   2   7         29.12         18.83        50.32 o                         
 -20   2   7        292.60        347.02        62.41 o                         
 -18   2   7       2605.77       2665.68        60.91 o                         
 -16   2   7        898.51        894.87        59.69 o                         
 -14   2   7       1057.88       1136.37        58.61 o                         
 -12   2   7       5661.46       5835.56        98.24 o                         
 -10   2   7        770.29       1089.11        54.68 o                         
  -8   2   7       4072.02       4083.73        54.99 o                         
  -6   2   7      23645.13      24072.15       239.26 o                         
  -4   2   7       5994.25       6203.81        86.26 o                         
  -2   2   7       5490.42       5621.83        81.10 o                         
   0   2   7      33705.52      32559.60       532.85 o                         
   2   2   7        264.40        408.04        64.21 o                         
   4   2   7        316.90        328.26        66.70 o                         
   6   2   7      16429.13      16400.14        76.42 o                         
   8   2   7        221.97        148.39        57.03 o                         
  10   2   7        982.02        898.65        60.89 o                         
  12   2   7       3170.70       3122.79        60.53 o                         
  14   2   7        104.11        140.69        50.80 o                         
  16   2   7          7.62        113.82        47.59 o                         
  18   2   7        593.16        672.72        52.12 o                         
 -23   3   7        318.61        267.47        65.20 o                         
 -21   3   7         18.91         92.90        53.79 o                         
 -19   3   7          3.33         74.40        52.88 o                         
 -17   3   7      10169.37      10113.16       101.57 o                         
 -15   3   7        949.90       1009.98        56.22 o                         
 -13   3   7      28825.31      30064.75       227.13 o                         
 -11   3   7       4886.65       4796.57        62.40 o                         
  -9   3   7      19385.69      19299.57       220.16 o                         
  -7   3   7       4462.46       4418.30        63.43 o                         
  -5   3   7     105699.55     102769.42       860.62 o                         
  -3   3   7         46.63         89.88        56.46 o                         
  -1   3   7      35884.31      33241.80       472.62 o                         
   1   3   7       5782.55       6010.76       119.97 o                         
   3   3   7       2260.52       2008.44        69.44 o                         
   5   3   7       3026.28       3263.60        67.84 o                         
   7   3   7      83113.23      83688.73      1200.54 o                         
   9   3   7        272.92        299.75        57.48 o                         
  11   3   7       2707.27       2792.19        65.62 o                         
  13   3   7        161.58        281.71        58.18 o                         
  15   3   7         60.35        168.76        57.11 o                         
  17   3   7        389.04        452.34        60.92 o                         
 -22   4   7        118.58        216.36        52.08 o                         
 -20   4   7         23.72        101.64        51.69 o                         
 -18   4   7       3115.55       3016.28        65.52 o                         
 -16   4   7         23.33        -55.43        55.43 o                         
 -14   4   7       1738.20       1763.64        61.45 o                         
 -12   4   7      16760.58      16683.25       284.00 o                         
 -10   4   7       4779.40       5063.68        65.28 o                         
  -8   4   7       2485.66       2437.72        55.92 o                         
  -6   4   7      38887.88      38198.03       382.99 o                         
  -4   4   7       1080.79       1068.08        62.48 o                         
  -2   4   7       1103.05       1191.25        64.93 o                         
   0   4   7      41118.88      40577.67       507.06 o                         
   2   4   7       1594.24       1621.88        77.37 o                         
   4   4   7       2750.31       2763.76        65.14 o                         
   6   4   7      18524.55      18168.47       184.62 o                         
   8   4   7       2579.89       2608.71        66.50 o                         
  10   4   7         13.46         44.11        63.64 o                         
  12   4   7       4816.22       5102.19        92.28 o                         
  14   4   7        130.47        130.19        59.14 o                         
  16   4   7        443.93        476.15        58.09 o                         
 -23   5   7       1893.23       1687.21        86.62 o                         
 -21   5   7        179.13        124.82        53.69 o                         
 -19   5   7       2074.92       2269.67        88.24 o                         
 -17   5   7        285.91        403.05        51.91 o                         
 -15   5   7        583.41        568.17        52.00 o                         
 -13   5   7        448.27        522.04        55.17 o                         
 -11   5   7      33146.74      32638.03       328.50 o                         
  -9   5   7       1230.35       1200.55        54.78 o                         
  -7   5   7      19280.82      19235.97       216.90 o                         
  -5   5   7       3028.50       3018.82        89.41 o                         
  -3   5   7        642.80        619.72        65.96 o                         
  -1   5   7         51.30        134.88        63.19 o                         
   1   5   7      75675.09      74747.49       654.56 o                         
   3   5   7       1063.10       1050.27        62.29 o                         
   5   5   7      20797.25      21579.42       250.20 o                         
   7   5   7          9.47         99.49        79.98 o                         
   9   5   7       2304.16       2445.24        64.18 o                         
  11   5   7        222.79        173.09        63.02 o                         
  13   5   7      11364.63      11388.51       254.02 o                         
  15   5   7        144.17        138.25        56.59 o                         
  17   5   7       1890.70       1843.42       139.34 o                         
 -20   6   7        191.37        226.69        56.05 o                         
 -18   6   7       1847.03       2006.34       184.83 o                         
 -16   6   7         11.37         38.36        74.70 o                         
 -14   6   7         46.66        149.11        53.84 o                         
 -12   6   7       4376.06       4330.98        65.68 o                         
 -10   6   7       2409.57       2533.18        59.26 o                         
  -8   6   7        932.00       1003.03        64.37 o                         
  -6   6   7       8246.53       8152.05       222.41 o                         
  -4   6   7        262.27        270.47        70.45 o                         
  -2   6   7        832.93        756.67        80.10 o                         
   0   6   7      16228.58      15575.23       178.86 o                         
   2   6   7       3100.69       3056.30        62.66 o                         
   4   6   7       1306.10       1416.27        64.02 o                         
   6   6   7       3257.15       3478.73        78.27 o                         
   8   6   7         11.86        216.29        57.39 o                         
  10   6   7         17.73        123.96        68.20 o                         
  12   6   7       3565.54       3588.24       111.42 o                         
  14   6   7        525.29        681.68       112.72 o                         
 -19   7   7         13.92         80.32       118.72 o                         
 -17   7   7       3472.08       3351.59       160.98 o                         
 -15   7   7         29.77          1.95        69.85 o                         
 -13   7   7       4005.46       4116.08       111.73 o                         
 -11   7   7         71.75        177.80        48.63 o                         
  -9   7   7         24.03         47.90        61.80 o                         
  -7   7   7         99.35        166.48        72.49 o                         
  -5   7   7      17256.07      17119.98       355.60 o                         
  -3   7   7         63.76        153.71        73.71 o                         
  -1   7   7       8751.01       8969.12       174.56 o                         
   1   7   7        139.97        237.22        65.10 o                         
   3   7   7        423.47        395.64        63.71 o                         
   5   7   7         58.93        132.68        65.29 o                         
   7   7   7      14797.66      15396.37       314.99 o                         
   9   7   7         11.85         94.99        63.94 o                         
  11   7   7       2000.43       2084.05       158.11 o                         
  13   7   7         54.10        160.53        69.47 o                         
 -18   8   7        239.33         97.79        55.06 o                         
 -16   8   7        549.65        669.80        59.88 o                         
 -14   8   7        434.22        618.87        79.23 o                         
 -12   8   7       1376.58       1345.58        68.45 o                         
 -10   8   7         16.21         23.96        69.69 o                         
  -8   8   7         85.54        117.01        71.88 o                         
  -6   8   7       2826.85       2837.71        73.98 o                         
  -4   8   7       2555.43       2642.40        74.17 o                         
  -2   8   7       2346.10       2442.61       166.16 o                         
   0   8   7       2156.62       2286.39        63.02 o                         
   2   8   7        189.91        204.39        53.87 o                         
   4   8   7         61.62         89.92        62.24 o                         
   6   8   7       2914.26       2877.58        89.45 o                         
   8   8   7       1279.81       1322.93        66.40 o                         
  10   8   7        560.17        657.04        82.69 o                         
  12   8   7        183.36        289.12       122.60 o                         
 -15   9   7        849.28        837.46        65.99 o                         
 -13   9   7          0.22         60.67       107.46 o                         
 -11   9   7       2471.37       2423.56       108.24 o                         
  -9   9   7         13.59         65.67        70.82 o                         
  -7   9   7       1070.70       1163.66        88.90 o                         
  -5   9   7        265.49        347.05        71.27 o                         
  -3   9   7       2837.03       2656.06       138.00 o                         
  -1   9   7          3.80         -9.30        59.12 o                         
   1   9   7       3047.74       3116.59       111.30 o                         
   3   9   7        153.72        130.47        52.71 o                         
   5   9   7       1501.43       1581.34       108.76 o                         
   7   9   7         74.71         71.56        62.83 o                         
   9   9   7        623.32        499.63        70.22 o                         
 -12  10   7         36.58         46.35        70.78 o                         
 -10  10   7       1173.39       1154.84       132.57 o                         
  -8  10   7        365.57        357.02        88.31 o                         
  -6  10   7         12.22         75.36        68.69 o                         
  -4  10   7        257.75        206.93        66.41 o                         
  -2  10   7         13.79         74.64        62.10 o                         
   0  10   7        171.58        239.17        54.63 o                         
   2  10   7        557.36        618.11        54.23 o                         
   4  10   7       1074.85       1039.12        56.02 o                         
   6  10   7         53.35         41.42        60.69 o                         
  -7  11   7         19.66        176.17        76.33 o                         
  -5  11   7        345.03        322.65        72.69 o                         
  -3  11   7         43.30         83.99        53.24 o                         
  -1  11   7        344.02        281.69        51.01 o                         
   1  11   7         77.74        110.94        50.12 o                         
 -24   0   8       1999.33       1529.78        83.28 o                         
 -22   0   8         28.43         17.07        86.42 o                         
 -20   0   8       5842.16       5857.12        93.06 o                         
 -18   0   8        984.36        960.79        84.30 o                         
 -16   0   8       3176.41       3200.30        74.49 o                         
 -14   0   8        509.47        627.32        92.48 o                         
 -12   0   8      27712.27      27804.76       228.66 o                         
 -10   0   8        394.27        458.27        73.80 o                         
  -8   0   8     126199.13     118517.23       938.98 o                         
  -6   0   8        855.10        778.07        76.62 o                         
  -4   0   8       6828.11       6878.48        87.84 o                         
  -2   0   8        528.38        506.06        78.67 o                         
   0   0   8      71378.07      74292.19       680.57 o                         
   2   0   8          1.16         73.38        68.39 o                         
   6   0   8         63.09         83.08        70.73 o                         
   8   0   8      10969.70      11194.61       195.44 o                         
  10   0   8          9.30         40.48        75.42 o                         
  12   0   8      20371.30      20327.65       113.90 o                         
  14   0   8         13.93         12.48        80.21 o                         
  16   0   8      17451.79      17718.30       158.70 o                         
  18   0   8         19.85        105.23        71.15 o                         
 -25   1   8        627.20        687.87        49.11 o                         
 -23   1   8         52.49        198.68        81.96 o                         
 -21   1   8       2566.06       2446.81        63.72 o                         
 -19   1   8       6377.26       6194.78       175.07 o                         
 -17   1   8        248.66        365.90        55.69 o                         
 -15   1   8      11013.05      10798.49       114.52 o                         
 -13   1   8      13047.25      12470.39       117.68 o                         
 -11   1   8       4122.04       4053.86        53.90 o                         
  -9   1   8      10481.88       9631.84       102.82 o                         
  -7   1   8      49243.14      50606.67       370.62 o                         
  -5   1   8       1015.11       1077.59        52.02 o                         
  -3   1   8      27257.24      27154.04       387.09 o                         
  -1   1   8      69552.16      72078.38      1057.38 o                         
   1   1   8       1240.08       1208.39        55.91 o                         
   3   1   8      15657.35      15857.48       192.07 o                         
   5   1   8      39377.42      37670.65       269.04 o                         
   7   1   8        629.86        608.08        58.26 o                         
   9   1   8        568.13        604.11        61.19 o                         
  11   1   8      13190.27      13619.91        71.07 o                         
  13   1   8         82.60        180.21        51.56 o                         
  15   1   8       2130.61       2139.81        53.85 o                         
  17   1   8       4262.94       4143.94        88.13 o                         
 -24   2   8         73.45        115.01        48.12 o                         
 -22   2   8        420.10        434.17        52.06 o                         
 -20   2   8          0.39         24.71        49.85 o                         
 -18   2   8       8493.20       8442.22        99.67 o                         
 -16   2   8          2.87         99.50        50.16 o                         
 -14   2   8      60725.38      60928.91       635.02 o                         
 -12   2   8        341.64        383.79        51.99 o                         
 -10   2   8       3637.49       3585.77        58.11 o                         
  -8   2   8        595.20        606.38        52.22 o                         
  -6   2   8      65499.67      68084.95       684.32 o                         
  -4   2   8       1038.26       1055.19        52.76 o                         
   0   2   8        302.17        279.72        60.33 o                         
   2   2   8       2734.94       3028.49        71.76 o                         
   4   2   8        738.12        758.00        57.96 o                         
   6   2   8      38485.84      40119.33       379.51 o                         
   8   2   8        892.24        840.67        59.86 o                         
  10   2   8      34249.55      34928.44       467.91 o                         
  12   2   8         32.19        105.35        58.09 o                         
  14   2   8        109.20        224.86        55.97 o                         
  16   2   8         97.56         72.92        52.13 o                         
  18   2   8       3891.58       3714.58       140.76 o                         
 -23   3   8         75.22        225.20        59.38 o                         
 -21   3   8        292.04        300.26        48.63 o                         
 -19   3   8       1496.92       1312.54        88.30 o                         
 -17   3   8        842.60        995.34        55.23 o                         
 -15   3   8       4935.72       5125.29        65.70 o                         
 -13   3   8       7139.71       7194.34        60.87 o                         
 -11   3   8        384.23        539.92        54.04 o                         
  -9   3   8        389.80        303.70        51.31 o                         
  -7   3   8       5870.20       5608.83        58.52 o                         
  -5   3   8        469.79        577.89        52.97 o                         
  -3   3   8      36002.07      34968.71       335.75 o                         
  -1   3   8      41410.50      41659.87       497.89 o                         
   1   3   8        444.46        379.08        55.16 o                         
   3   3   8       1177.68       1200.62        64.32 o                         
   5   3   8      10121.74      10468.54       141.29 o                         
   7   3   8        777.43        838.88        65.30 o                         
   9   3   8       4090.84       3976.66        64.31 o                         
  11   3   8       6441.64       6740.84        93.79 o                         
  13   3   8         15.36         13.73        58.03 o                         
  15   3   8        263.60        286.37        57.66 o                         
  17   3   8       2219.95       2117.89        66.11 o                         
 -22   4   8          0.62         57.90        72.96 o                         
 -20   4   8       4007.00       3625.60        99.46 o                         
 -18   4   8         31.71          3.06        50.78 o                         
 -16   4   8        447.85        567.66        52.85 o                         
 -14   4   8       1951.76       2042.08        78.93 o                         
 -12   4   8      11707.04      11862.88       158.57 o                         
 -10   4   8        734.38        736.40        54.67 o                         
  -8   4   8      41690.69      40355.78       401.84 o                         
  -6   4   8         21.77          5.98        53.37 o                         
  -4   4   8       9536.92       9814.83       169.94 o                         
  -2   4   8       8245.37       8411.01        88.43 o                         
   0   4   8      21979.44      20600.23       315.13 o                         
   2   4   8       3480.83       3446.10        80.87 o                         
   4   4   8      51454.16      53186.13       947.00 o                         
   6   4   8        969.39        972.51        63.07 o                         
   8   4   8       2150.23       1818.48        63.12 o                         
  10   4   8       1431.51       1402.12        66.21 o                         
  12   4   8       2586.55       2756.53        67.03 o                         
  14   4   8        450.46        439.60        59.59 o                         
  16   4   8       5482.96       5356.05       192.83 o                         
 -23   5   8        200.05        336.90        54.82 o                         
 -21   5   8        115.29         43.85        54.42 o                         
 -19   5   8        724.96        718.90        52.40 o                         
 -17   5   8       1023.11        967.34        84.12 o                         
 -15   5   8          9.94         87.27        55.09 o                         
 -13   5   8          5.35         51.21        55.24 o                         
 -11   5   8       3536.97       3836.57        72.05 o                         
  -9   5   8       1818.23       1930.30        54.86 o                         
  -7   5   8       2706.71       2861.87        73.88 o                         
  -5   5   8       5444.58       5443.04        79.66 o                         
  -3   5   8        392.41        485.84        63.40 o                         
  -1   5   8         44.89        150.64        68.52 o                         
   1   5   8       7616.45       7408.80        96.87 o                         
   3   5   8       8745.20       8750.65       103.62 o                         
   5   5   8       3137.44       3398.37        68.40 o                         
   7   5   8        158.93        227.19        57.67 o                         
   9   5   8        283.97        330.79        62.07 o                         
  11   5   8         99.74        226.42        63.26 o                         
  13   5   8        809.10        649.09        63.77 o                         
  15   5   8       1997.32       1782.52        61.65 o                         
 -20   6   8        683.46        768.17        59.66 o                         
 -18   6   8       2766.70       2568.48       113.05 o                         
 -16   6   8        162.53        242.97        57.97 o                         
 -14   6   8       3507.69       3251.12       118.77 o                         
 -12   6   8        243.33        386.21        57.25 o                         
 -10   6   8       1200.46       1348.43        59.53 o                         
  -8   6   8       6279.11       6576.87       151.36 o                         
  -6   6   8       7461.34       7773.79       161.51 o                         
  -4   6   8        849.89        799.90        71.54 o                         
  -2   6   8       9591.52       9298.86       147.10 o                         
   0   6   8       1076.13        976.24        65.71 o                         
   2   6   8       4365.20       4362.92        63.15 o                         
   4   6   8       6051.74       6270.26        82.50 o                         
   6   6   8       2276.75       2534.58        70.21 o                         
   8   6   8       1058.50       1161.56        76.82 o                         
  10   6   8       3132.98       3371.79        96.20 o                         
  12   6   8        499.77        516.06        69.04 o                         
  14   6   8       1551.29       1388.33       134.58 o                         
 -19   7   8         29.70        109.53        54.42 o                         
 -17   7   8        677.44        805.52        79.39 o                         
 -15   7   8        177.72        191.48        57.68 o                         
 -13   7   8        506.86        642.12        51.37 o                         
 -11   7   8        975.25       1090.96        53.63 o                         
  -9   7   8       2076.58       2249.38        64.38 o                         
  -7   7   8        505.07        665.55        71.82 o                         
  -5   7   8       4994.77       5287.21       143.75 o                         
  -3   7   8       1607.19       1622.50        73.23 o                         
  -1   7   8         28.07         86.27        66.38 o                         
   1   7   8       2243.53       2352.65        61.04 o                         
   3   7   8        231.76        264.16        63.93 o                         
   5   7   8       1552.69       1605.15        61.74 o                         
   7   7   8       3039.57       2906.97        64.11 o                         
   9   7   8       1390.84       1211.67        63.08 o                         
  11   7   8        211.56        253.86        70.07 o                         
  13   7   8        350.58        286.70        70.86 o                         
 -18   8   8        117.90        198.23        89.61 o                         
 -16   8   8        341.11        376.84        72.55 o                         
 -14   8   8       1982.80       2037.17        52.57 o                         
 -12   8   8       2378.91       2360.00        75.41 o                         
 -10   8   8        608.19        512.77        83.55 o                         
  -8   8   8         37.22        124.37        64.05 o                         
  -6   8   8       2054.99       1944.74       103.27 o                         
  -4   8   8       2737.10       2697.28        93.66 o                         
  -2   8   8       2912.99       3248.25       144.57 o                         
   0   8   8       2934.31       3076.05        66.45 o                         
   2   8   8        820.81        780.91        57.24 o                         
   4   8   8        485.18        497.38        64.35 o                         
   6   8   8       1340.77       1125.83        80.44 o                         
   8   8   8       1009.03       1050.34        67.33 o                         
  10   8   8        849.87       1058.27        98.26 o                         
 -15   9   8        196.26        301.28        69.75 o                         
 -13   9   8        446.27        479.27        79.86 o                         
 -11   9   8        758.92        811.07        67.92 o                         
  -9   9   8        222.62        236.06        83.87 o                         
  -7   9   8        106.97        236.12        63.77 o                         
  -5   9   8        424.57        387.04        69.96 o                         
  -3   9   8        585.23        797.56        65.93 o                         
  -1   9   8        818.95        827.10        58.62 o                         
   1   9   8        761.24        841.13        57.47 o                         
   3   9   8        434.73        476.23        53.52 o                         
   5   9   8        180.75        166.05        62.70 o                         
   7   9   8         68.90        148.57        64.40 o                         
   9   9   8         55.42        162.73        64.94 o                         
 -12  10   8        507.98        538.35        88.46 o                         
 -10  10   8        284.36        273.54        72.65 o                         
  -8  10   8        569.05        574.43        72.83 o                         
  -6  10   8        352.34        398.79        67.78 o                         
  -4  10   8          5.54        -63.55        63.55 o                         
  -2  10   8          2.72         70.88        59.20 o                         
   0  10   8        516.72        564.89        54.49 o                         
   2  10   8        420.19        371.46        55.44 o                         
   4  10   8       1337.32       1433.96        87.79 o                         
   6  10   8        179.48        395.35        53.89 o                         
  -5  11   8         11.65        108.14        67.40 o                         
  -3  11   8         17.15        108.24        57.85 o                         
 -25   1   9         74.63        190.55        47.98 o                         
 -23   1   9        215.62        276.36        46.75 o                         
 -21   1   9       5611.23       5518.72        90.68 o                         
 -19   1   9        195.85        247.07        48.54 o                         
 -17   1   9       1086.61       1254.02        49.38 o                         
 -15   1   9      11387.06      11282.63       138.48 o                         
 -13   1   9        909.96        955.66        53.59 o                         
 -11   1   9       1405.35       1561.95        55.75 o                         
  -9   1   9      80196.13      80825.41       724.16 o                         
  -7   1   9        234.19        333.01        47.84 o                         
  -5   1   9        558.47        497.90        49.17 o                         
  -3   1   9      63964.52      64620.37       918.84 o                         
  -1   1   9       2004.93       2404.55        58.44 o                         
   1   1   9       1437.01       1267.31        57.83 o                         
   3   1   9      79648.38      80071.73       362.53 o                         
   5   1   9        280.32        311.74        53.91 o                         
   7   1   9        161.09        342.18        92.55 o                         
   9   1   9       8111.70       8418.99        84.12 o                         
  11   1   9        304.77        464.26        60.22 o                         
  13   1   9        580.36        633.59        55.82 o                         
  15   1   9       8815.19       8684.09       127.71 o                         
  17   1   9        131.43        140.62        53.46 o                         
 -24   2   9         97.17        119.70        52.97 o                         
 -22   2   9        721.37        833.47        60.99 o                         
 -20   2   9        100.58        276.76        50.34 o                         
 -18   2   9        214.24        245.07        48.93 o                         
 -16   2   9       3662.33       3755.48        56.73 o                         
 -14   2   9       1192.45       1342.44        53.96 o                         
 -12   2   9       2339.78       2448.86        53.71 o                         
 -10   2   9      16642.42      16802.63       154.26 o                         
  -8   2   9        976.10       1018.15        52.56 o                         
  -6   2   9       1405.99       1293.28        50.20 o                         
  -4   2   9      20201.85      19572.67       281.11 o                         
  -2   2   9         51.81        122.58        55.07 o                         
   0   2   9       6531.54       6511.62        86.10 o                         
   2   2   9      12295.56      12150.95       120.35 o                         
   4   2   9       6570.33       6749.24        64.67 o                         
   6   2   9       2139.22       2076.05        63.35 o                         
   8   2   9       2237.85       2284.15        60.97 o                         
  10   2   9       1623.58       1707.81        68.43 o                         
  12   2   9       1164.63       1060.51        54.94 o                         
  14   2   9        553.38        652.94        61.73 o                         
  16   2   9       1161.06       1131.47        60.77 o                         
 -23   3   9        691.99        678.76        52.19 o                         
 -21   3   9        351.35        391.40        50.37 o                         
 -19   3   9        237.70        236.49        51.41 o                         
 -17   3   9          7.43        153.78        52.40 o                         
 -15   3   9      28056.25      28479.75       320.96 o                         
 -13   3   9       3509.50       3639.47        58.40 o                         
 -11   3   9       1073.13       1054.76        66.94 o                         
  -9   3   9       1387.10       1307.05        50.08 o                         
  -7   3   9       6274.87       6502.32       120.28 o                         
  -5   3   9        159.03        129.24        49.72 o                         
  -3   3   9     140201.92     138099.52      2330.82 o                         
  -1   3   9       6362.39       6332.74       106.64 o                         
   1   3   9        444.44        459.39        57.02 o                         
   3   3   9       1053.64       1031.40        66.39 o                         
   5   3   9        489.64        618.96        65.49 o                         
   7   3   9       2026.44       2074.21        84.14 o                         
   9   3   9      35163.18      35521.13       498.40 o                         
  11   3   9        189.16        194.32        60.32 o                         
  13   3   9        208.27        272.35        59.40 o                         
  15   3   9         71.71        179.64        56.96 o                         
  17   3   9        287.75        284.27        59.38 o                         
 -24   4   9          0.15        151.25        52.28 o                         
 -22   4   9        783.47        802.74        61.69 o                         
 -20   4   9          2.27         54.18        50.01 o                         
 -18   4   9        687.21        753.24        51.99 o                         
 -16   4   9       4382.82       4655.47        97.86 o                         
 -14   4   9       6097.81       6277.99        87.83 o                         
 -12   4   9        185.98        201.61        53.67 o                         
 -10   4   9       5982.31       5910.75        72.61 o                         
  -8   4   9        842.31        796.69        51.31 o                         
  -6   4   9       9478.07       9095.41       107.65 o                         
  -4   4   9      28886.10      28332.58       338.01 o                         
  -2   4   9      11823.30      11896.11       117.52 o                         
   0   4   9       1372.13       1422.55        63.58 o                         
   2   4   9       9131.13       9541.01       194.59 o                         
   4   4   9       1470.08       1572.53        68.37 o                         
   6   4   9       2333.68       2245.67        70.81 o                         
   8   4   9       8523.62       8386.92       102.69 o                         
  10   4   9       2323.06       2361.80        91.46 o                         
  12   4   9        103.49        120.15        59.72 o                         
  14   4   9        668.63        670.78        64.16 o                         
  16   4   9        584.03        544.49        62.10 o                         
 -23   5   9         15.40        -10.31        51.41 o                         
 -21   5   9       2780.47       2662.83       109.64 o                         
 -19   5   9        495.15        514.38        56.60 o                         
 -17   5   9       2568.41       2707.09       113.08 o                         
 -15   5   9        112.73        231.50        50.56 o                         
 -13   5   9         21.52         49.13        50.86 o                         
 -11   5   9         50.43        149.79        51.53 o                         
  -9   5   9      30516.95      30592.25       321.97 o                         
  -7   5   9       1269.38       1359.67        52.43 o                         
  -5   5   9       5343.43       5675.91       165.78 o                         
  -3   5   9        137.89        131.76        79.25 o                         
  -1   5   9       2227.48       2399.58        66.53 o                         
   1   5   9          3.08         47.09        62.52 o                         
   3   5   9      56385.44      58219.98       672.71 o                         
   5   5   9        807.51        839.49        65.79 o                         
   7   5   9         45.48         69.91        66.35 o                         
   9   5   9         16.62         49.35        45.60 o                         
  11   5   9       1780.44       1652.92        71.05 o                         
  13   5   9         60.84        217.25        62.66 o                         
  15   5   9       8264.65       7926.17       203.50 o                         
 -20   6   9        629.18        679.95        54.47 o                         
 -18   6   9         16.25         38.51        57.65 o                         
 -16   6   9       1403.26       1559.07        94.44 o                         
 -14   6   9        171.84        263.59        57.37 o                         
 -12   6   9       1176.39       1112.65        51.33 o                         
 -10   6   9      10069.59      10168.27       161.09 o                         
  -8   6   9       8247.46       8437.25       180.62 o                         
  -6   6   9        182.03        128.69        68.97 o                         
  -4   6   9       4073.69       4153.71        85.50 o                         
  -2   6   9        342.85        227.72        67.71 o                         
   0   6   9        845.41        904.23        57.47 o                         
   2   6   9      13304.45      13485.13        99.22 o                         
   4   6   9       8695.69       8744.36       118.98 o                         
   6   6   9        109.27        108.12        61.10 o                         
   8   6   9       1035.71       1070.42        62.64 o                         
  10   6   9        236.89        309.25        94.07 o                         
  12   6   9         82.20        157.12        66.80 o                         
  14   6   9       2135.02       2054.67       194.75 o                         
 -19   7   9        738.43        637.20        53.67 o                         
 -17   7   9         30.41        171.93        52.83 o                         
 -15   7   9       5741.22       5588.13       185.08 o                         
 -13   7   9        481.38        577.46        51.65 o                         
 -11   7   9        759.26        833.01        84.03 o                         
  -9   7   9         56.83        147.36        58.27 o                         
  -7   7   9       5098.68       5012.07       139.76 o                         
  -5   7   9        263.32        333.46        81.61 o                         
  -3   7   9      20367.81      19779.18       408.06 o                         
  -1   7   9        139.55        282.64        60.85 o                         
   1   7   9       1627.64       1732.20        69.37 o                         
   3   7   9         43.94         26.55        49.05 o                         
   5   7   9       1179.36       1157.75        61.77 o                         
   7   7   9         56.49        203.77        66.20 o                         
   9   7   9       5988.69       5889.62       159.52 o                         
  11   7   9          1.44         -3.91        72.81 o                         
 -18   8   9         72.94        157.37        57.71 o                         
 -16   8   9        386.93        404.74        54.36 o                         
 -14   8   9       1726.45       1645.68        63.37 o                         
 -12   8   9        162.18        350.42        60.22 o                         
 -10   8   9          4.70          2.73        98.88 o                         
  -8   8   9        411.74        378.99        66.75 o                         
  -6   8   9         98.30        161.70        70.31 o                         
  -4   8   9       2941.05       2935.76       138.49 o                         
  -2   8   9       2434.53       2455.57        70.57 o                         
   0   8   9        683.30        794.51        62.66 o                         
   2   8   9        182.12        238.00        55.91 o                         
   4   8   9         32.33         88.82        52.95 o                         
   6   8   9         78.02         61.67        60.27 o                         
   8   8   9       1959.91       1929.13        77.63 o                         
  10   8   9        510.01        571.47        68.33 o                         
 -15   9   9         40.87        195.71       100.33 o                         
 -13   9   9        648.87        705.76        78.51 o                         
 -11   9   9          7.82         78.24        69.94 o                         
  -9   9   9       2444.76       2310.64       117.68 o                         
  -7   9   9         87.37        142.37        67.67 o                         
  -5   9   9        544.33        718.99        68.99 o                         
  -3   9   9        226.81        270.40        68.44 o                         
  -1   9   9       1882.04       1821.91        66.01 o                         
   1   9   9        116.26        171.84        60.73 o                         
   3   9   9       2303.62       2483.56       101.78 o                         
   5   9   9          0.15         35.03        61.06 o                         
   7   9   9       1015.94        983.26        75.77 o                         
 -12  10   9         61.69        189.85        67.07 o                         
 -10  10   9        154.08        197.62        75.65 o                         
  -8  10   9        536.13        540.83        78.68 o                         
  -6  10   9        584.89        595.88        63.32 o                         
  -4  10   9          4.66         29.74        68.47 o                         
  -2  10   9          2.53         40.84        61.06 o                         
   0  10   9        270.22        346.14        66.44 o                         
   2  10   9        465.13        445.67        55.93 o                         
   4  10   9        548.51        517.22        58.85 o                         
 -24   0  10         72.58        104.20        61.53 o                         
 -22   0  10       5849.75       5424.61       246.76 o                         
 -20   0  10        197.88        111.92        95.10 o                         
 -18   0  10      19980.49      20252.90       198.65 o                         
 -16   0  10         14.40         66.74       132.68 o                         
 -14   0  10       1590.12       1585.64        75.26 o                         
 -12   0  10        560.09        499.37        74.86 o                         
 -10   0  10      90105.91      91916.96      1279.17 o                         
  -8   0  10       3243.28       3514.57        72.66 o                         
  -6   0  10     102107.77     101789.36       992.58 o                         
  -4   0  10        139.22        107.56        71.94 o                         
  -2   0  10       8757.41       8766.14       249.23 o                         
   0   0  10        854.94        984.21        76.39 o                         
   2   0  10     130691.61     136016.05       850.88 o                         
   4   0  10        114.32        177.00        77.15 o                         
   6   0  10      20739.30      20848.57       104.67 o                         
   8   0  10         59.97        146.41        94.60 o                         
  10   0  10        168.08        174.28       124.61 o                         
  12   0  10          9.78        -87.17        87.17 o                         
  14   0  10      20592.69      20953.87       180.26 o                         
  16   0  10         68.12         69.58        85.88 o                         
 -25   1  10        319.20        416.65        46.30 o                         
 -23   1  10       1993.36       1989.31        45.23 o                         
 -21   1  10         32.96         86.76        46.98 o                         
 -19   1  10        477.28        713.27        49.92 o                         
 -17   1  10       6859.59       6887.47       106.54 o                         
 -15   1  10          7.38         38.39        51.24 o                         
 -13   1  10        673.14        805.35        49.77 o                         
 -11   1  10      36204.10      36071.35       378.57 o                         
  -9   1  10        504.11        612.56        47.87 o                         
  -7   1  10       6059.67       5793.84        66.28 o                         
  -5   1  10      57578.33      56604.19       542.81 o                         
  -3   1  10       3876.29       4163.29        58.08 o                         
  -1   1  10         52.25         79.17        51.75 o                         
   1   1  10      49584.04      48264.14       367.07 o                         
   3   1  10       2635.04       3168.81        55.44 o                         
   5   1  10         80.66        169.97        53.08 o                         
   7   1  10      21364.64      21892.98       184.90 o                         
   9   1  10       1302.51       1473.31        61.97 o                         
  11   1  10         45.76        143.01        58.08 o                         
  13   1  10      10973.34      10890.50       149.32 o                         
  15   1  10       1250.52       1227.08        58.93 o                         
  17   1  10          5.63         80.77        62.26 o                         
 -24   2  10        972.64       1037.94        54.42 o                         
 -22   2  10        183.58        338.74        49.08 o                         
 -20   2  10        989.10        898.90        49.62 o                         
 -18   2  10        185.68        116.33        45.51 o                         
 -16   2  10      13426.26      13530.02       138.69 o                         
 -14   2  10          3.26        132.83        52.66 o                         
 -12   2  10      20499.28      19391.31       135.26 o                         
 -10   2  10        507.05        507.19        48.34 o                         
  -8   2  10       1420.03       1663.52        48.24 o                         
  -6   2  10         41.95        162.80        50.10 o                         
  -4   2  10     106565.23     105045.66      1695.10 o                         
  -2   2  10        352.14        376.67        55.87 o                         
   0   2  10      93411.19      94082.00      1296.08 o                         
   2   2  10        544.47        557.14        58.74 o                         
   4   2  10       3805.31       3901.57        65.25 o                         
   6   2  10         10.65        127.50        56.77 o                         
   8   2  10      44482.30      45720.12       521.32 o                         
  10   2  10        150.64        152.15        62.98 o                         
  12   2  10      11809.50      11850.66       292.94 o                         
  14   2  10         40.69         24.16        59.63 o                         
  16   2  10         16.03         39.98        61.43 o                         
 -23   3  10        954.31        791.79        51.36 o                         
 -21   3  10        197.17        310.20        46.19 o                         
 -19   3  10        376.77        418.13        47.73 o                         
 -17   3  10       3070.12       2881.34        64.94 o                         
 -15   3  10        160.10        182.30        49.66 o                         
 -13   3  10        269.23        455.17        53.72 o                         
 -11   3  10      10508.43      10252.33        81.81 o                         
  -9   3  10       1453.58       1461.10        52.43 o                         
  -7   3  10       3249.40       3520.44        56.80 o                         
  -5   3  10      21234.62      21592.30       252.05 o                         
  -3   3  10       6991.17       7539.57       110.79 o                         
  -1   3  10       2972.84       3071.06        66.53 o                         
   1   3  10      12732.09      12360.50       179.63 o                         
   3   3  10         77.19         92.10        60.59 o                         
   5   3  10         65.16        111.40        59.91 o                         
   7   3  10      11821.97      12238.51       175.96 o                         
   9   3  10       3012.74       3081.47        61.70 o                         
  11   3  10       1965.78       1900.60        84.75 o                         
  13   3  10       2092.57       2441.24        93.85 o                         
  15   3  10         53.59        214.96        83.70 o                         
 -24   4  10         41.11        229.10        44.31 o                         
 -22   4  10       2728.55       2478.83       153.14 o                         
 -20   4  10         31.45        110.08       103.98 o                         
 -18   4  10       4082.95       3904.31        61.64 o                         
 -16   4  10        219.78        257.91        48.08 o                         
 -14   4  10        402.58        639.46        51.41 o                         
 -12   4  10       1140.19       1330.28        51.61 o                         
 -10   4  10      34163.97      34211.22       359.10 o                         
  -8   4  10        746.45        798.10        51.46 o                         
  -6   4  10      15512.43      15546.50       195.80 o                         
  -4   4  10       3981.22       3756.48        73.66 o                         
  -2   4  10        912.10       1029.69        58.80 o                         
   0   4  10       1385.03       1544.34        74.05 o                         
   2   4  10      34235.16      35230.31       525.70 o                         
   4   4  10       2750.10       2568.51        70.21 o                         
   6   4  10       7404.09       7664.63        85.45 o                         
   8   4  10       2458.98       2250.91        87.28 o                         
  10   4  10        902.07        851.97        56.90 o                         
  12   4  10         14.88         82.24        67.93 o                         
  14   4  10       4587.11       4597.96       155.49 o                         
 -23   5  10         26.79        140.56        46.29 o                         
 -21   5  10        684.73        648.20        51.55 o                         
 -19   5  10        507.78        627.97        66.09 o                         
 -17   5  10        389.91        398.93        48.76 o                         
 -15   5  10        281.44        222.44        48.11 o                         
 -13   5  10        302.29        460.77        47.96 o                         
 -11   5  10        237.15        340.76        48.85 o                         
  -9   5  10       5099.99       5682.38       100.91 o                         
  -7   5  10       9131.40       9423.98       152.42 o                         
  -5   5  10        893.50        881.17        54.64 o                         
  -3   5  10        386.16        370.08        59.93 o                         
  -1   5  10         46.85         69.56        65.13 o                         
   1   5  10        318.34        434.47        65.98 o                         
   3   5  10       5082.35       5098.64        80.10 o                         
   5   5  10       4131.34       4247.09        72.12 o                         
   7   5  10         33.18        177.81        62.80 o                         
   9   5  10         98.55        184.56        61.28 o                         
  11   5  10        274.28        328.59        72.13 o                         
  13   5  10        518.54        694.78        73.25 o                         
 -20   6  10        405.54        421.08        48.91 o                         
 -18   6  10        659.33        826.49        69.88 o                         
 -16   6  10       2986.51       2860.06       139.81 o                         
 -14   6  10        466.13        701.54        53.37 o                         
 -12   6  10       1145.08       1263.38        66.31 o                         
 -10   6  10       3693.95       3722.51        87.71 o                         
  -8   6  10       3378.98       3722.29       112.70 o                         
  -6   6  10        766.21        977.80        69.35 o                         
  -4   6  10      11380.42      11173.49       328.02 o                         
  -2   6  10       1902.77       1853.25       111.20 o                         
   0   6  10       5936.52       5825.52       110.08 o                         
   2   6  10       6580.89       6163.62        82.59 o                         
   4   6  10       2247.84       2243.33        85.77 o                         
   6   6  10         89.72        191.36        62.45 o                         
   8   6  10       2480.71       2753.91        87.43 o                         
  10   6  10        255.13        276.14        62.69 o                         
  12   6  10       1936.00       1957.15        69.65 o                         
 -19   7  10         30.74         98.45        45.81 o                         
 -17   7  10        378.55        541.99        62.25 o                         
 -15   7  10       2230.88       2357.86        95.71 o                         
 -13   7  10       1366.17       1314.62        83.32 o                         
 -11   7  10        617.31        747.51        61.69 o                         
  -9   7  10        717.32        807.79        77.34 o                         
  -7   7  10        201.29        228.71        70.56 o                         
  -5   7  10       1721.11       1951.54        82.23 o                         
  -3   7  10       5889.83       5932.17       244.10 o                         
  -1   7  10       5291.50       5202.65        82.64 o                         
   1   7  10        723.65        681.22        62.32 o                         
   3   7  10          7.03         96.07        53.17 o                         
   5   7  10          7.45         51.99        65.96 o                         
   7   7  10        195.35        284.70        87.08 o                         
   9   7  10        387.56        359.43        66.64 o                         
  11   7  10       1634.73       1346.82        99.05 o                         
 -18   8  10         42.52        152.10        61.70 o                         
 -16   8  10        439.84        353.46        51.03 o                         
 -14   8  10        808.27        960.94        63.02 o                         
 -12   8  10        510.91        696.84        59.72 o                         
 -10   8  10        969.30       1080.36        77.39 o                         
  -8   8  10        122.78        106.97        67.43 o                         
  -6   8  10        457.60        414.01        68.51 o                         
  -4   8  10       2714.78       2822.90       106.70 o                         
  -2   8  10       2045.81       2183.28        74.36 o                         
   0   8  10       1290.15       1483.44        67.03 o                         
   2   8  10        360.96        437.56        56.82 o                         
   4   8  10        361.53        481.25        57.98 o                         
   6   8  10        566.60        502.56        96.79 o                         
   8   8  10       1806.88       1609.86       132.67 o                         
 -15   9  10          1.10        -42.36        70.85 o                         
 -13   9  10         64.22        108.10        65.45 o                         
 -11   9  10        266.53        263.64        86.79 o                         
  -9   9  10        503.49        633.14        81.35 o                         
  -7   9  10        734.24        652.58        71.65 o                         
  -5   9  10        427.53        505.43        66.78 o                         
  -3   9  10         36.96        163.73        67.27 o                         
  -1   9  10         14.38        118.89        59.49 o                         
   1   9  10        244.59        413.73        54.18 o                         
   3   9  10        595.07        618.51        55.16 o                         
   5   9  10        470.78        381.69        55.75 o                         
   7   9  10        439.90        508.16       124.07 o                         
 -10  10  10        798.14        613.00        73.73 o                         
  -8  10  10        527.53        486.80        71.38 o                         
  -6  10  10        275.83        367.92        72.28 o                         
  -4  10  10        210.34        200.71        67.85 o                         
  -2  10  10         17.27         88.75        61.47 o                         
   0  10  10         19.39        108.68        57.16 o                         
   2  10  10        932.30        789.77        57.52 o                         
 -25   1  11        443.61        419.36        51.45 o                         
 -23   1  11         77.60        209.78        48.88 o                         
 -21   1  11          9.43         28.10        49.23 o                         
 -19   1  11       9413.12       9407.57       156.81 o                         
 -17   1  11       2280.86       2351.88        52.70 o                         
 -15   1  11        210.88        154.75        48.34 o                         
 -13   1  11       5356.44       5417.06        71.82 o                         
 -11   1  11       9611.03       9538.01       111.32 o                         
  -9   1  11         12.29         80.92        45.41 o                         
  -7   1  11      69244.32      70191.81       656.50 o                         
  -5   1  11      10685.12      10728.42       116.82 o                         
  -3   1  11       1220.81       1310.41        50.61 o                         
  -1   1  11      17853.58      18288.77       234.16 o                         
   1   1  11      14316.75      14678.87       135.30 o                         
   3   1  11         16.13        104.68        49.45 o                         
   5   1  11      21580.07      21292.36       179.33 o                         
   7   1  11       1755.91       1873.59        61.92 o                         
   9   1  11         80.46         52.38        64.93 o                         
  11   1  11       5406.91       5621.93       118.19 o                         
  13   1  11       2505.76       2623.55        76.62 o                         
  15   1  11         31.31        154.38        76.72 o                         
 -24   2  11         46.06        143.20        45.34 o                         
 -22   2  11          6.74         88.93        46.57 o                         
 -20   2  11        587.78        637.63        47.69 o                         
 -18   2  11       2408.78       2431.29        47.17 o                         
 -16   2  11        680.68        653.49        51.11 o                         
 -14   2  11        196.55        286.77        51.34 o                         
 -12   2  11       1555.69       1714.78        55.20 o                         
 -10   2  11        911.46        805.90        53.93 o                         
  -8   2  11       8542.85       8806.79       119.00 o                         
  -6   2  11      18207.67      19294.40       259.52 o                         
  -4   2  11       5818.86       6362.57        71.96 o                         
  -2   2  11          1.16         73.60        54.95 o                         
   0   2  11       5275.88       5400.58        75.02 o                         
   2   2  11       2771.91       2632.27        51.79 o                         
   4   2  11       4251.46       4285.83        62.21 o                         
   6   2  11       7035.87       7036.46        89.76 o                         
   8   2  11       1030.76        954.04        55.05 o                         
  10   2  11          9.08         79.74        60.18 o                         
  12   2  11       1765.26       1896.47        70.00 o                         
  14   2  11         50.15         78.43        61.24 o                         
 -23   3  11        530.76        549.98        65.80 o                         
 -21   3  11        322.74        324.00        47.05 o                         
 -19   3  11        152.37        252.44        46.92 o                         
 -17   3  11        591.32        703.49        50.00 o                         
 -15   3  11         57.32        217.82        50.26 o                         
 -13   3  11      25276.22      26349.73       336.67 o                         
 -11   3  11       5913.65       5960.90        56.88 o                         
  -9   3  11        126.28        219.07        51.69 o                         
  -7   3  11       2214.62       2234.74        49.55 o                         
  -5   3  11      10089.39      10433.84       158.40 o                         
  -3   3  11         81.99        167.13        51.47 o                         
  -1   3  11      60812.64      61603.43       757.24 o                         
   1   3  11       2109.21       2177.31        63.54 o                         
   3   3  11       4495.58       4255.87        57.27 o                         
   5   3  11        663.91        807.08        60.82 o                         
   7   3  11      12814.08      12871.68        99.30 o                         
   9   3  11        337.00        422.29        71.14 o                         
  11   3  11      15322.50      15716.92       157.44 o                         
  13   3  11        122.05        195.34        64.88 o                         
  15   3  11        366.61        481.61        87.11 o                         
 -22   4  11         32.62        177.78        46.39 o                         
 -20   4  11        353.58        360.74        47.60 o                         
 -18   4  11        352.42        345.02        41.25 o                         
 -16   4  11       1029.82        999.37        47.28 o                         
 -14   4  11       7272.66       7515.38       132.77 o                         
 -12   4  11       8741.77       8951.87       111.71 o                         
 -10   4  11       3650.10       3859.10        56.55 o                         
  -8   4  11        662.50        671.94        49.89 o                         
  -6   4  11       8046.50       8177.01       139.71 o                         
  -4   4  11       1745.84       1764.77        55.76 o                         
  -2   4  11      11468.57      12278.20       201.63 o                         
   0   4  11      24533.15      24735.28       403.46 o                         
   2   4  11       4623.57       4666.54        62.36 o                         
   4   4  11          9.31        191.66        64.06 o                         
   6   4  11       5604.43       5789.10        82.95 o                         
   8   4  11        379.93        503.34        60.29 o                         
  10   4  11       1852.30       1949.34        74.19 o                         
  12   4  11       4303.12       4289.14       202.78 o                         
  14   4  11         79.86         97.65        66.18 o                         
 -21   5  11         10.60        107.86        49.86 o                         
 -19   5  11       4227.98       4190.28        99.95 o                         
 -17   5  11       1293.08       1279.46        50.76 o                         
 -15   5  11         53.58        109.04        47.70 o                         
 -13   5  11        612.05        736.98        48.14 o                         
 -11   5  11      16321.38      15908.82       199.50 o                         
  -9   5  11         18.20        137.00        53.29 o                         
  -7   5  11      31073.71      31411.49       580.62 o                         
  -5   5  11       3053.37       3068.40        60.32 o                         
  -3   5  11        264.19        285.40        54.37 o                         
  -1   5  11         87.79         66.33        60.69 o                         
   1   5  11      12969.16      12667.00       161.22 o                         
   3   5  11        859.17        895.34        58.44 o                         
   5   5  11      19969.08      20955.51       140.14 o                         
   7   5  11         26.93        181.65        62.62 o                         
   9   5  11         58.92         96.08        61.84 o                         
  11   5  11          3.47        -46.81        70.71 o                         
  13   5  11       2164.35       1935.25       112.58 o                         
 -20   6  11        527.55        566.31        71.36 o                         
 -18   6  11       2018.33       1878.36        83.27 o                         
 -16   6  11         74.40         29.19        49.29 o                         
 -14   6  11         51.18        147.92        47.43 o                         
 -12   6  11       1870.43       1706.20        53.27 o                         
 -10   6  11        145.59        158.57        48.43 o                         
  -8   6  11       4271.51       4534.85       121.09 o                         
  -6   6  11      10248.23      10474.82       253.54 o                         
  -4   6  11        190.37        265.97        69.65 o                         
  -2   6  11        245.99        255.49        63.24 o                         
   0   6  11       3588.02       3397.81        66.13 o                         
   2   6  11         43.52        138.35        56.54 o                         
   4   6  11       3623.09       3789.81       145.44 o                         
   6   6  11       2723.00       2799.65        62.48 o                         
   8   6  11         13.95         71.01        72.17 o                         
  10   6  11         33.57         32.82        59.94 o                         
  12   6  11       1218.40       1082.18       101.06 o                         
 -19   7  11          1.65        173.74        49.87 o                         
 -17   7  11       1193.09       1144.57        55.30 o                         
 -15   7  11          1.35        131.37        53.72 o                         
 -13   7  11       3393.46       3376.15        95.20 o                         
 -11   7  11        134.12        130.84        69.79 o                         
  -9   7  11        690.11        880.74        74.70 o                         
  -7   7  11          5.94        113.21        69.24 o                         
  -5   7  11       4808.77       4612.66       199.94 o                         
  -3   7  11         27.13         33.25        67.57 o                         
  -1   7  11       9048.63       9156.90       210.67 o                         
   1   7  11        305.23        232.17        52.02 o                         
   3   7  11        109.74         69.52        59.57 o                         
   5   7  11         32.16        119.57        58.80 o                         
   7   7  11       3269.85       3239.47        93.87 o                         
   9   7  11         12.25         71.69        64.34 o                         
 -18   8  11        162.82        229.84        68.65 o                         
 -16   8  11         22.07         48.59        50.11 o                         
 -14   8  11        352.48        397.80        79.05 o                         
 -12   8  11       1327.32       1536.37        61.79 o                         
 -10   8  11        282.97        503.73        72.08 o                         
  -8   8  11         14.09        -55.75        68.43 o                         
  -6   8  11        577.37        574.69        63.36 o                         
  -4   8  11        274.71        368.55        63.53 o                         
  -2   8  11       2005.32       2199.35        63.53 o                         
   0   8  11       2836.78       2822.56       101.92 o                         
   2   8  11         19.54         26.70        54.00 o                         
   4   8  11          2.04        -57.76        57.76 o                         
   6   8  11        296.68        339.50        57.75 o                         
   8   8  11        204.20        234.37        77.76 o                         
 -15   9  11        134.58         95.47        71.16 o                         
 -13   9  11          0.41         98.98        70.21 o                         
 -11   9  11       2162.50       2113.95        81.41 o                         
  -9   9  11         62.88        200.33        87.23 o                         
  -7   9  11       1601.33       1488.78       142.38 o                         
  -5   9  11         50.66        127.10        65.85 o                         
  -3   9  11        722.98        767.79        65.68 o                         
  -1   9  11         49.98        114.11        60.62 o                         
   1   9  11       1976.50       1770.99        61.74 o                         
   3   9  11         10.33        -36.71        58.28 o                         
   5   9  11        777.68        826.93        83.36 o                         
 -10  10  11        585.73        524.51       116.63 o                         
  -8  10  11        249.19        194.14        71.56 o                         
  -6  10  11        153.67        195.53        64.84 o                         
  -4  10  11        314.58        366.33        63.62 o                         
  -2  10  11          1.76        138.80        64.27 o                         
   0  10  11          3.56        -33.44        53.11 o                         
 -24   0  12        874.76        633.15        65.03 o                         
 -22   0  12        367.32        487.04        77.08 o                         
 -20   0  12       4376.79       4667.60        72.62 o                         
 -18   0  12        850.19        812.47        71.00 o                         
 -16   0  12       3242.43       3335.34        71.79 o                         
 -14   0  12          0.30        -14.44        72.36 o                         
 -12   0  12       7268.26       7306.42       128.11 o                         
 -10   0  12        943.63        985.14        63.45 o                         
  -8   0  12      96261.96      92586.56      1300.63 o                         
  -6   0  12       1415.66       1388.04        68.56 o                         
  -4   0  12      21408.39      21996.91       379.71 o                         
  -2   0  12        356.10        407.17        79.77 o                         
   0   0  12         78.46        142.47        71.21 o                         
   2   0  12        213.88        346.62        72.23 o                         
   4   0  12     104407.41     104603.69      2438.33 o                         
   6   0  12         89.60        149.69        58.80 o                         
   8   0  12       3693.44       3578.42        97.45 o                         
  10   0  12         38.63         55.58        88.09 o                         
  12   0  12        872.13        862.74        92.14 o                         
  14   0  12          0.74         41.10        89.88 o                         
 -25   1  12        168.58        154.57        75.23 o                         
 -23   1  12          3.08         89.54        50.10 o                         
 -21   1  12       2643.51       2610.32        84.68 o                         
 -19   1  12        610.68        671.50        57.49 o                         
 -17   1  12        143.05        248.89        49.89 o                         
 -15   1  12      14267.65      14022.64        94.65 o                         
 -13   1  12       3652.36       3427.29        51.59 o                         
 -11   1  12        239.92        333.41        47.57 o                         
  -9   1  12      26617.19      26734.21       286.98 o                         
  -7   1  12      12401.01      13320.41       120.27 o                         
  -5   1  12       2769.91       2777.01        52.35 o                         
  -3   1  12      27888.43      27109.24       304.19 o                         
  -1   1  12       8431.74       9371.40       153.59 o                         
   1   1  12       2437.30       2526.11        54.07 o                         
   3   1  12      20182.15      20297.29       226.64 o                         
   5   1  12      12636.79      12971.93       127.52 o                         
   7   1  12         70.79        154.00        52.11 o                         
   9   1  12       7530.54       7733.38       184.61 o                         
  11   1  12       3364.47       3543.48        81.09 o                         
  13   1  12        241.70        247.25        61.86 o                         
  15   1  12       1726.10       1675.39        69.28 o                         
 -24   2  12         34.78         71.78        48.07 o                         
 -22   2  12       2234.19       2312.67       141.62 o                         
 -20   2  12         12.89         68.70        51.76 o                         
 -18   2  12        282.82        384.47        62.96 o                         
 -16   2  12         25.21        151.21        47.74 o                         
 -14   2  12      39011.39      39516.96       448.64 o                         
 -12   2  12        216.51        173.26        47.36 o                         
 -10   2  12      11105.07      11500.68       141.61 o                         
  -8   2  12        324.09        365.56        47.09 o                         
  -6   2  12       1308.69       1655.50        47.61 o                         
  -4   2  12       1004.55        828.87        47.75 o                         
  -2   2  12     103159.06     105732.78      1788.39 o                         
   0   2  12        224.78        334.92        54.85 o                         
   2   2  12        645.73        718.51        60.71 o                         
   4   2  12        805.06        826.46        51.40 o                         
   6   2  12       2739.74       2956.81        88.50 o                         
   8   2  12        626.53        651.52        61.28 o                         
  10   2  12      28905.20      29214.34       499.12 o                         
  12   2  12         15.72         89.57        64.64 o                         
  14   2  12        393.43        351.99        74.64 o                         
 -23   3  12         76.00         72.47        45.16 o                         
 -21   3  12        548.41        520.29        43.92 o                         
 -19   3  12        260.56        384.03        45.93 o                         
 -17   3  12         20.16         49.68        51.78 o                         
 -15   3  12       3631.15       3786.26        77.05 o                         
 -13   3  12       3333.84       3619.78        57.66 o                         
 -11   3  12       3540.55       3796.46        52.87 o                         
  -9   3  12       5068.42       4711.37       114.22 o                         
  -7   3  12       1547.82       1421.22        48.47 o                         
  -5   3  12         35.79         67.21        49.50 o                         
  -3   3  12       9323.83       9499.39       140.88 o                         
  -1   3  12       9168.32       9941.43       101.21 o                         
   1   3  12        698.44        816.13        54.75 o                         
   3   3  12       3374.58       3458.97        53.21 o                         
   5   3  12       3016.73       3074.19        68.21 o                         
   7   3  12          7.22        108.38        61.26 o                         
   9   3  12       5630.91       5725.28       112.06 o                         
  11   3  12       3223.00       3206.99       129.59 o                         
  13   3  12          2.08         89.54       123.41 o                         
 -22   4  12          5.48         90.55        56.24 o                         
 -20   4  12       3747.28       3388.02       104.82 o                         
 -18   4  12          1.16        155.62        44.85 o                         
 -16   4  12        611.45        789.94        48.55 o                         
 -14   4  12       1265.05       1367.20        52.92 o                         
 -12   4  12       1357.75       1511.09        52.88 o                         
 -10   4  12          9.69         66.92        46.16 o                         
  -8   4  12      48313.71      46519.04       720.63 o                         
  -6   4  12        479.37        691.30        53.36 o                         
  -4   4  12       5384.59       5719.24        95.83 o                         
  -2   4  12       4384.17       4636.01        92.32 o                         
   0   4  12       1563.94       1745.70        71.12 o                         
   2   4  12        275.41        295.22        59.48 o                         
   4   4  12      25052.41      25230.19       281.57 o                         
   6   4  12         67.75        133.71        60.50 o                         
   8   4  12       4393.35       4353.67        66.95 o                         
  10   4  12       1220.51       1172.15        69.22 o                         
  12   4  12        629.25        619.54        68.88 o                         
 -21   5  12         20.38        127.51        46.46 o                         
 -19   5  12        820.27        923.59        54.80 o                         
 -17   5  12        633.69        812.48        48.23 o                         
 -15   5  12         70.40        193.24        50.05 o                         
 -13   5  12        458.18        468.93        51.31 o                         
 -11   5  12       1186.17       1359.64        54.06 o                         
  -9   5  12        253.92        322.51        51.40 o                         
  -7   5  12       5052.62       5633.40       103.84 o                         
  -5   5  12       4477.83       4840.55       110.32 o                         
  -3   5  12         86.11        175.28        56.10 o                         
  -1   5  12        116.63        246.20        65.67 o                         
   1   5  12        779.94        958.53        80.25 o                         
   3   5  12       2199.76       2277.90       116.65 o                         
   5   5  12       1590.21       1816.38        76.74 o                         
   7   5  12       2623.80       2528.31        64.46 o                         
   9   5  12         32.91         -0.79        61.55 o                         
  11   5  12         30.18        120.82        89.37 o                         
 -20   6  12        450.06        486.65        60.00 o                         
 -18   6  12       1229.98       1403.79        87.60 o                         
 -16   6  12        117.17        262.80        49.34 o                         
 -14   6  12       3577.96       3295.99        85.35 o                         
 -12   6  12        546.78        703.59        48.70 o                         
 -10   6  12        844.08        908.29        48.68 o                         
  -8   6  12       6911.44       6939.28       234.63 o                         
  -6   6  12       4002.64       4242.78       145.86 o                         
  -4   6  12         22.38        129.57        72.00 o                         
  -2   6  12       5411.00       5228.66       102.67 o                         
   0   6  12        333.27        500.19        63.06 o                         
   2   6  12       1336.41       1389.38        60.46 o                         
   4   6  12       5542.18       5463.05       106.31 o                         
   6   6  12       1844.44       1990.90        80.14 o                         
   8   6  12        187.56        187.01        60.98 o                         
  10   6  12       1530.09       1516.64        68.06 o                         
 -19   7  12          8.92         80.14        50.06 o                         
 -17   7  12          0.30         94.26        59.15 o                         
 -15   7  12         20.75         56.33        72.07 o                         
 -13   7  12        875.69       1057.72        56.21 o                         
 -11   7  12       1374.16       1408.88        60.69 o                         
  -9   7  12        664.61        968.59        59.38 o                         
  -7   7  12        164.74        256.06        82.82 o                         
  -5   7  12        582.08        561.96        67.85 o                         
  -3   7  12         69.25        150.14        66.64 o                         
  -1   7  12       1193.53       1421.05        66.79 o                         
   1   7  12       1709.68       1876.37        56.13 o                         
   3   7  12       1364.65       1326.70        55.57 o                         
   5   7  12         62.98        160.88        57.09 o                         
   7   7  12        910.30        818.78        61.73 o                         
   9   7  12         66.69         71.80        65.21 o                         
 -16   8  12         29.84        -53.13        53.13 o                         
 -14   8  12       1462.76       1525.30       103.59 o                         
 -12   8  12       1556.19       1676.97       102.27 o                         
 -10   8  12          4.83         50.39        78.20 o                         
  -8   8  12        576.08        542.80        93.02 o                         
  -6   8  12          5.69         18.21        66.56 o                         
  -4   8  12        341.66        508.31        65.44 o                         
  -2   8  12       3898.61       3697.75       119.00 o                         
   0   8  12       1984.73       1929.03        75.37 o                         
   2   8  12        121.70        133.10        60.68 o                         
   4   8  12        523.23        527.77        56.31 o                         
   6   8  12         66.03        104.04        51.83 o                         
 -13   9  12         96.95        -70.18        70.18 o                         
 -11   9  12        111.29        209.68        71.65 o                         
  -9   9  12         48.23        101.89        71.15 o                         
  -7   9  12        286.69        354.74        69.99 o                         
  -5   9  12       1089.73       1086.93        87.77 o                         
  -3   9  12        932.30        970.03        66.24 o                         
  -1   9  12        429.72        358.34        62.50 o                         
   1   9  12        270.53        353.09        60.25 o                         
   3   9  12          1.98         23.12        72.11 o                         
  -8  10  12        446.04        487.23        66.37 o                         
  -6  10  12        512.52        380.19        74.23 o                         
  -4  10  12         78.47        116.55        63.94 o                         
  -2  10  12          2.50        114.10        64.81 o                         
 -25   1  13         87.86        132.76        49.06 o                         
 -23   1  13        256.25        293.90        46.00 o                         
 -21   1  13       1582.95       1464.00        49.16 o                         
 -19   1  13         16.73         60.06        50.06 o                         
 -17   1  13       3487.47       3796.39        52.36 o                         
 -15   1  13       7828.85       7663.90        80.07 o                         
 -13   1  13        123.02        246.61        51.46 o                         
 -11   1  13       4130.96       4279.75        51.75 o                         
  -9   1  13      21369.69      21755.80       234.03 o                         
  -7   1  13          8.99        104.25        44.37 o                         
  -5   1  13      14439.79      14998.07       212.65 o                         
  -3   1  13      12459.82      12845.44       150.62 o                         
  -1   1  13       5684.62       5478.64        64.88 o                         
   1   1  13       3603.02       3683.18        59.74 o                         
   3   1  13      29500.76      30183.58       289.68 o                         
   5   1  13         38.42         96.02        48.44 o                         
   7   1  13       7616.64       7790.53       111.75 o                         
   9   1  13       3179.14       3304.17        68.20 o                         
  11   1  13        599.09        655.69        60.95 o                         
  13   1  13        549.16        537.29        66.80 o                         
 -24   2  13          5.48         56.73        59.35 o                         
 -22   2  13        145.38        230.04        52.22 o                         
 -20   2  13         55.61         89.94        56.28 o                         
 -18   2  13       1118.54       1119.66        51.58 o                         
 -16   2  13       2478.64       2537.23        50.32 o                         
 -14   2  13       1045.50       1212.00        54.17 o                         
 -12   2  13        196.93        308.77        48.03 o                         
 -10   2  13       4295.74       4489.20        74.25 o                         
  -8   2  13         53.06        144.05        45.62 o                         
  -6   2  13       2132.36       2414.79        49.50 o                         
  -4   2  13      11778.14      12106.00       162.76 o                         
  -2   2  13       3414.48       3511.97        61.07 o                         
   0   2  13       1448.84       1539.10        55.84 o                         
   2   2  13       7923.22       7699.98        94.70 o                         
   4   2  13          8.46         83.25        48.85 o                         
   6   2  13         57.14         97.80        55.31 o                         
   8   2  13       3928.45       3778.96        67.48 o                         
  10   2  13          6.84         92.43        68.76 o                         
  12   2  13        363.16        453.34        69.26 o                         
 -23   3  13       1663.49       1510.16        46.11 o                         
 -21   3  13        571.80        667.15        46.18 o                         
 -19   3  13        158.00        138.47        54.69 o                         
 -17   3  13        171.88        237.62        45.58 o                         
 -15   3  13      13724.37      13343.69       216.38 o                         
 -13   3  13       1527.66       1666.46        51.73 o                         
 -11   3  13      14237.70      15243.63       234.18 o                         
  -9   3  13       2920.37       2937.48        48.80 o                         
  -7   3  13        495.96        568.14        48.04 o                         
  -5   3  13        132.35        107.45        50.80 o                         
  -3   3  13      37643.60      38870.83       586.31 o                         
  -1   3  13       1029.27       1197.89        59.47 o                         
   1   3  13      10446.02      10461.97       263.33 o                         
   3   3  13        800.22        857.05        49.28 o                         
   5   3  13        262.07        355.15        59.27 o                         
   7   3  13        772.17        749.14        61.64 o                         
   9   3  13      11779.16      12190.53       117.92 o                         
  11   3  13        202.94        274.47        69.64 o                         
  13   3  13       1373.68       1437.19        72.21 o                         
 -22   4  13        968.73        990.38        47.28 o                         
 -20   4  13        216.54        281.02        45.63 o                         
 -18   4  13        406.83        476.56        51.21 o                         
 -16   4  13       2769.22       2886.93        51.14 o                         
 -14   4  13        240.66        288.81        49.14 o                         
 -12   4  13       1000.06       1257.00        47.36 o                         
 -10   4  13      16032.85      16314.24       299.63 o                         
  -8   4  13       1310.25       1530.01        53.23 o                         
  -6   4  13       3663.48       3734.68        65.36 o                         
  -4   4  13      12789.33      13046.73       187.78 o                         
  -2   4  13        253.03        414.21        72.77 o                         
   0   4  13        472.76        706.78        53.79 o                         
   2   4  13       9493.27       9461.68       175.02 o                         
   4   4  13        106.69        211.94        54.87 o                         
   6   4  13       1073.93       1267.03        79.78 o                         
   8   4  13       5978.77       5955.36        92.72 o                         
  10   4  13        530.66        612.21        61.36 o                         
  12   4  13          1.32        -11.48        61.80 o                         
 -21   5  13        830.93        807.78        53.34 o                         
 -19   5  13        149.25        147.02        47.86 o                         
 -17   5  13       3588.73       3698.03        78.79 o                         
 -15   5  13        637.09        670.88        45.83 o                         
 -13   5  13        564.38        620.66        48.89 o                         
 -11   5  13        481.74        508.45        48.74 o                         
  -9   5  13       4857.57       4772.89        97.89 o                         
  -7   5  13       1355.83       1532.32        59.32 o                         
  -5   5  13      14888.72      15779.78       299.62 o                         
  -3   5  13        300.65        246.77        55.43 o                         
  -1   5  13        469.76        542.77        64.92 o                         
   1   5  13        275.27        351.98        58.11 o                         
   3   5  13      16602.69      16854.28       151.39 o                         
   5   5  13        489.30        560.07        73.07 o                         
   7   5  13       6142.69       6451.96       110.65 o                         
   9   5  13          1.55         81.57        77.81 o                         
  11   5  13        193.63        340.51        71.23 o                         
 -20   6  13         25.82        111.34        51.00 o                         
 -18   6  13        185.96        355.47        51.29 o                         
 -16   6  13       1498.07       1453.29        55.04 o                         
 -14   6  13         40.89         29.87        48.16 o                         
 -12   6  13        286.67        425.01        48.09 o                         
 -10   6  13       4548.15       4442.64        63.95 o                         
  -8   6  13       1245.80       1387.69       105.50 o                         
  -6   6  13        657.42        888.51        76.22 o                         
  -4   6  13       6979.12       6659.07       234.59 o                         
  -2   6  13        226.21        348.23        59.63 o                         
   0   6  13       1206.91       1143.89        63.71 o                         
   2   6  13       5037.52       4954.56       115.24 o                         
   4   6  13       1079.47       1111.66        56.04 o                         
   6   6  13       1154.22       1256.95        57.73 o                         
   8   6  13       2324.48       2257.07        78.71 o                         
  10   6  13         42.33        113.78        55.46 o                         
 -19   7  13         28.33        142.12        57.39 o                         
 -17   7  13        141.89        218.37        50.82 o                         
 -15   7  13       4882.99       4509.80       197.05 o                         
 -13   7  13        108.63        260.76        53.17 o                         
 -11   7  13       1844.47       1909.62        57.64 o                         
  -9   7  13        195.99        190.21        69.78 o                         
  -7   7  13        638.59        781.27        68.32 o                         
  -5   7  13         47.75        136.90        69.22 o                         
  -3   7  13       9160.23       8504.09       285.39 o                         
  -1   7  13         93.85        151.71        67.66 o                         
   1   7  13       2448.94       2442.11       121.40 o                         
   3   7  13         10.32         41.76        57.39 o                         
   5   7  13        469.06        508.55        52.81 o                         
   7   7  13          4.27         40.89        72.92 o                         
 -16   8  13        357.75        442.12        53.36 o                         
 -14   8  13        579.01        672.86       106.48 o                         
 -12   8  13        412.08        504.45        63.32 o                         
 -10   8  13        650.49        708.07        70.61 o                         
  -8   8  13         31.18        132.51        68.87 o                         
  -6   8  13         16.11         79.49        66.48 o                         
  -4   8  13        924.80        830.14        69.33 o                         
  -2   8  13        458.09        463.06        85.88 o                         
   0   8  13       1118.80       1314.55        65.89 o                         
   2   8  13        287.94        357.15        60.56 o                         
   4   8  13         29.08        110.10        53.79 o                         
   6   8  13         19.87         83.03        57.00 o                         
 -13   9  13        326.43        354.40        66.33 o                         
 -11   9  13          0.83        171.62        75.62 o                         
  -9   9  13       1912.76       1523.65       102.22 o                         
  -7   9  13         13.95         70.93        62.47 o                         
  -5   9  13        282.92        264.98        69.03 o                         
  -3   9  13         78.49        145.25        63.57 o                         
  -1   9  13        546.10        513.95        55.46 o                         
   1   9  13          0.88        153.93        61.70 o                         
 -24   0  14         21.00        168.22        83.81 o                         
 -22   0  14        515.91        443.46        78.81 o                         
 -20   0  14         15.83        133.97       135.11 o                         
 -18   0  14      18560.37      18657.54       232.15 o                         
 -16   0  14        296.28        277.95       114.89 o                         
 -14   0  14       2274.78       2410.61        70.54 o                         
 -12   0  14        353.93        385.08        62.15 o                         
 -10   0  14       6701.44       7055.95       148.83 o                         
  -8   0  14        215.05        267.29        68.57 o                         
  -6   0  14      88519.45      91231.52      1337.72 o                         
  -4   0  14       3934.54       3558.70       118.01 o                         
  -2   0  14       2602.61       2773.98        75.43 o                         
   0   0  14       1254.61       1314.57        95.38 o                         
   2   0  14      16219.36      16964.99       186.31 o                         
   4   0  14        217.29        190.33        69.77 o                         
   6   0  14      47698.01      48281.19       957.25 o                         
   8   0  14         86.80        109.04        59.79 o                         
  10   0  14        578.20        673.41        79.22 o                         
  12   0  14         66.15        161.97        93.32 o                         
 -23   1  14        531.98        489.19        46.54 o                         
 -21   1  14         31.31         19.56        49.31 o                         
 -19   1  14       1865.50       2026.76        49.44 o                         
 -17   1  14       3204.11       3249.09        57.22 o                         
 -15   1  14         14.26        153.68        47.57 o                         
 -13   1  14       5086.06       4979.53       105.40 o                         
 -11   1  14      10468.28      10368.79       125.63 o                         
  -9   1  14        975.25        972.91        48.28 o                         
  -7   1  14       5672.80       5737.88        53.87 o                         
  -5   1  14      17680.92      18349.87       231.55 o                         
  -3   1  14        112.13        240.91        53.10 o                         
  -1   1  14       3393.56       3171.90        65.53 o                         
   1   1  14      21783.47      21986.03       210.79 o                         
   3   1  14         93.00        112.13        49.68 o                         
   5   1  14       3133.06       3044.21        50.69 o                         
   7   1  14      11538.91      11658.94       155.34 o                         
   9   1  14        204.48        284.72        58.71 o                         
  11   1  14        284.43        186.09        63.56 o                         
  13   1  14       3056.32       3021.35       134.25 o                         
 -24   2  14       1488.11       1342.90        44.98 o                         
 -22   2  14        252.66        219.66        45.19 o                         
 -20   2  14         63.97        135.72        45.57 o                         
 -18   2  14         13.57        132.91        45.61 o                         
 -16   2  14       5454.30       5086.33        99.13 o                         
 -14   2  14         73.06        141.03        49.23 o                         
 -12   2  14      34827.30      34201.26       513.63 o                         
 -10   2  14        579.58        536.27        43.53 o                         
  -8   2  14         53.96        123.12        44.32 o                         
  -6   2  14         66.40         58.78        47.28 o                         
  -4   2  14      12401.81      12619.90       187.13 o                         
  -2   2  14        106.29        196.98        56.08 o                         
   0   2  14      53631.93      53796.77       888.70 o                         
   2   2  14        127.79        191.68        52.30 o                         
   4   2  14       1058.42       1066.82        51.05 o                         
   6   2  14         23.60        116.62        56.26 o                         
   8   2  14       5866.65       6009.76        84.33 o                         
  10   2  14         66.31         23.33        69.84 o                         
  12   2  14       7269.49       7241.07       236.75 o                         
 -23   3  14        497.84        529.92        43.75 o                         
 -21   3  14         67.43        235.82        92.39 o                         
 -19   3  14        481.13        448.96        69.27 o                         
 -17   3  14       1988.86       1793.97        76.79 o                         
 -15   3  14         36.41         94.81        48.04 o                         
 -13   3  14       1265.03       1413.41        51.32 o                         
 -11   3  14       5398.49       5572.34        91.34 o                         
  -9   3  14         25.82        157.97        46.80 o                         
  -7   3  14       3190.32       2853.38        50.38 o                         
  -5   3  14       5061.49       5007.68        66.27 o                         
  -3   3  14          5.54        122.39        53.85 o                         
  -1   3  14       4875.49       5227.84       157.23 o                         
   1   3  14       8118.45       8550.55       193.51 o                         
   3   3  14        183.93        214.94        46.36 o                         
   5   3  14       1118.85       1227.64        58.27 o                         
   7   3  14       2445.99       2488.62        68.04 o                         
   9   3  14         14.56        -15.32        58.06 o                         
  11   3  14       1186.77       1048.46        74.30 o                         
 -22   4  14        747.14        591.53        49.82 o                         
 -20   4  14          2.51         31.42        52.69 o                         
 -18   4  14       4268.03       4008.61        72.17 o                         
 -16   4  14          3.04         46.94        50.50 o                         
 -14   4  14       1176.56       1382.28        51.80 o                         
 -12   4  14       1933.68       2119.01        49.36 o                         
 -10   4  14       8992.63       8814.87       146.02 o                         
  -8   4  14       1428.62       1440.97        49.17 o                         
  -6   4  14      15644.22      15471.44       319.67 o                         
  -4   4  14       1264.62       1188.49        52.88 o                         
  -2   4  14         10.83        120.38        54.08 o                         
   0   4  14       1997.79       2062.49        57.79 o                         
   2   4  14      10451.75      10417.51       197.90 o                         
   4   4  14       1552.37       1435.08        66.35 o                         
   6   4  14       9977.24       9882.68       147.42 o                         
   8   4  14        293.11        316.94        61.74 o                         
  10   4  14        127.36        203.00        60.38 o                         
 -21   5  14         54.51        204.06        44.36 o                         
 -19   5  14        294.66        403.67        48.44 o                         
 -17   5  14        812.56        884.95        49.84 o                         
 -15   5  14        798.81        909.01        53.17 o                         
 -13   5  14         80.51        250.97        47.59 o                         
 -11   5  14          3.52         69.07        49.65 o                         
  -9   5  14       1253.21       1544.73        50.85 o                         
  -7   5  14       1697.02       1813.80        57.35 o                         
  -5   5  14       1651.36       1843.10        60.68 o                         
  -3   5  14       1578.73       1675.15        56.19 o                         
  -1   5  14        286.53        379.09        62.20 o                         
   1   5  14        128.59        206.81        70.66 o                         
   3   5  14       1582.67       1599.97        56.87 o                         
   5   5  14       2019.07       2037.66        56.85 o                         
   7   5  14        531.24        659.96        54.80 o                         
   9   5  14        169.83        315.83        86.57 o                         
 -20   6  14         12.65        138.22        50.35 o                         
 -18   6  14        708.07        794.49        56.22 o                         
 -16   6  14       1902.65       1798.60        65.28 o                         
 -14   6  14         27.85        108.64        50.64 o                         
 -12   6  14       3004.24       2666.08        61.58 o                         
 -10   6  14        114.24        174.74        52.38 o                         
  -8   6  14        188.55        298.20        55.14 o                         
  -6   6  14       3109.83       3400.11       112.13 o                         
  -4   6  14       5483.95       5716.64       127.74 o                         
  -2   6  14       1225.02       1191.34        64.46 o                         
   0   6  14       3227.72       3050.34       153.31 o                         
   2   6  14        931.18        849.75        81.99 o                         
   4   6  14       1215.38       1364.60        58.23 o                         
   6   6  14        979.13        995.51        56.23 o                         
   8   6  14       1239.42       1175.83        80.70 o                         
 -19   7  14        365.96        483.14        96.03 o                         
 -17   7  14        135.89        265.93        53.93 o                         
 -15   7  14       1188.78       1176.81        71.28 o                         
 -13   7  14        242.65        352.96        69.26 o                         
 -11   7  14        128.27        243.39        59.46 o                         
  -9   7  14       1269.01       1472.40        72.78 o                         
  -7   7  14       1135.78       1356.14        65.91 o                         
  -5   7  14       1233.64       1286.05        70.95 o                         
  -3   7  14       2306.03       2417.15        87.37 o                         
  -1   7  14       1177.71       1190.47       124.91 o                         
   1   7  14         40.16         48.40        92.96 o                         
   3   7  14       1268.75       1190.28        58.18 o                         
   5   7  14         85.94        177.66        55.38 o                         
   7   7  14        538.21        450.00        58.40 o                         
 -16   8  14         41.03        -15.07        48.45 o                         
 -14   8  14        171.03        187.35        57.90 o                         
 -12   8  14       1110.98       1056.69        61.46 o                         
 -10   8  14       1450.03       1449.98        64.65 o                         
  -8   8  14        101.25        208.02        63.85 o                         
  -6   8  14         86.38         81.30        68.48 o                         
  -4   8  14        391.04        265.92        64.22 o                         
  -2   8  14        558.33        582.54        67.63 o                         
   0   8  14       1635.91       1616.57       106.53 o                         
   2   8  14        753.16        808.99        62.61 o                         
   4   8  14        107.81        209.82        57.15 o                         
 -11   9  14        282.57        349.42        68.66 o                         
  -9   9  14        262.48        341.02        65.68 o                         
  -7   9  14        222.79         90.01        69.19 o                         
  -5   9  14         10.07        104.48        70.03 o                         
  -3   9  14         47.31        130.77        66.48 o                         
  -1   9  14        372.01        452.97        60.82 o                         
 -23   1  15          6.60          7.27        63.67 o                         
 -21   1  15         45.76        104.71        57.90 o                         
 -19   1  15       4975.37       4831.86        76.12 o                         
 -17   1  15        779.07        800.91        50.21 o                         
 -15   1  15       2304.08       2463.38        57.74 o                         
 -13   1  15       5190.73       4982.57        80.87 o                         
 -11   1  15         17.13        136.77        43.63 o                         
  -9   1  15         86.70        185.57        45.93 o                         
  -7   1  15      26592.75      27905.14       310.31 o                         
  -5   1  15         53.41        155.15        47.93 o                         
  -3   1  15       1411.69       1389.84        57.03 o                         
  -1   1  15      13882.32      14100.15       226.13 o                         
   1   1  15        341.90        359.50        46.58 o                         
   3   1  15        528.58        567.39        50.14 o                         
   5   1  15      15409.68      15646.24       180.64 o                         
   7   1  15         73.85        208.66        54.09 o                         
   9   1  15         51.87        100.82        57.82 o                         
  11   1  15       1646.62       1629.75        63.33 o                         
 -24   2  15          2.48        160.45        44.55 o                         
 -22   2  15         27.67        153.21        57.94 o                         
 -20   2  15        688.52        801.71        63.50 o                         
 -18   2  15        587.90        600.22        46.44 o                         
 -16   2  15         67.11        118.38        47.97 o                         
 -14   2  15       1000.48       1110.17        48.68 o                         
 -12   2  15          9.25        146.03        46.86 o                         
 -10   2  15       1943.64       1927.95        49.27 o                         
  -8   2  15       5682.49       5911.65        91.83 o                         
  -6   2  15       3696.41       3922.46        83.25 o                         
  -4   2  15        887.99        951.76        51.92 o                         
  -2   2  15       1097.36       1151.63        55.95 o                         
   0   2  15        199.37        330.39        55.82 o                         
   2   2  15       1663.96       1738.12        52.75 o                         
   4   2  15       4717.51       4823.98        90.28 o                         
   6   2  15       2036.50       2169.17        55.51 o                         
   8   2  15        640.28        701.49        53.99 o                         
  10   2  15        172.52        242.55        63.09 o                         
 -23   3  15        364.00        375.75        49.02 o                         
 -21   3  15       1034.96       1049.03        46.27 o                         
 -19   3  15        340.59        304.36        46.91 o                         
 -17   3  15         99.08        173.95        53.19 o                         
 -15   3  15         99.72        253.90        51.87 o                         
 -13   3  15       9510.19       9658.37       166.14 o                         
 -11   3  15       3668.32       3832.97        81.07 o                         
  -9   3  15       4525.09       4991.56        87.90 o                         
  -7   3  15        385.23        435.63        47.99 o                         
  -5   3  15       1057.65       1062.75        50.59 o                         
  -3   3  15         16.03        144.42        52.18 o                         
  -1   3  15      37889.57      38223.42       658.00 o                         
   1   3  15       1240.75       1233.93        54.66 o                         
   3   3  15       1061.06       1150.89        48.69 o                         
   5   3  15        376.70        431.88        53.66 o                         
   7   3  15         19.29         84.89        54.18 o                         
   9   3  15         59.75        141.62        55.87 o                         
  11   3  15       7753.59       7011.14       265.11 o                         
 -22   4  15         29.53         16.35        44.80 o                         
 -20   4  15        588.70        568.02        48.09 o                         
 -18   4  15         19.43        -11.77        51.48 o                         
 -16   4  15        359.76        527.53        47.95 o                         
 -14   4  15       4073.49       4368.77        66.65 o                         
 -12   4  15       1946.87       2024.58        49.23 o                         
 -10   4  15         71.34        113.49        48.81 o                         
  -8   4  15       3042.60       3085.14        51.09 o                         
  -6   4  15         64.87        150.66        64.43 o                         
  -4   4  15       3111.20       3140.14        57.09 o                         
  -2   4  15      12697.51      12935.27       206.33 o                         
   0   4  15       4571.98       4982.55        81.62 o                         
   2   4  15        135.16        203.63        54.49 o                         
   4   4  15       2471.20       2375.37        56.85 o                         
   6   4  15         76.08        135.91        55.74 o                         
   8   4  15        722.09        803.94        52.85 o                         
  10   4  15       1605.64       1545.96        73.65 o                         
 -21   5  15         36.22         58.55        47.51 o                         
 -19   5  15       3480.59       3180.07        74.20 o                         
 -17   5  15        821.53        905.16        51.11 o                         
 -15   5  15        615.68        737.93        51.41 o                         
 -13   5  15          1.82         86.46        57.32 o                         
 -11   5  15       1340.43       1295.99        49.82 o                         
  -9   5  15        107.57        152.66        52.47 o                         
  -7   5  15      17826.19      17697.24       422.98 o                         
  -5   5  15       1138.10       1145.39        68.54 o                         
  -3   5  15        758.78       1042.32        72.40 o                         
  -1   5  15          2.95         46.53        54.90 o                         
   1   5  15       1142.73       1173.17        89.03 o                         
   3   5  15         22.82        -34.27        54.52 o                         
   5   5  15      11666.48      11136.85       279.73 o                         
   7   5  15        303.40        338.69        51.66 o                         
   9   5  15        136.64        236.36        54.72 o                         
 -20   6  15        657.48        639.51        49.90 o                         
 -18   6  15        705.77        714.10        54.04 o                         
 -16   6  15         43.39        134.28        49.74 o                         
 -14   6  15       1973.11       1941.44        71.35 o                         
 -12   6  15          5.88         87.81        50.75 o                         
 -10   6  15       1155.93       1125.80        56.25 o                         
  -8   6  15       3536.62       3733.77       112.93 o                         
  -6   6  15       2365.24       2457.77        80.15 o                         
  -4   6  15         16.24        146.90        56.06 o                         
  -2   6  15       1529.69       1484.20        84.07 o                         
   0   6  15        470.11        527.79        73.63 o                         
   2   6  15        350.49        414.00        57.08 o                         
   4   6  15       3053.23       3024.32        83.19 o                         
   6   6  15       1503.09       1501.86        59.11 o                         
 -17   7  15        584.90        528.18        51.31 o                         
 -15   7  15         16.34        185.18        51.41 o                         
 -13   7  15       1902.91       1753.82        83.58 o                         
 -11   7  15        312.13        308.91        55.64 o                         
  -9   7  15        751.52        869.41        59.93 o                         
  -7   7  15          7.31         63.43        67.30 o                         
  -5   7  15        849.28        892.09        67.54 o                         
  -3   7  15         35.83         50.27        64.84 o                         
  -1   7  15       5406.62       4851.04       159.01 o                         
   1   7  15         67.61        111.74        55.17 o                         
   3   7  15        845.24        871.46        58.51 o                         
   5   7  15          0.79         35.69        67.36 o                         
 -14   8  15        133.63        132.92        60.51 o                         
 -12   8  15        805.44        848.13        60.30 o                         
 -10   8  15        310.21        394.26        70.00 o                         
  -8   8  15        142.35        240.18        68.36 o                         
  -6   8  15         66.79        126.21        67.39 o                         
  -4   8  15         35.90        111.82        61.63 o                         
  -2   8  15        928.51        917.68        69.11 o                         
   0   8  15       1041.32        973.38        70.44 o                         
   2   8  15        593.14        576.96        54.51 o                         
  -9   9  15          8.53        -13.28        87.04 o                         
  -7   9  15       1390.06       1119.74        74.12 o                         
  -5   9  15          0.27        121.14        68.55 o                         
  -3   9  15        271.31        271.54        66.78 o                         
 -24   0  16          6.73        255.79        97.10 o                         
 -22   0  16        167.91        190.31        96.84 o                         
 -20   0  16       4284.71       3821.67        76.23 o                         
 -18   0  16        125.96        302.07       106.34 o                         
 -16   0  16       7541.37       7978.94       216.75 o                         
 -14   0  16        233.61        341.70        69.84 o                         
 -12   0  16         60.52        127.40        63.84 o                         
 -10   0  16       1389.95       1139.62        66.26 o                         
  -8   0  16      21787.33      21952.97       570.68 o                         
  -6   0  16        645.51        569.53        66.66 o                         
  -4   0  16      25464.62      25627.70       472.78 o                         
  -2   0  16          3.72         42.73        75.64 o                         
   0   0  16       1147.97       1118.95        66.16 o                         
   2   0  16        472.35        497.54        69.51 o                         
   4   0  16      17257.48      17500.28       356.64 o                         
   6   0  16         91.35         38.94        59.90 o                         
   8   0  16       6126.61       5973.50       173.68 o                         
  10   0  16         13.96         57.42        87.06 o                         
 -23   1  16         74.52        117.52        46.97 o                         
 -21   1  16       1612.75       1529.07        48.69 o                         
 -19   1  16         27.00         82.49        47.74 o                         
 -17   1  16        398.99        540.88        52.99 o                         
 -15   1  16       6853.03       6572.12       128.56 o                         
 -13   1  16         14.13        125.78        46.72 o                         
 -11   1  16        363.82        449.36        46.75 o                         
  -9   1  16      13337.77      13363.79       179.17 o                         
  -7   1  16        108.02        183.28        51.64 o                         
  -5   1  16         91.61        238.85        47.78 o                         
  -3   1  16      21628.94      21650.40       282.39 o                         
  -1   1  16        505.99        492.77        48.33 o                         
   1   1  16         10.59         52.66        47.73 o                         
   3   1  16      11901.14      11982.16       171.80 o                         
   5   1  16        351.42        401.40        51.73 o                         
   7   1  16          2.13        -32.14        53.24 o                         
   9   1  16       4929.88       4831.50        94.18 o                         
 -22   2  16       2975.79       2825.61        65.29 o                         
 -20   2  16         78.65        197.45        45.72 o                         
 -18   2  16        654.26        540.52        48.32 o                         
 -16   2  16        109.15         78.75        48.31 o                         
 -14   2  16       8710.51       8341.25       224.43 o                         
 -12   2  16         64.66        100.26        45.96 o                         
 -10   2  16      17038.97      17693.94       246.56 o                         
  -8   2  16       1622.66       1603.70        48.63 o                         
  -6   2  16        917.87       1002.00        61.72 o                         
  -4   2  16       1356.28       1183.87        53.61 o                         
  -2   2  16      31080.63      30778.07       609.11 o                         
   0   2  16         43.14        105.17        50.22 o                         
   2   2  16      16796.22      16834.16       326.73 o                         
   4   2  16        283.97        227.63        49.02 o                         
   6   2  16        722.78        826.03        56.31 o                         
   8   2  16         85.20        133.06        55.67 o                         
  10   2  16       6735.53       6498.71       169.59 o                         
 -23   3  16        146.48        205.16        47.07 o                         
 -21   3  16        605.17        540.95        46.93 o                         
 -19   3  16        121.12        169.62        48.82 o                         
 -17   3  16         79.80        112.99        47.78 o                         
 -15   3  16       1170.90       1050.24        48.78 o                         
 -13   3  16        747.56        865.63        48.35 o                         
 -11   3  16       1413.35       1717.19        65.90 o                         
  -9   3  16       3006.43       2789.77        63.31 o                         
  -7   3  16       1075.56       1032.29        56.61 o                         
  -5   3  16         14.16        111.09        51.80 o                         
  -3   3  16       3802.95       3874.79        64.28 o                         
  -1   3  16       1427.56       1612.70        86.45 o                         
   1   3  16       1968.94       2043.47        75.08 o                         
   3   3  16       4628.65       4537.34        97.53 o                         
   5   3  16         93.12        110.79        54.85 o                         
   7   3  16         23.07        218.52        55.69 o                         
   9   3  16       1544.58       1503.59        80.86 o                         
 -22   4  16         33.31        130.26        48.86 o                         
 -20   4  16       3184.48       2488.43        74.12 o                         
 -18   4  16         11.74         56.01        49.14 o                         
 -16   4  16       2073.44       2063.07        51.62 o                         
 -14   4  16        415.49        415.73        54.86 o                         
 -12   4  16        111.19         69.68        69.11 o                         
 -10   4  16        142.21        301.13        47.56 o                         
  -8   4  16      16495.78      15876.71       305.03 o                         
  -6   4  16        349.27        458.57        51.48 o                         
  -4   4  16       5856.90       6057.28       121.47 o                         
  -2   4  16       1155.23       1163.32        66.92 o                         
   0   4  16       1011.56       1203.86        55.01 o                         
   2   4  16         56.01        165.23        54.88 o                         
   4   4  16       7175.71       6622.25       169.91 o                         
   6   4  16        329.13        276.94        55.55 o                         
   8   4  16       1905.28       1894.80        58.57 o                         
 -21   5  16         45.95         18.00        45.36 o                         
 -19   5  16        524.07        604.72        50.60 o                         
 -17   5  16        281.03        327.77        47.11 o                         
 -15   5  16        111.51         53.98        49.12 o                         
 -13   5  16        242.61        334.65        48.64 o                         
 -11   5  16         38.45        112.59        46.49 o                         
  -9   5  16         27.22         38.21        53.52 o                         
  -7   5  16       1624.35       1959.90        85.05 o                         
  -5   5  16       2329.22       2652.95        72.73 o                         
  -3   5  16         66.17        -39.96        51.88 o                         
  -1   5  16        414.01        424.53        53.57 o                         
   1   5  16        168.41        209.99        54.59 o                         
   3   5  16         24.99        135.70        52.45 o                         
   5   5  16        666.61        704.21        53.54 o                         
   7   5  16       1165.04       1141.69        55.42 o                         
 -18   6  16        529.02        507.56        52.33 o                         
 -16   6  16        462.67        458.39        52.51 o                         
 -14   6  16       2948.36       2676.52        75.06 o                         
 -12   6  16        767.04        832.99        50.90 o                         
 -10   6  16        240.29        261.33        52.34 o                         
  -8   6  16       2316.56       2089.77        70.03 o                         
  -6   6  16        827.22       1069.67        56.01 o                         
  -4   6  16        590.73        692.77        71.25 o                         
  -2   6  16       4056.21       3848.05       145.60 o                         
   0   6  16        834.06        725.79        63.98 o                         
   2   6  16        833.35        827.94        85.54 o                         
   4   6  16       1350.29       1223.06        60.94 o                         
   6   6  16        419.70        419.36        58.63 o                         
 -17   7  16         28.38         94.11        51.92 o                         
 -15   7  16         49.00        172.54        50.43 o                         
 -13   7  16        577.20        763.48        54.68 o                         
 -11   7  16        551.42        581.50        62.55 o                         
  -9   7  16         48.12          0.86        63.17 o                         
  -7   7  16         42.55        100.95        60.84 o                         
  -5   7  16        132.31        304.39        67.76 o                         
  -3   7  16         18.37        266.20        76.28 o                         
  -1   7  16       1078.71       1202.33       101.40 o                         
   1   7  16       1017.92       1116.23       139.70 o                         
   3   7  16        135.22         79.17        73.58 o                         
 -14   8  16        276.22        212.21        61.26 o                         
 -12   8  16        566.05        757.84        67.90 o                         
 -10   8  16        572.38        652.51        66.14 o                         
  -8   8  16        810.83        684.33        74.17 o                         
  -6   8  16        262.36        232.29        69.80 o                         
  -4   8  16          6.14         86.60        67.66 o                         
  -2   8  16       1292.07       1110.53        82.18 o                         
   0   8  16       1038.73        972.26       102.56 o                         
 -23   1  17        180.91        339.47        85.26 o                         
 -21   1  17        444.10        404.05        44.00 o                         
 -19   1  17        109.41         88.93        45.67 o                         
 -17   1  17       3524.78       3656.79        85.53 o                         
 -15   1  17       1416.30       1446.29        50.27 o                         
 -13   1  17         34.34        103.44        40.73 o                         
 -11   1  17       2470.11       2592.35        50.92 o                         
  -9   1  17       1315.05       1169.61        45.10 o                         
  -7   1  17         60.87         89.16        46.64 o                         
  -5   1  17      20023.18      20463.58       221.01 o                         
  -3   1  17       2759.87       2598.72        54.29 o                         
  -1   1  17        797.67        986.63        51.24 o                         
   1   1  17       4182.96       4170.46        63.45 o                         
   3   1  17       2638.90       2685.02        69.86 o                         
   5   1  17         76.53        127.43        48.93 o                         
   7   1  17       5358.91       5127.89       136.40 o                         
   9   1  17        468.47        532.65        66.48 o                         
 -22   2  17         27.74         48.77        46.34 o                         
 -20   2  17         51.32        167.86        48.01 o                         
 -18   2  17        660.89        707.70        63.50 o                         
 -16   2  17        831.45        836.98        50.63 o                         
 -14   2  17        190.30        219.47        47.36 o                         
 -12   2  17         43.38         91.81        45.91 o                         
 -10   2  17         69.72        123.74        44.11 o                         
  -8   2  17        718.64        789.84        45.64 o                         
  -6   2  17       5044.77       5305.55        91.21 o                         
  -4   2  17       3184.44       3385.42        69.65 o                         
  -2   2  17       1108.72       1042.70        55.87 o                         
   0   2  17        194.19        165.98        52.16 o                         
   2   2  17        618.84        722.79        49.90 o                         
   4   2  17        438.26        372.85        48.29 o                         
   6   2  17        632.38        614.64        53.70 o                         
   8   2  17       1124.54       1051.56        57.34 o                         
 -21   3  17        471.37        385.38        49.20 o                         
 -19   3  17        294.68        372.12        46.65 o                         
 -17   3  17         29.54        134.56        46.73 o                         
 -15   3  17        420.23        351.15        52.16 o                         
 -13   3  17          1.46         98.36        51.30 o                         
 -11   3  17      15004.81      15569.33       288.83 o                         
  -9   3  17       1505.82       1519.35        45.83 o                         
  -7   3  17         52.41        105.37        47.93 o                         
  -5   3  17        349.80        354.90        51.58 o                         
  -3   3  17       4376.20       4065.36        57.83 o                         
  -1   3  17        182.95        229.70        52.37 o                         
   1   3  17      16021.91      15990.10       210.60 o                         
   3   3  17        669.82        731.76        49.97 o                         
   5   3  17        626.64        694.09        57.12 o                         
   7   3  17         11.50         96.12        53.55 o                         
 -20   4  17         65.04        135.04        49.64 o                         
 -18   4  17        143.25        234.56        46.83 o                         
 -16   4  17        171.65        123.64        46.67 o                         
 -14   4  17        715.35        779.53        45.94 o                         
 -12   4  17       2307.94       2534.55        49.55 o                         
 -10   4  17       6595.90       6624.78       205.91 o                         
  -8   4  17        828.97        938.50        49.16 o                         
  -6   4  17          4.74        115.76        47.26 o                         
  -4   4  17       2867.10       2775.42        66.69 o                         
  -2   4  17        550.23        529.79        57.73 o                         
   0   4  17       2530.00       2755.00        80.76 o                         
   2   4  17       5456.82       5292.56       173.42 o                         
   4   4  17        820.22        798.82        54.85 o                         
   6   4  17         72.88         61.39        53.66 o                         
 -19   5  17         36.45         28.57        48.53 o                         
 -17   5  17       2706.26       2596.94        85.37 o                         
 -15   5  17        667.84        584.33        46.41 o                         
 -13   5  17        463.34        540.66        46.58 o                         
 -11   5  17        252.92        285.12        48.99 o                         
  -9   5  17        381.97        463.05        54.47 o                         
  -7   5  17        146.10        141.78        52.86 o                         
  -5   5  17      11260.00      11043.03       336.54 o                         
  -3   5  17        543.47        616.19        54.75 o                         
  -1   5  17        189.78        260.54        54.21 o                         
   1   5  17        133.56        237.86        59.72 o                         
   3   5  17        958.64        947.84        55.58 o                         
   5   5  17         50.56        137.78        55.53 o                         
 -18   6  17        222.83        295.12        47.59 o                         
 -16   6  17        754.20        697.05        49.55 o                         
 -14   6  17          2.88         65.67        44.05 o                         
 -12   6  17          1.10        -32.90        52.02 o                         
 -10   6  17        683.13        577.89        52.05 o                         
  -8   6  17         76.91         90.72        52.19 o                         
  -6   6  17       2366.96       2699.77        73.50 o                         
  -4   6  17       3638.04       3568.50       150.67 o                         
  -2   6  17         10.39        136.49        61.31 o                         
   0   6  17         43.67         46.04        67.20 o                         
   2   6  17        431.53        357.74        56.14 o                         
   4   6  17         17.40        115.54        52.66 o                         
 -15   7  17       1078.39        788.57        67.22 o                         
 -13   7  17          2.58         -9.13        55.20 o                         
 -11   7  17       2575.78       2255.09        88.82 o                         
  -9   7  17        185.65        258.13        63.60 o                         
  -7   7  17         73.60        298.05        67.31 o                         
  -5   7  17         12.23         81.45        72.27 o                         
  -3   7  17       2622.88       2204.87       111.42 o                         
  -1   7  17          4.57        180.17        62.76 o                         
   1   7  17       2740.16       2479.66       124.34 o                         
 -12   8  17        324.45        410.02        69.98 o                         
 -10   8  17        568.50        532.04        72.03 o                         
  -8   8  17         48.93        100.21        68.08 o                         
  -6   8  17          3.50        -13.84        69.58 o                         
  -4   8  17        294.37        177.04        75.48 o                         
 -22   0  18        287.83        120.43        78.74 o                         
 -20   0  18        166.22        121.32        68.31 o                         
 -18   0  18       5825.71       5385.19        85.82 o                         
 -16   0  18        936.11        793.04        66.93 o                         
 -14   0  18       4394.97       4772.79       236.33 o                         
 -12   0  18         73.53         72.82        59.46 o                         
 -10   0  18        105.78        131.02        56.00 o                         
  -8   0  18       1009.60        910.98        67.79 o                         
  -6   0  18      40906.16      40959.52       507.08 o                         
  -4   0  18       2263.12       1884.30       121.08 o                         
  -2   0  18       5489.32       5429.87       109.39 o                         
   0   0  18        226.44        246.61        69.19 o                         
   2   0  18        822.27        739.37        90.74 o                         
   4   0  18        147.14        210.79        65.19 o                         
   6   0  18      17070.27      16588.03       515.74 o                         
   8   0  18         20.51         47.19        89.47 o                         
 -23   1  18         77.91        220.39        48.35 o                         
 -21   1  18         14.63         67.89        44.86 o                         
 -19   1  18       1322.38       1271.77        46.26 o                         
 -17   1  18        323.29        373.10        48.72 o                         
 -15   1  18         62.14         92.04        61.52 o                         
 -13   1  18       4251.90       4072.50        65.79 o                         
 -11   1  18       1325.94       1143.66        45.42 o                         
  -9   1  18        323.53        383.90        43.46 o                         
  -7   1  18       6476.93       6605.67        61.58 o                         
  -5   1  18       2835.47       3028.45       102.34 o                         
  -3   1  18         27.33        102.52        48.01 o                         
  -1   1  18       7028.32       6691.84        67.53 o                         
   1   1  18       2275.13       2357.55        52.64 o                         
   3   1  18        721.66        899.79        52.67 o                         
   5   1  18       3009.89       2969.57        54.50 o                         
   7   1  18       1827.04       1748.57        92.28 o                         
 -22   2  18         75.46        100.79        48.71 o                         
 -20   2  18        320.14        526.98        46.45 o                         
 -18   2  18         41.28        115.99        47.38 o                         
 -16   2  18        146.41         85.98        76.15 o                         
 -14   2  18        243.26        225.30        43.29 o                         
 -12   2  18      14290.65      14105.25       238.11 o                         
 -10   2  18        425.03        403.12        62.30 o                         
  -8   2  18       2512.32       2710.90        47.18 o                         
  -6   2  18          1.35        -15.22        48.29 o                         
  -4   2  18       2420.10       2384.69        56.54 o                         
  -2   2  18        196.11        162.08        48.29 o                         
   0   2  18      16535.44      16252.57       136.87 o                         
   2   2  18        118.11        132.03        47.89 o                         
   4   2  18       1193.99       1161.11        54.50 o                         
   6   2  18          8.44         23.08        71.58 o                         
 -21   3  18         93.11        203.57        42.73 o                         
 -19   3  18        666.49        662.87        45.82 o                         
 -17   3  18        266.59        263.57        48.26 o                         
 -15   3  18          7.40         53.07        45.41 o                         
 -13   3  18       1208.68       1243.72        50.09 o                         
 -11   3  18        886.95       1137.59        44.48 o                         
  -9   3  18        191.89        338.44        44.97 o                         
  -7   3  18       3321.27       3048.50        70.94 o                         
  -5   3  18       1352.18       1294.47        59.45 o                         
  -3   3  18         11.85         16.16        51.53 o                         
  -1   3  18       2176.12       2113.73        83.28 o                         
   1   3  18       1590.63       1511.27        59.44 o                         
   3   3  18         57.96        145.70        56.73 o                         
   5   3  18       1202.59       1220.75        58.77 o                         
 -20   4  18          1.90         67.65        49.24 o                         
 -18   4  18       2093.59       1886.94        47.39 o                         
 -16   4  18         13.82         94.51        49.98 o                         
 -14   4  18        762.31        877.36        45.51 o                         
 -12   4  18        668.44        734.69        46.53 o                         
 -10   4  18       1090.31       1113.31        55.58 o                         
  -8   4  18        157.47         84.39        50.10 o                         
  -6   4  18      10682.38       9880.14       244.20 o                         
  -4   4  18         11.41         83.62        54.91 o                         
  -2   4  18       1037.03       1112.16        56.06 o                         
   0   4  18       1035.50       1088.72        50.39 o                         
   2   4  18        431.58        560.63        57.87 o                         
   4   4  18        126.52         91.20        54.79 o                         
 -19   5  18         25.70         96.08        46.09 o                         
 -17   5  18        568.80        641.55        46.82 o                         
 -15   5  18        459.50        574.96        43.96 o                         
 -13   5  18         11.05        119.46        47.03 o                         
 -11   5  18        118.14         87.63        48.96 o                         
  -9   5  18          1.53        -34.79        52.88 o                         
  -7   5  18        294.38        329.53        51.55 o                         
  -5   5  18       1484.17       1640.55        55.60 o                         
  -3   5  18       1505.08       1564.91        88.28 o                         
  -1   5  18         13.32        185.02        50.87 o                         
   1   5  18         11.44         99.27        78.78 o                         
   3   5  18         65.41         69.58        53.61 o                         
 -16   6  18        639.25        739.80        48.96 o                         
 -14   6  18        126.68        258.61        64.43 o                         
 -12   6  18       1532.64       1204.09        53.84 o                         
 -10   6  18        125.49        275.07        51.46 o                         
  -8   6  18        119.39        234.40        57.24 o                         
  -6   6  18       1763.83       1755.99        56.02 o                         
  -4   6  18       2281.79       2173.30       119.70 o                         
  -2   6  18         35.05         11.22        62.87 o                         
   0   6  18       1404.15       1143.67        93.95 o                         
   2   6  18         34.68        114.14        84.77 o                         
 -13   7  18          8.35         47.29        62.00 o                         
 -11   7  18        463.13        590.93        57.13 o                         
  -9   7  18        833.16        712.58        78.10 o                         
  -7   7  18        594.91        697.23        67.91 o                         
  -5   7  18         46.74          4.70        70.71 o                         
  -3   7  18        276.65        231.58        70.80 o                         
  -1   7  18          0.84        111.44        57.65 o                         
 -21   1  19        126.37        238.12        46.67 o                         
 -19   1  19        453.55        399.81        51.62 o                         
 -17   1  19          0.31         55.24        46.36 o                         
 -15   1  19       3831.69       4071.68        97.63 o                         
 -13   1  19       2508.40       2242.32        59.31 o                         
 -11   1  19        297.62        519.66        57.21 o                         
  -9   1  19        708.15        835.73        46.44 o                         
  -7   1  19       7119.46       6737.38       126.65 o                         
  -5   1  19          4.26         33.74        51.63 o                         
  -3   1  19       5556.15       5781.14       121.65 o                         
  -1   1  19       3210.19       3176.95        53.29 o                         
   1   1  19       1170.24       1193.74        49.52 o                         
   3   1  19        297.93        400.08        49.64 o                         
   5   1  19       3958.71       3592.15        89.25 o                         
 -22   2  19         17.97         49.90        47.16 o                         
 -20   2  19        134.64        106.09        42.08 o                         
 -18   2  19          4.91         54.01        47.98 o                         
 -16   2  19         71.91        234.28        48.06 o                         
 -14   2  19        924.57       1058.98        47.86 o                         
 -12   2  19        132.63        226.20        42.76 o                         
 -10   2  19        212.41        286.64        46.18 o                         
  -8   2  19       2036.59       2089.33        53.93 o                         
  -6   2  19        117.23        173.55        48.18 o                         
  -4   2  19         26.98        -47.62        56.48 o                         
  -2   2  19       1653.97       1584.18        52.53 o                         
   0   2  19        376.90        452.95        50.49 o                         
   2   2  19        463.54        577.55        58.08 o                         
   4   2  19       1681.89       1559.93        54.05 o                         
   6   2  19         88.17        248.84        54.13 o                         
 -21   3  19       1112.91       1092.85        50.52 o                         
 -19   3  19        245.03        402.79        48.52 o                         
 -17   3  19         25.99        107.05        47.04 o                         
 -15   3  19         53.42         17.15        58.18 o                         
 -13   3  19       2199.53       1988.96        62.04 o                         
 -11   3  19        733.90        785.93        43.80 o                         
  -9   3  19       6763.13       6989.85       195.53 o                         
  -7   3  19       1056.53        997.24        64.93 o                         
  -5   3  19        393.53        453.71        50.44 o                         
  -3   3  19         14.89        -15.54        65.61 o                         
  -1   3  19       5397.65       5094.73       221.71 o                         
   1   3  19        209.39        179.43        45.89 o                         
   3   3  19       3258.75       3209.19        93.01 o                         
   5   3  19        197.74        140.00        81.21 o                         
 -20   4  19        326.72        444.66        47.21 o                         
 -18   4  19         25.78        137.16        49.30 o                         
 -16   4  19         30.83         86.16        46.46 o                         
 -14   4  19       1152.55       1061.87        47.31 o                         
 -12   4  19          2.67         87.26        47.81 o                         
 -10   4  19       1005.00       1217.84        73.34 o                         
  -8   4  19       2945.51       2899.01        67.80 o                         
  -6   4  19        442.19        613.00        50.07 o                         
  -4   4  19        216.34        385.24        53.74 o                         
  -2   4  19       2359.65       2254.24        56.21 o                         
   0   4  19         33.17        108.66        47.96 o                         
   2   4  19        229.70        287.80        68.13 o                         
   4   4  19       1729.64       1504.41        67.80 o                         
 -17   5  19         73.56         61.48        48.11 o                         
 -15   5  19       2213.99       2039.87        85.27 o                         
 -13   5  19        263.39        343.67        49.28 o                         
 -11   5  19         16.85         71.51        53.02 o                         
  -9   5  19        216.05        282.24        48.80 o                         
  -7   5  19       6094.77       5607.00       163.49 o                         
  -5   5  19        363.13        553.12        56.96 o                         
  -3   5  19       3229.49       3175.13        64.63 o                         
  -1   5  19        125.22        144.65        49.15 o                         
   1   5  19        206.05        283.90        54.34 o                         
 -16   6  19        288.50        346.72        50.16 o                         
 -14   6  19       1459.29       1187.35        48.60 o                         
 -12   6  19         19.29         35.83        54.05 o                         
 -10   6  19        176.67        203.61        54.76 o                         
  -8   6  19       1359.51       1179.84        70.40 o                         
  -6   6  19        126.15        338.32        98.40 o                         
  -4   6  19        410.83        458.77        64.00 o                         
  -2   6  19       1808.78       1475.30       134.23 o                         
   0   6  19         58.38         70.05        96.38 o                         
 -11   7  19         62.84         75.74        56.20 o                         
  -9   7  19        554.18        367.70        85.62 o                         
  -7   7  19         12.23        231.92        94.62 o                         
  -5   7  19        282.38        231.87        90.70 o                         
 -20   0  20        230.12        281.87        67.68 o                         
 -18   0  20          8.02        151.77       108.78 o                         
 -16   0  20       6245.10       6104.32        81.45 o                         
 -14   0  20        366.26        327.01        57.75 o                         
 -12   0  20        497.05        475.23        63.51 o                         
 -10   0  20        567.57        512.47        78.42 o                         
  -8   0  20       3123.27       2830.02        70.75 o                         
  -6   0  20          5.91         49.10        92.85 o                         
  -4   0  20      13868.50      13749.47       531.06 o                         
  -2   0  20        359.41        283.00        74.70 o                         
   0   0  20        118.25         72.78        65.52 o                         
   2   0  20        464.55        541.81        90.06 o                         
   4   0  20       1877.67       1813.86        74.32 o                         
 -21   1  20        242.61        213.39        46.81 o                         
 -19   1  20          6.39        120.69        47.37 o                         
 -17   1  20        947.75        982.66        62.38 o                         
 -15   1  20       1255.50       1215.48        46.72 o                         
 -13   1  20         67.50        127.08        44.15 o                         
 -11   1  20       1735.35       1748.26        47.15 o                         
  -9   1  20       3349.70       3245.60        49.41 o                         
  -7   1  20         58.72         77.55        46.63 o                         
  -5   1  20       1803.72       1829.71        55.11 o                         
  -3   1  20       4813.09       4589.15        94.25 o                         
  -1   1  20        354.86        424.48        46.29 o                         
   1   1  20        625.83        566.64        52.15 o                         
   3   1  20       3136.31       2888.89        94.33 o                         
 -20   2  20        166.08        208.05        45.47 o                         
 -18   2  20        434.58        523.07        49.88 o                         
 -16   2  20        200.91        209.42        45.48 o                         
 -14   2  20       1099.34        931.84        63.79 o                         
 -12   2  20         23.03        125.59        44.72 o                         
 -10   2  20      13796.15      13267.39       239.16 o                         
  -8   2  20        575.43        606.79        60.50 o                         
  -6   2  20        175.70        204.48        68.97 o                         
  -4   2  20        127.75        131.76        50.83 o                         
  -2   2  20        824.32        737.15        52.49 o                         
   0   2  20         19.43        116.01        50.90 o                         
   2   2  20      10343.69       9300.77       349.46 o                         
   4   2  20         34.24        118.34        47.62 o                         
 -19   3  20         38.15         70.10        46.06 o                         
 -17   3  20         84.23        132.44        52.07 o                         
 -15   3  20        328.15        280.46        46.31 o                         
 -13   3  20         12.42        113.76        45.46 o                         
 -11   3  20       1044.44       1205.27        51.83 o                         
  -9   3  20       1846.67       1788.70        84.32 o                         
  -7   3  20        446.07        520.92        48.45 o                         
  -5   3  20        337.85        215.37        52.33 o                         
  -3   3  20        415.59        435.97        51.55 o                         
  -1   3  20          7.87         62.90        70.72 o                         
   1   3  20       1055.05       1034.88        52.52 o                         
   3   3  20       1400.34       1422.85        82.98 o                         
 -18   4  20          7.97         70.97        49.70 o                         
 -16   4  20       1418.89       1327.25        49.27 o                         
 -14   4  20         86.76         46.44        46.31 o                         
 -12   4  20         51.94        138.63        49.15 o                         
 -10   4  20        175.79        276.49        47.02 o                         
  -8   4  20       3534.54       3154.63       120.58 o                         
  -6   4  20        155.06        290.73        50.27 o                         
  -4   4  20       4176.29       3773.37        83.47 o                         
  -2   4  20        168.89        187.70        67.03 o                         
   0   4  20         22.86        183.33        48.85 o                         
   2   4  20        183.21        145.95        50.65 o                         
 -17   5  20        104.12         91.97        55.67 o                         
 -15   5  20        291.80        402.56        45.27 o                         
 -13   5  20        259.67        342.24        47.80 o                         
 -11   5  20         22.49         10.08        52.57 o                         
  -9   5  20         50.28         73.83        60.16 o                         
  -7   5  20        566.53        619.74        51.30 o                         
  -5   5  20        306.55        313.31        72.83 o                         
  -3   5  20        341.61        340.53        65.38 o                         
  -1   5  20        352.14        306.10        54.81 o                         
 -14   6  20       1395.58       1183.80        56.91 o                         
 -12   6  20         51.24         76.10        51.76 o                         
 -10   6  20        452.25        330.08        55.62 o                         
  -8   6  20         53.30         26.73        57.70 o                         
  -6   6  20        153.92        213.82        55.05 o                         
  -4   6  20        983.48       1104.10       116.05 o                         
 -19   1  21         65.67         90.81        43.84 o                         
 -17   1  21       1496.70       1298.99        57.85 o                         
 -15   1  21        289.99        410.21        45.83 o                         
 -13   1  21        350.42        443.51        42.65 o                         
 -11   1  21       1936.05       1721.93        79.76 o                         
  -9   1  21        100.76        128.81        44.47 o                         
  -7   1  21         55.21        152.74        51.39 o                         
  -5   1  21       4704.41       4371.26       146.65 o                         
  -3   1  21         92.61        145.35        50.22 o                         
  -1   1  21         62.31        107.96        47.64 o                         
   1   1  21       1547.26       1333.10        51.95 o                         
 -20   2  21         19.72         65.88        46.68 o                         
 -18   2  21        345.51        429.46        61.36 o                         
 -16   2  21         70.01         56.83        42.04 o                         
 -14   2  21          9.12         48.52        42.52 o                         
 -12   2  21        359.13        382.82        43.72 o                         
 -10   2  21         63.68        109.21        47.26 o                         
  -8   2  21        234.08        360.61        49.30 o                         
  -6   2  21       1311.67       1459.12        69.88 o                         
  -4   2  21        232.74        390.05        56.99 o                         
  -2   2  21         14.04        180.78        50.28 o                         
   0   2  21        439.28        419.82        81.53 o                         
   2   2  21          2.10         98.27        52.50 o                         
 -19   3  21        889.11        856.25        50.08 o                         
 -17   3  21        213.46        295.75        48.66 o                         
 -15   3  21        101.84        188.50        48.45 o                         
 -13   3  21         89.23         69.63        47.42 o                         
 -11   3  21       7001.18       6321.35       177.03 o                         
  -9   3  21        906.48        910.73        55.69 o                         
  -7   3  21        820.53        976.64        51.83 o                         
  -5   3  21         93.39        132.73        55.37 o                         
  -3   3  21        235.98        256.76        53.71 o                         
  -1   3  21          1.02         37.70        43.30 o                         
   1   3  21       6981.84       5748.62       118.78 o                         
 -16   4  21          4.11         95.72        46.11 o                         
 -14   4  21        199.83        117.71        49.41 o                         
 -12   4  21       1425.83       1444.33        52.50 o                         
 -10   4  21        611.46        663.38        49.61 o                         
  -8   4  21         23.35         94.05        48.48 o                         
  -6   4  21       1079.89       1028.06        78.37 o                         
  -4   4  21          5.66          6.03        55.90 o                         
  -2   4  21        796.90        664.67        52.42 o                         
 -15   5  21        227.81        190.31        47.56 o                         
 -13   5  21        404.47        391.57        51.66 o                         
 -11   5  21          8.86         35.96        52.61 o                         
  -9   5  21        122.84        195.45        50.35 o                         
  -7   5  21         48.85          7.37        71.62 o                         
  -5   5  21       2834.65       2380.45        60.81 o                         
  -3   5  21        385.07        375.61        54.83 o                         
 -18   0  22       1489.06       1178.13        82.22 o                         
 -16   0  22        296.94        201.11       133.33 o                         
 -14   0  22       4973.20       4842.60       181.71 o                         
 -12   0  22         31.47        126.05        81.32 o                         
 -10   0  22         37.68         93.24        60.73 o                         
  -8   0  22        325.72        217.60        72.14 o                         
  -6   0  22       3461.67       3173.51       112.48 o                         
  -4   0  22        142.50        183.10        87.25 o                         
  -2   0  22       7100.42       6595.18       226.06 o                         
   0   0  22          2.43         71.32        66.14 o                         
 -19   1  22        410.15        497.59        48.08 o                         
 -17   1  22          1.61         67.11        49.07 o                         
 -15   1  22        478.02        550.84        44.01 o                         
 -13   1  22       2183.14       2003.38        57.82 o                         
 -11   1  22         49.44         55.37        43.51 o                         
  -9   1  22         99.98        178.54        48.44 o                         
  -7   1  22       1970.29       1915.23       113.42 o                         
  -5   1  22         27.06        118.37        48.50 o                         
  -3   1  22        154.58        299.15        49.69 o                         
  -1   1  22       3256.86       2936.49        60.95 o                         
 -18   2  22         71.00        109.84        48.69 o                         
 -16   2  22         14.12         76.66        63.23 o                         
 -14   2  22        117.71        116.78        43.48 o                         
 -12   2  22       3335.62       2835.08        95.29 o                         
 -10   2  22         75.14         15.04        47.57 o                         
  -8   2  22       3840.67       3654.38        92.36 o                         
  -6   2  22         84.28         76.00        49.84 o                         
  -4   2  22        102.68        164.82        50.37 o                         
  -2   2  22        271.49        233.96        49.24 o                         
 -17   3  22         62.21        160.48        56.78 o                         
 -15   3  22          1.17         79.42        47.72 o                         
 -13   3  22        449.66        403.39        45.40 o                         
 -11   3  22        296.01        386.59        50.66 o                         
  -9   3  22        278.59        451.93        48.19 o                         
  -7   3  22       1216.50       1110.16        53.32 o                         
  -5   3  22         40.86         47.09        67.85 o                         
  -3   3  22          4.45        103.00        54.52 o                         
 -14   4  22        955.20        797.22        49.15 o                         
 -12   4  22         60.18         10.25        50.12 o                         
 -10   4  22        214.04        202.33        50.17 o                         
  -8   4  22         62.78        204.73        50.98 o                         
  -6   4  22       1805.39       1353.29        95.23 o                         
  -4   4  22        107.44        188.22        49.14 o                         
  -9   5  22         15.86         60.38        49.21 o                         
 -17   1  23          8.27         65.47        48.39 o                         
 -15   1  23       2019.15       1903.82        47.57 o                         
 -13   1  23        726.80        649.23        45.57 o                         
 -11   1  23          4.49        -22.06        40.76 o                         
  -9   1  23        211.18        245.75        48.02 o                         
  -7   1  23        195.22        244.98        48.51 o                         
  -5   1  23          4.63         84.94        49.93 o                         
  -3   1  23       3474.26       2982.87       135.29 o                         
 -16   2  23        144.26        286.53        46.86 o                         
 -14   2  23        102.46        187.81        44.90 o                         
 -12   2  23         53.18        140.90        42.96 o                         
 -10   2  23        154.84        253.88        46.46 o                         
  -8   2  23         91.40         77.80        51.08 o                         
  -6   2  23        170.03        266.69        50.66 o                         
  -4   2  23        455.98        478.42        48.38 o                         
 -13   3  23        353.19        282.35        45.24 o                         
 -11   3  23          9.08         28.52        49.12 o                         
  -9   3  23       2265.66       2118.82        91.41 o                         
  -7   3  23        657.53        625.20        53.63 o                         
  -5   3  23          7.89         36.91        51.82 o                         
 -14   0  24        163.54         83.06        81.07 o                         
 -12   0  24        987.14        978.88        66.91 o                         
 -10   0  24         51.75         51.29        70.23 o                         
  -8   0  24        121.99        140.06        64.70 o                         
 -13   1  24         10.00         32.03        43.59 o                         
 -11   1  24        814.96        760.49        47.65 o                         
  -9   1  24         50.43        149.99        51.07 o                         
  -7   1  24         21.89         55.48        50.97 o                         
                                                                                
